# Supplementary material for: Genomic structural differences between cattle and River Buffalo identified through comparative genomic and transcriptomic analysis
Source: Data Brief. 2018 May 10;19:236–9. doi: 10.1016/j.dib.2018.05.015 (PMC5993156; doi:10.1016/j.dib.2018.05.015)
Supplement: Supplementary file 2 — Supplementary material [file mmc2.xlsx]

## Sheet: Sheet1
Supplemental Table 1. CNV deletions identified in river buffalo
Region#	chr	start	end	#samples	samples	#ensgene	ensgene	%ovlp-ensgene
1	chr1	1	16500	12	INI_SIG;ITWB1;ITWB10;ITWB11;ITWB12;ITWB13;ITWB15;ITWB2;ITWB3;ITWB4;ITWB5;ITWB6
11	chr1	61001	62500	3	INI_SIG;ITWB3;ITWB4
13	chr1	67501	69001	4	INI_SIG;ITWB14;ITWB3;ITWB4
15	chr1	75001	78001	5	INI_SIG;ITWB10;ITWB13;ITWB15;ITWB5
16	chr1	79501	88500	3	ITWB1;ITWB3;ITWB4	1	ENSBTAG00000035349.3	1
17	chr1	90001	92000	8	INI_SIG;ITWB1;ITWB13;ITWB3;ITWB4;ITWB5;ITWB6;ITWB7
27	chr1	142001	143000	1	ITWB13
40	chr1	225001	229001	11	INI_SIG;ITWB1;ITWB10;ITWB11;ITWB12;ITWB13;ITWB14;ITWB15;ITWB2;ITWB3;ITWB7
53	chr1	298001	299500	5	ITWB1;ITWB2;ITWB4;ITWB5;ITWB7
56	chr1	324501	326000	4	ITWB10;ITWB12;ITWB13;ITWB15
157	chr1	1055001	1056500	4	INI_SIG;ITWB11;ITWB12;ITWB2
167	chr1	1146501	1148001	3	INI_SIG;ITWB13;ITWB6
214	chr1	1472501	1474001	2	INI_SIG;ITWB5	1	ENSBTAG00000021819.4	0.0527278
218	chr1	1502001	1503500	7	INI_SIG;ITWB10;ITWB11;ITWB2;ITWB3;ITWB5;ITWB7
220	chr1	1511501	1513001	4	INI_SIG;ITWB2;ITWB3;ITWB7
227	chr1	1546001	1548001	7	INI_SIG;ITWB12;ITWB14;ITWB15;ITWB3;ITWB5;ITWB6
283	chr1	1902001	1903001	3	INI_SIG;ITWB12;ITWB14
402	chr1	2648001	2650001	5	INI_SIG;ITWB11;ITWB12;ITWB13;ITWB14
466	chr1	3084001	3086000	2	INI_SIG;ITWB11	1	ENSBTAG00000018855.5	0.0514517
479	chr1	3157001	3160000	3	INI_SIG;ITWB11;ITWB6
493	chr1	3224001	3225001	2	INI_SIG;ITWB5
494	chr1	3227001	3228000	1	ITWB14
510	chr1	3301001	3303500	3	INI_SIG;ITWB11;ITWB14
530	chr1	3423001	3425001	6	INI_SIG;ITWB10;ITWB15;ITWB2;ITWB5;ITWB6
592	chr1	3947501	3948500	4	ITWB10;ITWB11;ITWB15;ITWB2
595	chr1	3968001	3969001	2	INI_SIG;ITWB15
600	chr1	4001001	4002001	7	INI_SIG;ITWB11;ITWB12;ITWB13;ITWB14;ITWB4;ITWB7
669	chr1	4550001	4552000	4	INI_SIG;ITWB2;ITWB3;ITWB5
670	chr1	4554001	4555001	2	INI_SIG;ITWB3
675	chr1	4564501	4565500	2	ITWB13;ITWB3
727	chr1	5065501	5066500	6	ITWB1;ITWB10;ITWB11;ITWB12;ITWB13;ITWB2
732	chr1	5144001	5145000	1	ITWB1
740	chr1	5232001	5237500	2	INI_SIG;ITWB14
755	chr1	5303501	5304500	1	ITWB1
762	chr1	5378001	5381001	2	INI_SIG;ITWB14	1	ENSBTAG00000030124.1	1
779	chr1	5679001	5680001	2	INI_SIG;ITWB10
801	chr1	5992001	5993000	1	ITWB13
812	chr1	6096501	6098001	5	INI_SIG;ITWB12;ITWB2;ITWB4;ITWB7
814	chr1	6106001	6108001	13	INI_SIG;ITWB1;ITWB10;ITWB11;ITWB12;ITWB13;ITWB15;ITWB2;ITWB3;ITWB4;ITWB5;ITWB6;ITWB7
825	chr1	6225001	6227001	3	INI_SIG;ITWB1;ITWB2
830	chr1	6280501	6283001	3	INI_SIG;ITWB1;ITWB3
835	chr1	6338501	6339500	3	ITWB15;ITWB2;ITWB5
838	chr1	6359001	6360000	1	ITWB12
865	chr1	6620001	6621001	6	INI_SIG;ITWB1;ITWB2;ITWB3;ITWB4;ITWB7
867	chr1	6648001	6651001	4	INI_SIG;ITWB11;ITWB13;ITWB15
875	chr1	6721001	6732000	3	ITWB1;ITWB11;ITWB2
876	chr1	6733001	6743500	6	INI_SIG;ITWB10;ITWB11;ITWB2;ITWB5;ITWB7
877	chr1	6747001	6754500	11	INI_SIG;ITWB1;ITWB10;ITWB11;ITWB12;ITWB13;ITWB2;ITWB3;ITWB4;ITWB5;ITWB7
882	chr1	6779501	6780500	1	ITWB15
883	chr1	6803001	6805000	3	INI_SIG;ITWB15;ITWB4
902	chr1	7032001	7033500	3	INI_SIG;ITWB1;ITWB13
928	chr1	7328501	7329500	1	ITWB5
961	chr1	7695001	7698001	2	INI_SIG;ITWB12
985	chr1	7954001	7956001	5	INI_SIG;ITWB11;ITWB12;ITWB13;ITWB14
991	chr1	8001001	8003001	2	INI_SIG;ITWB12
1022	chr1	8282001	8284001	2	INI_SIG;ITWB6
1075	chr1	8767001	8769001	2	INI_SIG;ITWB13
1079	chr1	8799501	8800500	2	ITWB12;ITWB13
1121	chr1	9234001	9236001	2	INI_SIG;ITWB10
1173	chr1	9882001	9883000	4	ITWB2;ITWB3;ITWB5;ITWB7
1189	chr1	9998001	10000001	2	INI_SIG;ITWB2
1221	chr1	10286001	10289001	2	INI_SIG;ITWB2
1228	chr1	10357501	10360001	2	INI_SIG;ITWB10
1243	chr1	10476001	10480500	7	INI_SIG;ITWB11;ITWB13;ITWB14;ITWB5;ITWB6;ITWB7
1260	chr1	10634001	10639001	2	INI_SIG;ITWB1
1266	chr1	10705501	10706500	1	ITWB12
1307	chr1	11025001	11030500	11	INI_SIG;ITWB1;ITWB10;ITWB11;ITWB13;ITWB15;ITWB2;ITWB3;ITWB4;ITWB6;ITWB7
1310	chr1	11064001	11065001	2	INI_SIG;ITWB12
1327	chr1	11215001	11217001	5	INI_SIG;ITWB1;ITWB10;ITWB4;ITWB6
1333	chr1	11268001	11275001	12	INI_SIG;ITWB1;ITWB10;ITWB12;ITWB13;ITWB14;ITWB15;ITWB2;ITWB4;ITWB5;ITWB6;ITWB7
1367	chr1	11536001	11538001	9	INI_SIG;ITWB1;ITWB10;ITWB15;ITWB3;ITWB4;ITWB5;ITWB6;ITWB7
1437	chr1	12063001	12066001	5	INI_SIG;ITWB12;ITWB2;ITWB6;ITWB7
1459	chr1	12189001	12191001	2	INI_SIG;ITWB6
1522	chr1	12641001	12643000	4	INI_SIG;ITWB14;ITWB15;ITWB6
1531	chr1	12730001	12731001	5	INI_SIG;ITWB10;ITWB11;ITWB4;ITWB5
1558	chr1	12909001	12910001	3	INI_SIG;ITWB12;ITWB14
1572	chr1	13024001	13025001	8	INI_SIG;ITWB1;ITWB10;ITWB11;ITWB12;ITWB14;ITWB5;ITWB6
1575	chr1	13051001	13052500	2	INI_SIG;ITWB3
1579	chr1	13077001	13081001	4	INI_SIG;ITWB12;ITWB13;ITWB14
1596	chr1	13204001	13205000	1	ITWB3
1635	chr1	13550001	13551001	2	INI_SIG;ITWB14
1636	chr1	13552001	13553001	3	INI_SIG;ITWB13;ITWB2
1687	chr1	13873001	13874000	2	ITWB3;ITWB4
1727	chr1	14160001	14163001	8	INI_SIG;ITWB1;ITWB12;ITWB15;ITWB3;ITWB4;ITWB5;ITWB7
1778	chr1	14528001	14530001	5	INI_SIG;ITWB3;ITWB4;ITWB5;ITWB7
1780	chr1	14533501	14537001	2	INI_SIG;ITWB15
1784	chr1	14549501	14550500	4	ITWB1;ITWB15;ITWB3;ITWB5
1811	chr1	14731001	14735000	5	INI_SIG;ITWB11;ITWB13;ITWB14;ITWB6
1891	chr1	15407001	15409000	6	INI_SIG;ITWB1;ITWB10;ITWB2;ITWB4;ITWB5
1951	chr1	15839501	15840500	3	ITWB11;ITWB12;ITWB13
1966	chr1	15950501	15951500	1	ITWB2
2010	chr1	16287501	16288500	1	ITWB12
2031	chr1	16439001	16441500	2	INI_SIG;ITWB13
2106	chr1	16978001	16980001	5	INI_SIG;ITWB10;ITWB11;ITWB14;ITWB5
2213	chr1	17813501	17814500	2	ITWB10;ITWB11
2240	chr1	18030001	18031500	7	INI_SIG;ITWB11;ITWB12;ITWB14;ITWB15;ITWB6;ITWB7
2260	chr1	18178001	18181001	2	INI_SIG;ITWB12
2280	chr1	18345001	18349001	6	INI_SIG;ITWB1;ITWB11;ITWB12;ITWB13;ITWB15
2298	chr1	18473501	18474500	7	ITWB12;ITWB13;ITWB15;ITWB3;ITWB4;ITWB5;ITWB7
2299	chr1	18475001	18481500	3	INI_SIG;ITWB15;ITWB4
2310	chr1	18559001	18561001	2	INI_SIG;ITWB10
2321	chr1	18668001	18669001	2	INI_SIG;ITWB3
2327	chr1	18705001	18706001	2	INI_SIG;ITWB2
2394	chr1	19307001	19310000	2	INI_SIG;ITWB10
2403	chr1	19375001	19376001	3	INI_SIG;ITWB13;ITWB14
2404	chr1	19387001	19389001	2	INI_SIG;ITWB12
2417	chr1	19536501	19538001	2	INI_SIG;ITWB11
2419	chr1	19557001	19559000	4	INI_SIG;ITWB1;ITWB11;ITWB13
2434	chr1	19684501	19685500	1	ITWB13
2483	chr1	20146001	20148001	4	INI_SIG;ITWB13;ITWB2;ITWB6
2507	chr1	20382001	20386001	2	INI_SIG;ITWB13
2508	chr1	20386501	20387500	4	ITWB11;ITWB12;ITWB4;ITWB6
2529	chr1	20505501	20507001	2	INI_SIG;ITWB12
2533	chr1	20522001	20524001	3	INI_SIG;ITWB6;ITWB7
2536	chr1	20535001	20537000	2	INI_SIG;ITWB14
2577	chr1	20874001	20875000	1	ITWB4
2691	chr1	21883001	21885001	2	INI_SIG;ITWB10
2699	chr1	21961001	21962001	2	INI_SIG;ITWB2
2741	chr1	22362501	22363500	1	ITWB5
2751	chr1	22439001	22440000	3	ITWB10;ITWB13;ITWB14
2757	chr1	22504001	22507001	3	INI_SIG;ITWB13;ITWB7
2776	chr1	22610001	22614001	8	INI_SIG;ITWB10;ITWB11;ITWB13;ITWB14;ITWB15;ITWB5;ITWB6
2814	chr1	22979001	22981001	2	INI_SIG;ITWB5
2849	chr1	23284001	23285001	3	INI_SIG;ITWB10;ITWB15
2911	chr1	23865001	23867000	5	INI_SIG;ITWB10;ITWB15;ITWB2;ITWB5
2912	chr1	23880001	23881001	2	INI_SIG;ITWB3
2934	chr1	24123501	24126001	6	INI_SIG;ITWB1;ITWB10;ITWB11;ITWB4;ITWB7
2979	chr1	24542001	24543000	1	ITWB14
2985	chr1	24573001	24574000	2	ITWB15;ITWB4
2991	chr1	24597001	24599500	2	INI_SIG;ITWB1
2996	chr1	24653001	24656001	3	INI_SIG;ITWB1;ITWB11
3013	chr1	24842501	24843500	1	ITWB2
3050	chr1	25239001	25241000	3	INI_SIG;ITWB13;ITWB7
3054	chr1	25290001	25293001	2	INI_SIG;ITWB14
3093	chr1	25597001	25598000	1	ITWB5
3131	chr1	25930001	25931000	1	ITWB5
3138	chr1	25960501	25961500	1	ITWB11
3160	chr1	26172501	26173500	10	ITWB1;ITWB11;ITWB14;ITWB15;ITWB2;ITWB3;ITWB4;ITWB5;ITWB6;ITWB7
3208	chr1	26565001	26567001	5	INI_SIG;ITWB13;ITWB14;ITWB2;ITWB3
3327	chr1	27514501	27516001	5	INI_SIG;ITWB1;ITWB2;ITWB4;ITWB5
3443	chr1	28546001	28547000	2	ITWB12;ITWB3
3539	chr1	29386001	29390001	5	INI_SIG;ITWB11;ITWB3;ITWB5;ITWB6
3615	chr1	29973501	29975001	5	INI_SIG;ITWB10;ITWB11;ITWB13;ITWB15
3654	chr1	30298001	30305001	2	INI_SIG;ITWB5	1	ENSBTAG00000046383.1	1
3657	chr1	30326501	30329001	2	INI_SIG;ITWB12
3682	chr1	30491001	30493001	2	INI_SIG;ITWB3
3742	chr1	30903001	30907001	7	INI_SIG;ITWB10;ITWB11;ITWB12;ITWB13;ITWB14;ITWB15
3778	chr1	31112001	31115001	3	INI_SIG;ITWB1;ITWB7
3780	chr1	31123001	31124001	3	INI_SIG;ITWB11;ITWB15
3787	chr1	31162001	31169001	6	INI_SIG;ITWB1;ITWB2;ITWB3;ITWB4;ITWB5
3793	chr1	31195001	31197001	4	INI_SIG;ITWB15;ITWB4;ITWB7
3868	chr1	31680001	31683001	2	INI_SIG;ITWB12
3903	chr1	31912001	31913000	1	ITWB2
3931	chr1	32169001	32171001	7	INI_SIG;ITWB1;ITWB10;ITWB14;ITWB2;ITWB5;ITWB6
3937	chr1	32217001	32218000	1	ITWB14
4144	chr1	33693501	33695001	2	INI_SIG;ITWB10
4168	chr1	33896501	33898000	6	ITWB1;ITWB12;ITWB13;ITWB2;ITWB6;ITWB7
4200	chr1	34159001	34160000	2	ITWB12;ITWB5
4250	chr1	34591001	34593001	7	INI_SIG;ITWB12;ITWB14;ITWB2;ITWB4;ITWB5;ITWB7
4263	chr1	34729501	34730500	4	ITWB10;ITWB13;ITWB15;ITWB2
4269	chr1	34753501	34756001	4	INI_SIG;ITWB11;ITWB12;ITWB2
4275	chr1	34833501	34834500	2	ITWB5;ITWB7
4304	chr1	35092501	35094001	9	INI_SIG;ITWB1;ITWB10;ITWB12;ITWB13;ITWB15;ITWB4;ITWB5;ITWB7
4318	chr1	35230001	35232001	2	INI_SIG;ITWB13
4327	chr1	35286001	35288000	3	INI_SIG;ITWB2;ITWB3
4337	chr1	35372001	35373000	2	ITWB15;ITWB7
4342	chr1	35415001	35416001	2	INI_SIG;ITWB6
4364	chr1	35643001	35644000	2	ITWB15;ITWB2
4400	chr1	35877001	35878000	2	ITWB10;ITWB15
4408	chr1	35939501	35940500	1	ITWB3
4431	chr1	36127001	36128001	2	INI_SIG;ITWB11
4455	chr1	36349001	36350500	6	INI_SIG;ITWB11;ITWB12;ITWB14;ITWB4;ITWB7
4469	chr1	36440501	36442001	2	INI_SIG;ITWB11
4477	chr1	36507001	36508001	3	INI_SIG;ITWB12;ITWB13
4571	chr1	37344001	37345500	9	INI_SIG;ITWB1;ITWB10;ITWB12;ITWB2;ITWB3;ITWB4;ITWB5;ITWB7
4595	chr1	37568001	37570001	7	INI_SIG;ITWB1;ITWB10;ITWB14;ITWB15;ITWB2;ITWB6
4669	chr1	38257501	38258500	1	ITWB13
4681	chr1	38364001	38365001	2	INI_SIG;ITWB10
4688	chr1	38391001	38393001	12	INI_SIG;ITWB1;ITWB10;ITWB11;ITWB12;ITWB14;ITWB15;ITWB2;ITWB4;ITWB5;ITWB6;ITWB7
4716	chr1	38578001	38584000	3	INI_SIG;ITWB13;ITWB7
4739	chr1	38758501	38759500	1	ITWB3
4759	chr1	38923001	38924000	2	ITWB12;ITWB13
4794	chr1	39171001	39173001	2	INI_SIG;ITWB6
4956	chr1	40291001	40297001	6	INI_SIG;ITWB12;ITWB15;ITWB2;ITWB4;ITWB6
4980	chr1	40493001	40494000	1	ITWB4
4987	chr1	40549501	40550500	1	ITWB10
5019	chr1	40775001	40776001	2	INI_SIG;ITWB14
5073	chr1	41157501	41158500	1	ITWB14
5091	chr1	41322001	41326001	3	INI_SIG;ITWB3;ITWB6
5092	chr1	41328001	41329500	12	INI_SIG;ITWB1;ITWB10;ITWB11;ITWB12;ITWB13;ITWB15;ITWB2;ITWB3;ITWB4;ITWB6;ITWB7
5102	chr1	41395001	41396001	2	INI_SIG;ITWB14
5105	chr1	41406001	41408001	10	INI_SIG;ITWB1;ITWB11;ITWB13;ITWB14;ITWB2;ITWB3;ITWB5;ITWB6;ITWB7
5118	chr1	41483001	41484000	4	ITWB1;ITWB2;ITWB4;ITWB7
5124	chr1	41563001	41565001	10	INI_SIG;ITWB1;ITWB10;ITWB11;ITWB12;ITWB13;ITWB14;ITWB4;ITWB5;ITWB7
5168	chr1	41919001	41921001	2	INI_SIG;ITWB12
5169	chr1	41932001	41934000	5	INI_SIG;ITWB10;ITWB12;ITWB15;ITWB2
5170	chr1	41949001	41950001	2	INI_SIG;ITWB2
5193	chr1	42152001	42154001	6	INI_SIG;ITWB1;ITWB3;ITWB4;ITWB5;ITWB6
5199	chr1	42181001	42182001	3	INI_SIG;ITWB11;ITWB13
5216	chr1	42286001	42287000	2	ITWB1;ITWB6
5229	chr1	42374001	42376500	2	INI_SIG;ITWB14
5235	chr1	42411501	42412500	2	ITWB1;ITWB7
5275	chr1	42841001	42843000	5	INI_SIG;ITWB15;ITWB3;ITWB4;ITWB6
5287	chr1	42971001	42974000	8	INI_SIG;ITWB1;ITWB2;ITWB3;ITWB4;ITWB5;ITWB6;ITWB7
5297	chr1	43105501	43106500	1	ITWB1
5301	chr1	43126001	43130000	10	INI_SIG;ITWB1;ITWB10;ITWB12;ITWB13;ITWB14;ITWB3;ITWB5;ITWB6;ITWB7
5332	chr1	43438501	43439500	1	ITWB11
5333	chr1	43441501	43442500	1	ITWB12
5348	chr1	43601001	43603001	6	INI_SIG;ITWB1;ITWB15;ITWB3;ITWB4;ITWB7
5355	chr1	43650001	43652500	7	INI_SIG;ITWB1;ITWB12;ITWB2;ITWB4;ITWB5;ITWB7
5367	chr1	43744001	43745001	2	INI_SIG;ITWB10
5413	chr1	44336501	44338001	2	INI_SIG;ITWB5	1	ENSBTAG00000034442.3	0.0372079
5420	chr1	44406001	44407000	1	ITWB13
5422	chr1	44418001	44419001	8	INI_SIG;ITWB10;ITWB11;ITWB12;ITWB13;ITWB14;ITWB3;ITWB4
5452	chr1	44686001	44690001	2	INI_SIG;ITWB15
5455	chr1	44707001	44708500	2	INI_SIG;ITWB15
5464	chr1	44781001	44783000	4	INI_SIG;ITWB12;ITWB4;ITWB7
5500	chr1	45020001	45029000	2	INI_SIG;ITWB11	1	ENSBTAG00000004538.5	0.134589
5503	chr1	45039001	45047001	5	INI_SIG;ITWB12;ITWB14;ITWB2;ITWB3	1	ENSBTAG00000004538.5	0.139344
5511	chr1	45098001	45099001	6	INI_SIG;ITWB10;ITWB11;ITWB13;ITWB2;ITWB3
5513	chr1	45119501	45120500	1	ITWB15
5516	chr1	45128001	45129001	6	INI_SIG;ITWB12;ITWB14;ITWB3;ITWB4;ITWB5
5528	chr1	45243001	45247001	4	INI_SIG;ITWB11;ITWB14;ITWB6
5530	chr1	45250001	45260001	11	INI_SIG;ITWB1;ITWB10;ITWB12;ITWB15;ITWB2;ITWB3;ITWB4;ITWB5;ITWB6;ITWB7
5542	chr1	45351501	45353001	2	INI_SIG;ITWB14
5557	chr1	45486501	45488001	3	INI_SIG;ITWB10;ITWB15
5604	chr1	45989001	45990001	11	INI_SIG;ITWB1;ITWB10;ITWB11;ITWB14;ITWB15;ITWB2;ITWB3;ITWB4;ITWB5;ITWB6
5614	chr1	46169001	46172001	2	INI_SIG;ITWB4
5637	chr1	46369001	46371001	3	INI_SIG;ITWB2;ITWB3	1	ENSBTAG00000015069.4	0.108872
5678	chr1	46742001	46750001	5	INI_SIG;ITWB3;ITWB5;ITWB6;ITWB7
5679	chr1	46751001	46752001	2	INI_SIG;ITWB15
5685	chr1	46820001	46821001	2	INI_SIG;ITWB14
5697	chr1	46949001	46952001	6	INI_SIG;ITWB1;ITWB10;ITWB13;ITWB14;ITWB6
5712	chr1	47054001	47058001	3	INI_SIG;ITWB12;ITWB13
5769	chr1	47562001	47565001	2	INI_SIG;ITWB6
5830	chr1	48043001	48044001	2	INI_SIG;ITWB13
5834	chr1	48063001	48064001	2	INI_SIG;ITWB2
5835	chr1	48069001	48070001	6	INI_SIG;ITWB10;ITWB11;ITWB12;ITWB13;ITWB15
5847	chr1	48201001	48204001	5	INI_SIG;ITWB10;ITWB11;ITWB2;ITWB7
5849	chr1	48207001	48208500	9	INI_SIG;ITWB10;ITWB11;ITWB14;ITWB15;ITWB2;ITWB4;ITWB5;ITWB6
5896	chr1	48526001	48527001	4	INI_SIG;ITWB12;ITWB13;ITWB14
5905	chr1	48552001	48553001	2	INI_SIG;ITWB5
5926	chr1	48721501	48723001	2	INI_SIG;ITWB10
5951	chr1	48939001	48943500	7	INI_SIG;ITWB10;ITWB12;ITWB15;ITWB2;ITWB4;ITWB5
5959	chr1	48999501	49000500	1	ITWB12
5976	chr1	49088501	49089500	1	ITWB11
6023	chr1	49370501	49372001	2	INI_SIG;ITWB2
6087	chr1	49826001	49827000	1	ITWB12
6148	chr1	50272001	50276001	3	INI_SIG;ITWB4;ITWB6
6185	chr1	50544001	50546000	5	INI_SIG;ITWB1;ITWB2;ITWB3;ITWB5
6227	chr1	50951001	50952001	7	INI_SIG;ITWB1;ITWB11;ITWB12;ITWB15;ITWB6;ITWB7
6297	chr1	51622001	51624001	2	INI_SIG;ITWB4
6310	chr1	51709001	51714001	3	INI_SIG;ITWB1;ITWB15
6352	chr1	52178001	52180001	9	INI_SIG;ITWB1;ITWB12;ITWB13;ITWB14;ITWB15;ITWB2;ITWB3;ITWB6
6354	chr1	52186001	52187001	3	INI_SIG;ITWB15;ITWB3
6358	chr1	52220001	52221000	2	ITWB3;ITWB6
6370	chr1	52295001	52311001	4	INI_SIG;ITWB1;ITWB12;ITWB15
6375	chr1	52341001	52342001	2	INI_SIG;ITWB2
6380	chr1	52389001	52390001	3	INI_SIG;ITWB10;ITWB3
6427	chr1	52879001	52880000	1	ITWB10
6428	chr1	52880001	52881000	3	ITWB15;ITWB2;ITWB3
6430	chr1	52904001	52905000	6	ITWB1;ITWB10;ITWB12;ITWB3;ITWB4;ITWB5
6446	chr1	53031001	53032001	6	INI_SIG;ITWB1;ITWB12;ITWB2;ITWB5;ITWB7
6490	chr1	53453001	53455001	2	INI_SIG;ITWB5
6495	chr1	53516501	53517500	1	ITWB10	1	ENSBTAG00000018397.4	0.092423
6504	chr1	53567501	53568500	1	ITWB14
6528	chr1	53832001	53842001	6	INI_SIG;ITWB11;ITWB4;ITWB5;ITWB6;ITWB7
6538	chr1	53916001	53918001	10	INI_SIG;ITWB1;ITWB11;ITWB13;ITWB14;ITWB2;ITWB3;ITWB4;ITWB5;ITWB7
6566	chr1	54199001	54200500	2	INI_SIG;ITWB14
6573	chr1	54231501	54233001	4	INI_SIG;ITWB12;ITWB4;ITWB7
6575	chr1	54249001	54252001	4	INI_SIG;ITWB1;ITWB14;ITWB15
6593	chr1	54431001	54432000	5	ITWB10;ITWB13;ITWB2;ITWB4;ITWB7
6629	chr1	54752001	54755001	5	INI_SIG;ITWB11;ITWB14;ITWB15;ITWB3
6645	chr1	54874001	54875001	7	INI_SIG;ITWB1;ITWB15;ITWB2;ITWB3;ITWB5;ITWB7
6665	chr1	55064501	55065500	1	ITWB4
6678	chr1	55159001	55160000	1	ITWB1
6709	chr1	55393001	55396001	7	INI_SIG;ITWB11;ITWB13;ITWB14;ITWB5;ITWB6;ITWB7
6717	chr1	55434001	55435500	2	INI_SIG;ITWB10
6746	chr1	55651001	55652001	3	INI_SIG;ITWB1;ITWB5
6760	chr1	55765001	55766001	2	INI_SIG;ITWB2
6769	chr1	55866001	55867000	2	ITWB1;ITWB7
6800	chr1	56263501	56265000	3	ITWB10;ITWB12;ITWB4
6832	chr1	56515501	56517001	3	INI_SIG;ITWB2;ITWB5
6840	chr1	56585001	56587001	3	INI_SIG;ITWB14;ITWB4
6850	chr1	56697001	56698001	3	INI_SIG;ITWB10;ITWB4
6853	chr1	56712501	56713500	3	ITWB10;ITWB4;ITWB5
6900	chr1	57149001	57151001	2	INI_SIG;ITWB14
6912	chr1	57230501	57231500	1	ITWB15	1	ENSBTAG00000015065.4	0.0181587
6934	chr1	57436001	57437000	1	ITWB3
6940	chr1	57453001	57457001	7	INI_SIG;ITWB1;ITWB12;ITWB13;ITWB14;ITWB15;ITWB4
6943	chr1	57465001	57467001	13	INI_SIG;ITWB1;ITWB11;ITWB12;ITWB13;ITWB14;ITWB15;ITWB2;ITWB3;ITWB4;ITWB5;ITWB6;ITWB7
6946	chr1	57477001	57479001	4	INI_SIG;ITWB10;ITWB11;ITWB12
6953	chr1	57535501	57536500	9	ITWB1;ITWB10;ITWB12;ITWB15;ITWB2;ITWB3;ITWB4;ITWB5;ITWB6
6973	chr1	57721501	57722500	3	ITWB10;ITWB12;ITWB15
6978	chr1	57747001	57749001	11	INI_SIG;ITWB1;ITWB10;ITWB12;ITWB13;ITWB14;ITWB15;ITWB3;ITWB4;ITWB5;ITWB7
7004	chr1	57982001	57984001	6	INI_SIG;ITWB1;ITWB15;ITWB3;ITWB6;ITWB7
7009	chr1	58022001	58023000	1	ITWB14	1	ENSBTAG00000040144.2	0.0752316
7012	chr1	58031501	58032500	2	ITWB3;ITWB7
7019	chr1	58078001	58079000	1	ITWB5
7027	chr1	58140001	58144001	12	INI_SIG;ITWB10;ITWB11;ITWB12;ITWB14;ITWB15;ITWB2;ITWB3;ITWB4;ITWB5;ITWB6;ITWB7
7045	chr1	58344001	58345000	3	ITWB15;ITWB2;ITWB5
7054	chr1	58405001	58406500	12	INI_SIG;ITWB1;ITWB10;ITWB11;ITWB13;ITWB14;ITWB15;ITWB3;ITWB4;ITWB5;ITWB6;ITWB7
7090	chr1	58677001	58679001	9	INI_SIG;ITWB1;ITWB10;ITWB14;ITWB15;ITWB3;ITWB4;ITWB5;ITWB7
7097	chr1	58729501	58730500	2	ITWB15;ITWB7
7109	chr1	58849001	58850000	5	ITWB1;ITWB15;ITWB2;ITWB4;ITWB7
7143	chr1	59106001	59107001	5	INI_SIG;ITWB1;ITWB10;ITWB3;ITWB4
7151	chr1	59153501	59154500	2	ITWB10;ITWB3
7154	chr1	59166001	59168001	7	INI_SIG;ITWB1;ITWB11;ITWB12;ITWB13;ITWB5;ITWB6
7189	chr1	59601001	59602000	1	ITWB1
7205	chr1	59846001	59847001	5	INI_SIG;ITWB10;ITWB12;ITWB2;ITWB6
7226	chr1	60056001	60059001	2	INI_SIG;ITWB3
7245	chr1	60154001	60156001	2	INI_SIG;ITWB5
7267	chr1	60305001	60307001	2	INI_SIG;ITWB6
7294	chr1	60609001	60610000	2	ITWB2;ITWB3
7310	chr1	60746001	60748000	3	INI_SIG;ITWB4;ITWB6
7311	chr1	60749001	60751001	5	INI_SIG;ITWB1;ITWB12;ITWB13;ITWB5
7360	chr1	61332001	61334001	4	INI_SIG;ITWB10;ITWB13;ITWB15
7368	chr1	61411001	61416001	7	INI_SIG;ITWB1;ITWB12;ITWB2;ITWB3;ITWB4;ITWB7
7383	chr1	61602501	61604001	2	INI_SIG;ITWB5
7393	chr1	61695001	61708001	2	INI_SIG;ITWB12
7401	chr1	61772001	61774001	2	INI_SIG;ITWB5	1	ENSBTAG00000046931.1	1
7407	chr1	61816001	61819001	14	INI_SIG;ITWB1;ITWB10;ITWB11;ITWB12;ITWB13;ITWB14;ITWB15;ITWB2;ITWB3;ITWB4;ITWB5;ITWB6;ITWB7
7413	chr1	61889501	61891001	2	INI_SIG;ITWB15
7421	chr1	61983001	61984001	2	INI_SIG;ITWB4
7426	chr1	62070001	62071001	4	INI_SIG;ITWB11;ITWB15;ITWB2
7447	chr1	62267501	62268500	1	ITWB15
7450	chr1	62304001	62305500	4	INI_SIG;ITWB1;ITWB14;ITWB15
7451	chr1	62314001	62317000	3	INI_SIG;ITWB11;ITWB4
7469	chr1	62555001	62558500	2	INI_SIG;ITWB3
7474	chr1	62595001	62596000	1	ITWB5
7577	chr1	63771001	63772500	3	INI_SIG;ITWB3;ITWB7
7600	chr1	63917001	63920500	3	INI_SIG;ITWB3;ITWB6
7614	chr1	64045501	64046500	1	ITWB15
7662	chr1	64553001	64555500	3	INI_SIG;ITWB1;ITWB13	1	ENSBTAG00000014157.5	0.553488
7676	chr1	64662001	64663001	6	INI_SIG;ITWB11;ITWB2;ITWB3;ITWB4;ITWB5
7698	chr1	64839001	64840001	2	INI_SIG;ITWB1
7702	chr1	64904001	64905000	2	ITWB15;ITWB3	1	ENSBTAG00000018059.5	0.0455146
7725	chr1	65124001	65126500	5	INI_SIG;ITWB13;ITWB15;ITWB3;ITWB7
7727	chr1	65136501	65138001	9	INI_SIG;ITWB1;ITWB10;ITWB14;ITWB2;ITWB4;ITWB5;ITWB6;ITWB7
7728	chr1	65153001	65155000	5	INI_SIG;ITWB10;ITWB13;ITWB2;ITWB4
7732	chr1	65185501	65186500	4	ITWB10;ITWB11;ITWB15;ITWB6
7765	chr1	65398001	65399001	2	INI_SIG;ITWB3
7774	chr1	65492001	65494000	2	INI_SIG;ITWB15
7790	chr1	65612001	65613000	1	ITWB4	1	ENSBTAG00000001464.5	0.0126393
7805	chr1	65773001	65774000	1	ITWB1
7832	chr1	66029001	66030000	7	ITWB1;ITWB11;ITWB13;ITWB15;ITWB3;ITWB5;ITWB7	1	ENSBTAG00000015898.5	0.0222946
7864	chr1	66269001	66271001	2	INI_SIG;ITWB1
7866	chr1	66282501	66284001	2	INI_SIG;ITWB15
7878	chr1	66354501	66355500	2	ITWB4;ITWB7
7885	chr1	66391001	66392001	2	INI_SIG;ITWB2
7973	chr1	67127001	67130001	5	INI_SIG;ITWB11;ITWB15;ITWB3;ITWB4
7978	chr1	67188001	67189000	3	ITWB10;ITWB12;ITWB3	1	ENSBTAG00000013118.5	0.014969
7983	chr1	67228501	67230001	8	INI_SIG;ITWB11;ITWB14;ITWB2;ITWB3;ITWB4;ITWB5;ITWB7
7989	chr1	67273001	67275001	5	INI_SIG;ITWB1;ITWB11;ITWB2;ITWB3	1	ENSBTAG00000003865.5	0.0224386
8020	chr1	67552001	67553001	6	INI_SIG;ITWB1;ITWB10;ITWB11;ITWB3;ITWB7
8043	chr1	67737001	67739000	7	INI_SIG;ITWB10;ITWB11;ITWB14;ITWB3;ITWB4;ITWB5
8052	chr1	67798001	67799000	5	ITWB1;ITWB10;ITWB14;ITWB15;ITWB7
8086	chr1	67988001	67990001	2	INI_SIG;ITWB7
8114	chr1	68107001	68108000	1	ITWB6
8176	chr1	68552001	68553000	1	ITWB1
8218	chr1	68857001	68858001	2	INI_SIG;ITWB11
8228	chr1	68921001	68924001	11	INI_SIG;ITWB1;ITWB10;ITWB11;ITWB12;ITWB13;ITWB15;ITWB2;ITWB4;ITWB5;ITWB7	2	ENSBTAG00000000566.5;ENSBTAG00000000566.5	0.07184768291222608;0.09923916639100232
8232	chr1	68980001	68981500	6	INI_SIG;ITWB10;ITWB11;ITWB3;ITWB5;ITWB7	1	ENSBTAG00000006947.3	0.0427078
8236	chr1	69014001	69015001	8	INI_SIG;ITWB1;ITWB10;ITWB11;ITWB15;ITWB2;ITWB4;ITWB5
8257	chr1	69166001	69167001	2	INI_SIG;ITWB14
8262	chr1	69222501	69224001	7	INI_SIG;ITWB10;ITWB12;ITWB4;ITWB5;ITWB6;ITWB7
8324	chr1	69720001	69722001	7	INI_SIG;ITWB10;ITWB12;ITWB15;ITWB3;ITWB4;ITWB5
8333	chr1	69780001	69781000	2	ITWB1;ITWB14	1	ENSBTAG00000013727.5	0.0199616
8438	chr1	70482001	70484001	2	INI_SIG;ITWB5
8457	chr1	70623501	70624500	1	ITWB3
8463	chr1	70692001	70693000	1	ITWB12
8486	chr1	70891001	70893001	4	INI_SIG;ITWB10;ITWB14;ITWB7
8529	chr1	71169001	71171001	2	INI_SIG;ITWB14
8532	chr1	71180001	71182001	2	INI_SIG;ITWB1
8550	chr1	71305501	71306500	1	ITWB12
8557	chr1	71336001	71337001	6	INI_SIG;ITWB1;ITWB2;ITWB4;ITWB5;ITWB6
8571	chr1	71449501	71451000	4	ITWB1;ITWB12;ITWB14;ITWB15
8593	chr1	71601001	71604500	3	INI_SIG;ITWB11;ITWB14
8596	chr1	71644501	71647001	3	INI_SIG;ITWB10;ITWB12	2	ENSBTAG00000013317.4;ENSBTAG00000013317.4	0.10559216083797938;0.182882223847842
8602	chr1	71681001	71682000	1	ITWB15
8603	chr1	71685001	71686001	5	INI_SIG;ITWB10;ITWB11;ITWB12;ITWB13
8605	chr1	71706001	71708001	2	INI_SIG;ITWB11	1	ENSBTAG00000014660.4	0.157518
8636	chr1	71930001	71931500	3	INI_SIG;ITWB1;ITWB7	1	ENSBTAG00000047856.1	0.0176003
8651	chr1	72034001	72035000	1	ITWB2
8666	chr1	72124001	72125000	1	ITWB15
8670	chr1	72185001	72188001	8	INI_SIG;ITWB10;ITWB11;ITWB15;ITWB3;ITWB4;ITWB5;ITWB6
8707	chr1	72532501	72533500	4	ITWB11;ITWB2;ITWB6;ITWB7
8723	chr1	72615001	72616001	2	INI_SIG;ITWB12
8791	chr1	73117001	73119001	2	INI_SIG;ITWB15
8800	chr1	73190001	73195001	10	INI_SIG;ITWB1;ITWB10;ITWB15;ITWB2;ITWB3;ITWB4;ITWB5;ITWB6;ITWB7
8814	chr1	73280501	73281500	6	ITWB10;ITWB12;ITWB13;ITWB14;ITWB2;ITWB6
8836	chr1	73444501	73446500	9	INI_SIG;ITWB1;ITWB13;ITWB15;ITWB2;ITWB4;ITWB5;ITWB6;ITWB7
8918	chr1	73928501	73930001	2	INI_SIG;ITWB7
8930	chr1	74008001	74011001	2	INI_SIG;ITWB11
8935	chr1	74059501	74060500	1	ITWB2
8938	chr1	74082001	74083000	8	ITWB1;ITWB11;ITWB12;ITWB13;ITWB15;ITWB2;ITWB3;ITWB5
8962	chr1	74222001	74223001	10	INI_SIG;ITWB1;ITWB10;ITWB11;ITWB14;ITWB2;ITWB4;ITWB5;ITWB6;ITWB7
9018	chr1	74698501	74699500	2	ITWB1;ITWB4
9045	chr1	74932001	74934001	2	INI_SIG;ITWB15
9053	chr1	74988001	74989000	4	ITWB10;ITWB12;ITWB13;ITWB7
9057	chr1	75022001	75023001	8	INI_SIG;ITWB1;ITWB12;ITWB15;ITWB3;ITWB4;ITWB5;ITWB7
9081	chr1	75316001	75318000	4	INI_SIG;ITWB1;ITWB12;ITWB5
9089	chr1	75393501	75394500	1	ITWB11
9125	chr1	75753001	75754001	8	INI_SIG;ITWB1;ITWB10;ITWB14;ITWB2;ITWB3;ITWB5;ITWB7
9129	chr1	75787001	75789001	2	INI_SIG;ITWB14
9165	chr1	76082001	76083001	5	INI_SIG;ITWB10;ITWB11;ITWB12;ITWB13
9184	chr1	76218001	76219000	1	ITWB11
9223	chr1	76595001	76596000	2	ITWB12;ITWB15
9278	chr1	77057001	77060001	5	INI_SIG;ITWB12;ITWB13;ITWB14;ITWB3
9305	chr1	77376001	77378000	3	INI_SIG;ITWB10;ITWB12
9336	chr1	77642501	77643500	2	ITWB12;ITWB4
9408	chr1	78353001	78355001	3	INI_SIG;ITWB12;ITWB6
9439	chr1	78615501	78616500	8	ITWB1;ITWB12;ITWB15;ITWB2;ITWB3;ITWB4;ITWB5;ITWB7
9450	chr1	78766001	78769500	2	INI_SIG;ITWB11
9457	chr1	78860001	78861000	1	ITWB12
9603	chr1	80234501	80235500	4	ITWB13;ITWB14;ITWB2;ITWB3
9607	chr1	80282501	80283500	2	ITWB11;ITWB12
9612	chr1	80302001	80303001	3	INI_SIG;ITWB13;ITWB15
9648	chr1	80618001	80620001	2	INI_SIG;ITWB12
9664	chr1	80751501	80752500	1	ITWB14
9669	chr1	80783001	80784500	3	INI_SIG;ITWB10;ITWB13
9690	chr1	80958001	80960001	2	INI_SIG;ITWB12
9704	chr1	81078001	81080001	5	INI_SIG;ITWB1;ITWB10;ITWB15;ITWB5
9738	chr1	81353001	81354001	2	INI_SIG;ITWB3
9785	chr1	81681001	81682001	9	INI_SIG;ITWB1;ITWB10;ITWB11;ITWB13;ITWB15;ITWB2;ITWB4;ITWB7
9804	chr1	81805001	81807500	8	INI_SIG;ITWB10;ITWB15;ITWB3;ITWB4;ITWB5;ITWB6;ITWB7
9809	chr1	81850001	81852001	2	INI_SIG;ITWB14	2	ENSBTAG00000011305.5;ENSBTAG00000011305.5	0.10196278358399184;0.10202520022445544
9839	chr1	82178001	82181001	8	INI_SIG;ITWB1;ITWB10;ITWB11;ITWB12;ITWB13;ITWB15;ITWB7
9847	chr1	82234501	82235500	2	ITWB12;ITWB15
9857	chr1	82351001	82354001	11	INI_SIG;ITWB1;ITWB10;ITWB11;ITWB13;ITWB15;ITWB2;ITWB3;ITWB5;ITWB6;ITWB7
9858	chr1	82367001	82368000	1	ITWB2
9860	chr1	82379001	82380000	4	ITWB1;ITWB11;ITWB13;ITWB15
9881	chr1	82564501	82565500	1	ITWB5
9891	chr1	82653001	82654000	1	ITWB2
9913	chr1	82815501	82816500	1	ITWB13
9936	chr1	83050001	83052000	5	INI_SIG;ITWB1;ITWB14;ITWB2;ITWB3
9975	chr1	83290501	83293001	3	INI_SIG;ITWB10;ITWB11
9981	chr1	83338001	83339001	2	INI_SIG;ITWB3
10036	chr1	83653501	83654500	5	ITWB10;ITWB11;ITWB14;ITWB3;ITWB7
10037	chr1	83659001	83660001	7	INI_SIG;ITWB1;ITWB15;ITWB2;ITWB4;ITWB5;ITWB7
10041	chr1	83690001	83693001	11	INI_SIG;ITWB1;ITWB11;ITWB13;ITWB15;ITWB2;ITWB3;ITWB4;ITWB5;ITWB6;ITWB7
10049	chr1	83776001	83778000	4	INI_SIG;ITWB12;ITWB4;ITWB7	1	ENSBTAG00000017666.5	0.0381161
10107	chr1	84263001	84264500	2	INI_SIG;ITWB15
10115	chr1	84327501	84328500	1	ITWB7
10121	chr1	84380001	84382000	2	INI_SIG;ITWB6
10166	chr1	84815001	84816001	7	INI_SIG;ITWB1;ITWB11;ITWB12;ITWB15;ITWB3;ITWB4
10196	chr1	85124501	85126000	6	ITWB11;ITWB13;ITWB2;ITWB3;ITWB5;ITWB7
10247	chr1	85608501	85610000	6	ITWB10;ITWB12;ITWB13;ITWB2;ITWB5;ITWB7
10259	chr1	85788001	85792001	3	INI_SIG;ITWB13;ITWB15
10268	chr1	85844001	85845500	4	INI_SIG;ITWB12;ITWB13;ITWB15
10282	chr1	85970001	85972001	6	INI_SIG;ITWB10;ITWB15;ITWB3;ITWB5;ITWB6
10303	chr1	86152001	86153500	7	INI_SIG;ITWB11;ITWB15;ITWB2;ITWB3;ITWB5;ITWB7
10308	chr1	86180001	86182001	5	INI_SIG;ITWB11;ITWB2;ITWB3;ITWB4
10310	chr1	86202001	86205001	11	INI_SIG;ITWB11;ITWB12;ITWB13;ITWB14;ITWB15;ITWB3;ITWB4;ITWB5;ITWB6;ITWB7
10328	chr1	86310001	86311001	5	INI_SIG;ITWB10;ITWB11;ITWB3;ITWB5
10352	chr1	86560501	86561500	3	ITWB11;ITWB13;ITWB15
10354	chr1	86610001	86611001	2	INI_SIG;ITWB14
10381	chr1	86775501	86776500	2	ITWB12;ITWB13
10384	chr1	86810001	86811000	1	ITWB10
10393	chr1	86850001	86851001	9	INI_SIG;ITWB1;ITWB11;ITWB12;ITWB15;ITWB3;ITWB4;ITWB5;ITWB7
10398	chr1	86890001	86891001	2	INI_SIG;ITWB6
10415	chr1	87088001	87089000	1	ITWB12
10435	chr1	87208001	87209001	3	INI_SIG;ITWB10;ITWB15
10440	chr1	87250001	87251000	2	ITWB10;ITWB2
10446	chr1	87303001	87304000	4	ITWB11;ITWB13;ITWB14;ITWB3
10474	chr1	87527501	87529001	2	INI_SIG;ITWB1
10477	chr1	87545501	87546500	1	ITWB13
10554	chr1	88275001	88276000	1	ITWB7
10562	chr1	88356501	88357500	1	ITWB7
10595	chr1	88652001	88654001	4	INI_SIG;ITWB10;ITWB3;ITWB5	1	ENSBTAG00000012463.2	0.0630696
10631	chr1	89017001	89018000	2	ITWB11;ITWB13
10653	chr1	89231001	89232001	2	INI_SIG;ITWB12
10685	chr1	89611001	89614000	3	INI_SIG;ITWB3;ITWB7
10686	chr1	89618001	89619001	2	INI_SIG;ITWB3
10700	chr1	89707001	89709001	7	INI_SIG;ITWB1;ITWB13;ITWB2;ITWB3;ITWB4;ITWB7
10707	chr1	89750001	89752001	3	INI_SIG;ITWB1;ITWB3
10716	chr1	89822501	89824001	2	INI_SIG;ITWB3
10747	chr1	90113001	90114000	4	ITWB10;ITWB12;ITWB13;ITWB15
10760	chr1	90270001	90271001	5	INI_SIG;ITWB11;ITWB13;ITWB14;ITWB15
10796	chr1	90596001	90598001	5	INI_SIG;ITWB1;ITWB10;ITWB12;ITWB5
10798	chr1	90605501	90607001	2	INI_SIG;ITWB2
10818	chr1	90734001	90735500	4	INI_SIG;ITWB11;ITWB12;ITWB5
10821	chr1	90748501	90757001	2	INI_SIG;ITWB14
10851	chr1	91047001	91048500	2	INI_SIG;ITWB6
10855	chr1	91089001	91090500	2	INI_SIG;ITWB6
10867	chr1	91180001	91186000	2	INI_SIG;ITWB6
10874	chr1	91209001	91211001	8	INI_SIG;ITWB10;ITWB11;ITWB3;ITWB4;ITWB5;ITWB6;ITWB7
10919	chr1	91515001	91517000	3	INI_SIG;ITWB13;ITWB2
10928	chr1	91567001	91569001	5	INI_SIG;ITWB10;ITWB4;ITWB6;ITWB7
10940	chr1	91633501	91634500	1	ITWB7
10942	chr1	91641001	91644001	6	INI_SIG;ITWB11;ITWB12;ITWB15;ITWB2;ITWB4
10956	chr1	91784501	91786000	10	ITWB1;ITWB10;ITWB12;ITWB13;ITWB14;ITWB15;ITWB2;ITWB3;ITWB6;ITWB7
10964	chr1	91845001	91847001	4	INI_SIG;ITWB10;ITWB12;ITWB15
10987	chr1	92059001	92061001	2	INI_SIG;ITWB2
11106	chr1	93097001	93098001	2	INI_SIG;ITWB1
11117	chr1	93166501	93167500	2	ITWB3;ITWB4
11151	chr1	93415001	93416000	2	ITWB10;ITWB14
11155	chr1	93477001	93478001	2	INI_SIG;ITWB11
11156	chr1	93492001	93494500	6	INI_SIG;ITWB11;ITWB13;ITWB2;ITWB3;ITWB5
11158	chr1	93516001	93524001	8	INI_SIG;ITWB10;ITWB11;ITWB12;ITWB13;ITWB15;ITWB4;ITWB6
11191	chr1	93783001	93789000	2	INI_SIG;ITWB13
11229	chr1	94192501	94193500	2	ITWB10;ITWB11
11289	chr1	94625001	94627001	2	INI_SIG;ITWB14
11345	chr1	95107001	95110500	7	INI_SIG;ITWB11;ITWB12;ITWB13;ITWB14;ITWB15;ITWB4
11355	chr1	95207001	95211001	6	INI_SIG;ITWB10;ITWB11;ITWB12;ITWB5;ITWB7
11356	chr1	95215001	95216001	3	INI_SIG;ITWB11;ITWB3
11372	chr1	95348001	95349500	5	INI_SIG;ITWB11;ITWB12;ITWB14;ITWB15
11373	chr1	95352001	95355000	4	INI_SIG;ITWB2;ITWB3;ITWB6
11378	chr1	95387001	95390001	5	INI_SIG;ITWB1;ITWB2;ITWB5;ITWB7
11405	chr1	95672001	95674001	8	INI_SIG;ITWB1;ITWB10;ITWB12;ITWB13;ITWB14;ITWB2;ITWB7
11491	chr1	96481001	96482000	1	ITWB12
11519	chr1	96742001	96748001	8	INI_SIG;ITWB1;ITWB10;ITWB13;ITWB15;ITWB2;ITWB3;ITWB7
11549	chr1	97054001	97056001	4	INI_SIG;ITWB2;ITWB3;ITWB6
11572	chr1	97264001	97266000	10	INI_SIG;ITWB1;ITWB13;ITWB14;ITWB15;ITWB2;ITWB3;ITWB4;ITWB5;ITWB6
11578	chr1	97314001	97315500	3	INI_SIG;ITWB14;ITWB3	1	ENSBTAG00000010550.5	0.0898035
11580	chr1	97334001	97336000	2	INI_SIG;ITWB3
11590	chr1	97398001	97399001	3	INI_SIG;ITWB13;ITWB14
11595	chr1	97442001	97444001	5	INI_SIG;ITWB1;ITWB13;ITWB14;ITWB15
11605	chr1	97548001	97549500	2	INI_SIG;ITWB11
11639	chr1	97907001	97909000	5	INI_SIG;ITWB10;ITWB12;ITWB15;ITWB6
11654	chr1	98074001	98078001	3	INI_SIG;ITWB10;ITWB4
11658	chr1	98103001	98104000	9	ITWB1;ITWB10;ITWB11;ITWB12;ITWB13;ITWB15;ITWB2;ITWB5;ITWB7
11666	chr1	98144001	98151001	2	INI_SIG;ITWB10
11667	chr1	98164001	98165001	2	INI_SIG;ITWB2
11669	chr1	98187501	98189001	2	INI_SIG;ITWB4	1	ENSBTAG00000039442.2	0.0672284
11684	chr1	98315001	98316000	3	ITWB10;ITWB12;ITWB14
11699	chr1	98425001	98426500	2	INI_SIG;ITWB3
11702	chr1	98460001	98461001	2	INI_SIG;ITWB13
11725	chr1	98696001	98698001	2	INI_SIG;ITWB2
11729	chr1	98724001	98725000	5	ITWB1;ITWB11;ITWB15;ITWB2;ITWB7
11778	chr1	99222001	99225500	1	ITWB13
11779	chr1	99229001	99230000	1	ITWB15
11805	chr1	99377501	99379001	4	INI_SIG;ITWB11;ITWB12;ITWB13
11833	chr1	99615001	99616000	1	ITWB12
11849	chr1	99746001	99747500	4	INI_SIG;ITWB12;ITWB14;ITWB15
11871	chr1	99988001	99990500	2	INI_SIG;ITWB14
11906	chr1	100321501	100322500	1	ITWB13
11918	chr1	100453001	100454000	2	ITWB10;ITWB15
11921	chr1	100490501	100492001	3	INI_SIG;ITWB5;ITWB7
11923	chr1	100503001	100505001	4	INI_SIG;ITWB11;ITWB5;ITWB7
11936	chr1	100628001	100631000	11	INI_SIG;ITWB1;ITWB10;ITWB12;ITWB14;ITWB15;ITWB2;ITWB3;ITWB4;ITWB5;ITWB7	1	ENSBTAG00000011427.5	0.0718134
11966	chr1	100944001	100946001	2	INI_SIG;ITWB5
11998	chr1	101151501	101153001	2	INI_SIG;ITWB5
12011	chr1	101261001	101264000	2	INI_SIG;ITWB11
12042	chr1	101502001	101503001	2	INI_SIG;ITWB10
12052	chr1	101561001	101562001	2	INI_SIG;ITWB7
12083	chr1	101808001	101812001	5	INI_SIG;ITWB3;ITWB4;ITWB5;ITWB7
12139	chr1	102250001	102253001	2	INI_SIG;ITWB4
12220	chr1	102911501	102912500	2	ITWB1;ITWB11
12274	chr1	103239001	103242001	2	INI_SIG;ITWB14
12401	chr1	104090501	104092001	2	INI_SIG;ITWB7
12411	chr1	104173001	104174001	2	INI_SIG;ITWB5
12509	chr1	104856001	104857001	3	INI_SIG;ITWB10;ITWB14
12639	chr1	105793501	105794500	3	ITWB11;ITWB2;ITWB4
12655	chr1	105903501	105905001	3	INI_SIG;ITWB10;ITWB13
12691	chr1	106168501	106170001	2	INI_SIG;ITWB14
12698	chr1	106218501	106219500	1	ITWB15
12716	chr1	106385001	106386001	5	INI_SIG;ITWB1;ITWB11;ITWB4;ITWB5
12717	chr1	106393001	106394001	2	INI_SIG;ITWB2
12724	chr1	106464001	106467001	3	INI_SIG;ITWB10;ITWB11
12736	chr1	106581501	106582500	6	ITWB15;ITWB2;ITWB3;ITWB4;ITWB5;ITWB7
12739	chr1	106606001	106608001	2	INI_SIG;ITWB1
12750	chr1	106686001	106687000	1	ITWB1
12788	chr1	107020501	107022001	10	INI_SIG;ITWB1;ITWB10;ITWB13;ITWB15;ITWB3;ITWB4;ITWB5;ITWB6;ITWB7
12791	chr1	107036501	107037500	1	ITWB15
12805	chr1	107119001	107120000	1	ITWB14
12807	chr1	107124001	107127000	13	INI_SIG;ITWB1;ITWB10;ITWB11;ITWB12;ITWB13;ITWB14;ITWB15;ITWB2;ITWB3;ITWB4;ITWB5;ITWB7
12829	chr1	107278001	107279001	4	INI_SIG;ITWB1;ITWB3;ITWB4
12844	chr1	107456001	107458001	2	INI_SIG;ITWB10
12871	chr1	107626501	107628001	3	INI_SIG;ITWB13;ITWB15
12872	chr1	107631001	107632001	4	INI_SIG;ITWB1;ITWB10;ITWB11
12881	chr1	107679001	107682001	4	INI_SIG;ITWB2;ITWB4;ITWB5
12928	chr1	108062501	108063500	1	ITWB3
12933	chr1	108089501	108090500	2	ITWB13;ITWB15
12947	chr1	108230001	108232001	3	INI_SIG;ITWB11;ITWB12
12972	chr1	108489001	108499001	2	INI_SIG;ITWB4
13009	chr1	108854001	108856001	12	INI_SIG;ITWB1;ITWB10;ITWB11;ITWB13;ITWB14;ITWB15;ITWB3;ITWB4;ITWB5;ITWB6;ITWB7
13034	chr1	109112001	109113500	7	INI_SIG;ITWB1;ITWB10;ITWB11;ITWB12;ITWB3;ITWB5
13035	chr1	109119001	109125001	6	INI_SIG;ITWB1;ITWB3;ITWB4;ITWB5;ITWB7
13048	chr1	109260501	109261500	1	ITWB3
13053	chr1	109307001	109308000	3	ITWB1;ITWB12;ITWB5
13062	chr1	109382001	109384500	6	INI_SIG;ITWB10;ITWB11;ITWB13;ITWB14;ITWB15
13105	chr1	109862001	109863500	2	ITWB15;ITWB6
13109	chr1	109882501	109883500	1	ITWB10
13113	chr1	109902001	109905500	9	INI_SIG;ITWB1;ITWB13;ITWB2;ITWB3;ITWB4;ITWB5;ITWB6;ITWB7
13114	chr1	109906001	109907001	2	INI_SIG;ITWB14
13174	chr1	110346001	110349001	10	INI_SIG;ITWB10;ITWB11;ITWB12;ITWB13;ITWB15;ITWB3;ITWB4;ITWB6;ITWB7
13195	chr1	110463001	110465000	6	INI_SIG;ITWB10;ITWB15;ITWB4;ITWB5;ITWB6
13255	chr1	110952501	110953500	1	ITWB5
13257	chr1	110959001	110960001	5	INI_SIG;ITWB10;ITWB11;ITWB13;ITWB14
13273	chr1	111053001	111055001	5	INI_SIG;ITWB11;ITWB3;ITWB6;ITWB7
13281	chr1	111150001	111151000	4	ITWB13;ITWB2;ITWB5;ITWB7
13293	chr1	111239501	111241001	2	INI_SIG;ITWB4
13297	chr1	111253501	111256001	12	INI_SIG;ITWB1;ITWB10;ITWB11;ITWB12;ITWB13;ITWB14;ITWB2;ITWB3;ITWB4;ITWB5;ITWB7
13304	chr1	111302001	111303500	6	INI_SIG;ITWB10;ITWB13;ITWB15;ITWB2;ITWB3
13326	chr1	111456001	111458500	11	INI_SIG;ITWB1;ITWB10;ITWB11;ITWB14;ITWB15;ITWB2;ITWB3;ITWB4;ITWB5;ITWB7	1	ENSBTAG00000018009.3	0.0374449
13331	chr1	111498001	111502000	6	INI_SIG;ITWB1;ITWB12;ITWB15;ITWB3;ITWB5	1	ENSBTAG00000018009.3	0.0599209
13345	chr1	111634001	111635001	2	INI_SIG;ITWB2
13353	chr1	111669501	111672001	5	INI_SIG;ITWB10;ITWB12;ITWB13;ITWB15
13362	chr1	111756001	111758000	9	INI_SIG;ITWB1;ITWB13;ITWB15;ITWB2;ITWB3;ITWB4;ITWB5;ITWB7
13378	chr1	111913001	111914001	4	INI_SIG;ITWB1;ITWB2;ITWB7
13384	chr1	111972001	111975001	8	INI_SIG;ITWB11;ITWB12;ITWB13;ITWB14;ITWB15;ITWB5;ITWB7
13395	chr1	112063001	112064500	5	ITWB1;ITWB10;ITWB11;ITWB15;ITWB3
13402	chr1	112121501	112122500	2	ITWB14;ITWB4
13406	chr1	112157501	112158500	2	ITWB10;ITWB15
13412	chr1	112214501	112215500	7	ITWB1;ITWB11;ITWB12;ITWB13;ITWB2;ITWB3;ITWB4
13418	chr1	112254001	112262001	2	INI_SIG;ITWB1
13427	chr1	112347001	112351000	2	INI_SIG;ITWB11
13460	chr1	112685001	112688001	4	INI_SIG;ITWB1;ITWB10;ITWB2
13468	chr1	112773001	112774001	6	INI_SIG;ITWB11;ITWB15;ITWB3;ITWB4;ITWB5
13511	chr1	113199001	113205001	6	INI_SIG;ITWB13;ITWB2;ITWB3;ITWB4;ITWB7
13512	chr1	113205501	113207001	3	INI_SIG;ITWB12;ITWB14
13532	chr1	113376501	113378001	3	INI_SIG;ITWB12;ITWB14
13538	chr1	113414001	113415000	5	ITWB10;ITWB11;ITWB12;ITWB13;ITWB15	1	ENSBTAG00000002075.4	0.00867466
13563	chr1	113669001	113671000	2	INI_SIG;ITWB14
13570	chr1	113748001	113749001	3	INI_SIG;ITWB1;ITWB14
13589	chr1	113877001	113879001	2	INI_SIG;ITWB7
13606	chr1	114001001	114002000	6	ITWB12;ITWB2;ITWB3;ITWB4;ITWB5;ITWB7
13659	chr1	114456001	114458000	3	INI_SIG;ITWB3;ITWB5
13667	chr1	114536001	114537001	2	INI_SIG;ITWB1
13682	chr1	114710001	114712001	4	INI_SIG;ITWB11;ITWB12;ITWB13
13687	chr1	114753001	114760001	5	INI_SIG;ITWB1;ITWB10;ITWB15;ITWB7
13703	chr1	114956001	114957001	3	INI_SIG;ITWB3;ITWB5
13711	chr1	115056001	115057500	4	INI_SIG;ITWB11;ITWB13;ITWB15
13731	chr1	115215001	115216000	1	ITWB13
13746	chr1	115431001	115432001	7	INI_SIG;ITWB1;ITWB10;ITWB13;ITWB15;ITWB2;ITWB3
13756	chr1	115492001	115493000	2	ITWB10;ITWB14
13759	chr1	115511501	115519000	3	INI_SIG;ITWB11;ITWB7
13785	chr1	115796001	115798001	3	INI_SIG;ITWB11;ITWB5
13804	chr1	115969001	115971001	2	INI_SIG;ITWB14
13814	chr1	116033001	116036001	2	INI_SIG;ITWB13
13818	chr1	116062501	116063500	1	ITWB5
13821	chr1	116073001	116076001	5	INI_SIG;ITWB10;ITWB11;ITWB12;ITWB15
13903	chr1	116773001	116780500	2	INI_SIG;ITWB3
13933	chr1	117023001	117026000	2	INI_SIG;ITWB15
13939	chr1	117074001	117076001	3	INI_SIG;ITWB15;ITWB7
13950	chr1	117125501	117127001	2	INI_SIG;ITWB2
13956	chr1	117179001	117181001	2	INI_SIG;ITWB6
13960	chr1	117200001	117202000	5	INI_SIG;ITWB3;ITWB5;ITWB6;ITWB7
13976	chr1	117305501	117306500	9	ITWB1;ITWB10;ITWB11;ITWB12;ITWB13;ITWB14;ITWB15;ITWB4;ITWB6
13981	chr1	117328501	117329500	3	ITWB1;ITWB2;ITWB5
14001	chr1	117472001	117473001	2	INI_SIG;ITWB14
14004	chr1	117502001	117504001	3	INI_SIG;ITWB4;ITWB7
14024	chr1	117770001	117773001	3	INI_SIG;ITWB10;ITWB15
14059	chr1	118082501	118084001	2	INI_SIG;ITWB5
14090	chr1	118385001	118386000	2	ITWB1;ITWB15	2	ENSBTAG00000001331.5;ENSBTAG00000001331.5	0.021823186316272364;0.02192809166337416
14112	chr1	118533001	118534001	4	INI_SIG;ITWB2;ITWB3;ITWB7	1	ENSBTAG00000009106.4	0.0239619
14115	chr1	118552501	118554001	3	INI_SIG;ITWB14;ITWB2
14121	chr1	118593001	118595000	2	INI_SIG;ITWB12
14126	chr1	118660001	118661000	5	ITWB10;ITWB15;ITWB2;ITWB6;ITWB7
14131	chr1	118712001	118714001	10	INI_SIG;ITWB1;ITWB10;ITWB15;ITWB2;ITWB3;ITWB4;ITWB5;ITWB6;ITWB7
14135	chr1	118775001	118776500	3	INI_SIG;ITWB12;ITWB4
14140	chr1	118814501	118815500	1	ITWB5
14164	chr1	118993001	118994500	2	INI_SIG;ITWB3
14207	chr1	119346001	119347500	2	INI_SIG;ITWB12	1	ENSBTAG00000005068.5	0.150911
14211	chr1	119387001	119389001	2	INI_SIG;ITWB4
14212	chr1	119390001	119391001	4	INI_SIG;ITWB15;ITWB2;ITWB5
14215	chr1	119414501	119416001	6	INI_SIG;ITWB1;ITWB13;ITWB2;ITWB4;ITWB7
14217	chr1	119432001	119433001	2	INI_SIG;ITWB3
14226	chr1	119533501	119534500	2	ITWB2;ITWB7
14227	chr1	119534501	119536001	6	INI_SIG;ITWB1;ITWB10;ITWB12;ITWB14;ITWB5
14241	chr1	119667001	119670001	4	INI_SIG;ITWB12;ITWB14;ITWB15
14245	chr1	119712501	119713500	6	ITWB11;ITWB12;ITWB13;ITWB2;ITWB3;ITWB7
14291	chr1	120177001	120179000	5	INI_SIG;ITWB10;ITWB11;ITWB13;ITWB15
14304	chr1	120325501	120326500	1	ITWB1
14322	chr1	120491001	120492001	2	INI_SIG;ITWB14
14341	chr1	120631501	120633000	8	ITWB10;ITWB11;ITWB12;ITWB13;ITWB15;ITWB2;ITWB3;ITWB5
14343	chr1	120642001	120643001	2	INI_SIG;ITWB4
14349	chr1	120679001	120680001	8	INI_SIG;ITWB10;ITWB11;ITWB12;ITWB13;ITWB14;ITWB15;ITWB7
14385	chr1	121011501	121012500	1	ITWB11
14388	chr1	121026001	121027500	11	INI_SIG;ITWB10;ITWB11;ITWB12;ITWB13;ITWB15;ITWB3;ITWB4;ITWB5;ITWB6;ITWB7
14390	chr1	121041001	121043001	2	INI_SIG;ITWB14
14399	chr1	121104001	121109001	11	INI_SIG;ITWB1;ITWB10;ITWB11;ITWB15;ITWB2;ITWB3;ITWB4;ITWB5;ITWB6;ITWB7
14421	chr1	121344501	121348001	9	INI_SIG;ITWB1;ITWB13;ITWB15;ITWB2;ITWB3;ITWB4;ITWB5;ITWB7
14442	chr1	121526001	121527001	2	INI_SIG;ITWB15
14500	chr1	122007001	122009000	7	INI_SIG;ITWB1;ITWB11;ITWB12;ITWB13;ITWB3;ITWB4
14549	chr1	122326501	122327500	9	ITWB10;ITWB11;ITWB13;ITWB14;ITWB15;ITWB2;ITWB3;ITWB4;ITWB7
14559	chr1	122420001	122421000	8	ITWB1;ITWB10;ITWB11;ITWB13;ITWB15;ITWB2;ITWB3;ITWB7
14841	chr1	124558001	124562001	3	INI_SIG;ITWB3;ITWB7
14895	chr1	124952001	124953001	9	INI_SIG;ITWB10;ITWB11;ITWB12;ITWB13;ITWB14;ITWB15;ITWB3;ITWB6
14909	chr1	125095001	125102001	7	INI_SIG;ITWB1;ITWB11;ITWB14;ITWB3;ITWB5;ITWB7
14937	chr1	125325001	125326000	1	ITWB6
14949	chr1	125431001	125434001	3	INI_SIG;ITWB3;ITWB6
14950	chr1	125440001	125441001	7	INI_SIG;ITWB10;ITWB13;ITWB15;ITWB2;ITWB3;ITWB4
14988	chr1	125772001	125773000	2	ITWB15;ITWB2
14996	chr1	125837001	125838000	1	ITWB12
15019	chr1	126056001	126057001	2	INI_SIG;ITWB1
15021	chr1	126105001	126106000	1	ITWB3
15023	chr1	126108501	126110001	13	INI_SIG;ITWB1;ITWB10;ITWB11;ITWB12;ITWB13;ITWB14;ITWB15;ITWB2;ITWB3;ITWB4;ITWB5;ITWB7
15024	chr1	126124501	126125500	1	ITWB1
15037	chr1	126224501	126225500	10	ITWB1;ITWB11;ITWB13;ITWB14;ITWB15;ITWB2;ITWB3;ITWB4;ITWB5;ITWB7
15040	chr1	126268001	126270000	3	INI_SIG;ITWB11;ITWB2
15043	chr1	126334501	126335500	1	ITWB11
15053	chr1	126448001	126454000	10	INI_SIG;ITWB10;ITWB11;ITWB14;ITWB15;ITWB2;ITWB3;ITWB4;ITWB5;ITWB6
15056	chr1	126468001	126472500	2	INI_SIG;ITWB3
15057	chr1	126473501	126477001	10	INI_SIG;ITWB1;ITWB10;ITWB12;ITWB13;ITWB14;ITWB15;ITWB3;ITWB4;ITWB7
15073	chr1	126576001	126577001	4	INI_SIG;ITWB1;ITWB4;ITWB5
15089	chr1	126725001	126727000	2	INI_SIG;ITWB12
15099	chr1	126893001	126895500	3	INI_SIG;ITWB11;ITWB13
15101	chr1	126901001	126903001	7	INI_SIG;ITWB1;ITWB10;ITWB11;ITWB12;ITWB3;ITWB4
15112	chr1	126991501	126992500	3	ITWB10;ITWB13;ITWB15
15114	chr1	126997501	126999001	3	INI_SIG;ITWB1;ITWB7
15119	chr1	127020501	127021500	1	ITWB11
15126	chr1	127080001	127081001	3	INI_SIG;ITWB11;ITWB12
15135	chr1	127160501	127161500	10	ITWB1;ITWB10;ITWB11;ITWB12;ITWB13;ITWB15;ITWB3;ITWB4;ITWB5;ITWB7
15137	chr1	127179001	127180001	2	INI_SIG;ITWB3
15138	chr1	127183001	127185001	4	INI_SIG;ITWB10;ITWB12;ITWB5
15147	chr1	127235001	127238001	9	INI_SIG;ITWB1;ITWB11;ITWB15;ITWB2;ITWB4;ITWB5;ITWB6;ITWB7
15155	chr1	127292001	127293500	3	INI_SIG;ITWB10;ITWB2
15181	chr1	127530001	127532001	3	INI_SIG;ITWB10;ITWB11
15206	chr1	127689501	127690500	2	ITWB1;ITWB15
15211	chr1	127749501	127750500	1	ITWB14
15229	chr1	127887001	127889500	2	INI_SIG;ITWB15
15253	chr1	128107001	128110001	7	INI_SIG;ITWB1;ITWB15;ITWB2;ITWB3;ITWB4;ITWB5
15266	chr1	128239001	128241500	13	INI_SIG;ITWB1;ITWB10;ITWB11;ITWB12;ITWB13;ITWB15;ITWB2;ITWB3;ITWB4;ITWB5;ITWB6;ITWB7
15309	chr1	128626001	128627500	12	INI_SIG;ITWB1;ITWB10;ITWB11;ITWB12;ITWB13;ITWB15;ITWB2;ITWB3;ITWB4;ITWB5;ITWB7
15329	chr1	128747501	128748500	1	ITWB15
15372	chr1	129060001	129064001	9	INI_SIG;ITWB10;ITWB11;ITWB12;ITWB13;ITWB15;ITWB2;ITWB4;ITWB7
15386	chr1	129153001	129154000	1	ITWB13
15424	chr1	129457001	129459500	6	INI_SIG;ITWB11;ITWB13;ITWB14;ITWB3;ITWB6
15427	chr1	129472001	129473000	1	ITWB10
15441	chr1	129546501	129547500	1	ITWB10
15539	chr1	130255501	130256500	4	ITWB2;ITWB3;ITWB5;ITWB7
15540	chr1	130266001	130269001	3	INI_SIG;ITWB14;ITWB15
15544	chr1	130295501	130296500	2	ITWB10;ITWB7
15574	chr1	130492001	130493500	2	INI_SIG;ITWB2
15592	chr1	130622001	130624001	2	INI_SIG;ITWB5	1	ENSBTAG00000002896.5	0.0225068
15609	chr1	130747001	130748001	5	INI_SIG;ITWB11;ITWB12;ITWB13;ITWB15
15624	chr1	130841001	130842000	1	ITWB12
15642	chr1	130957001	130959001	2	INI_SIG;ITWB15
15660	chr1	131070001	131071001	4	INI_SIG;ITWB1;ITWB12;ITWB4
15737	chr1	131705001	131707000	7	INI_SIG;ITWB1;ITWB13;ITWB15;ITWB2;ITWB3;ITWB6	1	ENSBTAG00000008111.5	0.037426
15741	chr1	131729001	131730000	4	ITWB3;ITWB4;ITWB5;ITWB7
15743	chr1	131732001	131735001	2	INI_SIG;ITWB1
15764	chr1	131850001	131851001	3	INI_SIG;ITWB11;ITWB13
15823	chr1	132292501	132294001	6	INI_SIG;ITWB11;ITWB15;ITWB2;ITWB3;ITWB4
15856	chr1	132635001	132636000	1	ITWB13
15864	chr1	132725501	132727001	2	INI_SIG;ITWB1
15872	chr1	132786001	132787001	2	INI_SIG;ITWB11
15884	chr1	132844001	132845000	1	ITWB13
15938	chr1	133274501	133276001	3	INI_SIG;ITWB1;ITWB2
15952	chr1	133413001	133414000	4	ITWB1;ITWB10;ITWB11;ITWB12
16005	chr1	133951001	133955001	7	INI_SIG;ITWB1;ITWB12;ITWB2;ITWB4;ITWB5;ITWB6
16020	chr1	134097001	134098000	4	ITWB13;ITWB2;ITWB4;ITWB7
16036	chr1	134262001	134264001	7	INI_SIG;ITWB1;ITWB15;ITWB2;ITWB4;ITWB5;ITWB7
16041	chr1	134278001	134279000	1	ITWB13
16043	chr1	134283001	134284500	6	INI_SIG;ITWB1;ITWB12;ITWB13;ITWB2;ITWB5
16053	chr1	134422501	134424001	11	INI_SIG;ITWB1;ITWB10;ITWB11;ITWB12;ITWB2;ITWB3;ITWB4;ITWB5;ITWB6;ITWB7
16105	chr1	134932501	134933500	1	ITWB13
16119	chr1	135021001	135025001	4	INI_SIG;ITWB10;ITWB11;ITWB12
16150	chr1	135238001	135239000	1	ITWB15
16267	chr1	135904001	135906001	10	INI_SIG;ITWB11;ITWB13;ITWB15;ITWB2;ITWB3;ITWB4;ITWB5;ITWB6;ITWB7
16282	chr1	136019501	136020500	2	ITWB15;ITWB5
16296	chr1	136118001	136119001	7	INI_SIG;ITWB11;ITWB12;ITWB14;ITWB15;ITWB4;ITWB6
16304	chr1	136198001	136199000	1	ITWB11
16314	chr1	136311001	136313500	3	INI_SIG;ITWB4;ITWB6
16320	chr1	136358001	136363001	6	INI_SIG;ITWB1;ITWB10;ITWB11;ITWB13;ITWB14
16324	chr1	136401001	136418001	5	INI_SIG;ITWB14;ITWB3;ITWB5;ITWB6
16349	chr1	136561001	136562000	4	ITWB1;ITWB10;ITWB14;ITWB15
16377	chr1	136809001	136810000	1	ITWB11
16391	chr1	136940001	136941001	4	INI_SIG;ITWB12;ITWB14;ITWB2
16463	chr1	137585001	137587001	2	INI_SIG;ITWB5
16479	chr1	137765001	137769500	6	INI_SIG;ITWB1;ITWB13;ITWB15;ITWB4;ITWB6
16480	chr1	137770001	137774000	7	INI_SIG;ITWB1;ITWB10;ITWB11;ITWB13;ITWB2;ITWB4
16483	chr1	137779501	137780500	3	ITWB11;ITWB12;ITWB14
16487	chr1	137857001	137858500	6	INI_SIG;ITWB10;ITWB11;ITWB3;ITWB5;ITWB6
16497	chr1	137919001	137920001	2	INI_SIG;ITWB2	1	ENSBTAG00000005769.4	0.0182715
16499	chr1	137928001	137930001	2	INI_SIG;ITWB2	1	ENSBTAG00000005769.4	0.036543
16516	chr1	138081501	138083001	6	INI_SIG;ITWB10;ITWB11;ITWB13;ITWB14;ITWB15
16517	chr1	138093001	138094000	2	ITWB10;ITWB15
16559	chr1	138438501	138439500	1	ITWB15
16564	chr1	138478501	138480000	5	ITWB1;ITWB14;ITWB3;ITWB4;ITWB5
16577	chr1	138573501	138576001	2	INI_SIG;ITWB13
16618	chr1	138883001	138884500	2	INI_SIG;ITWB4
16629	chr1	138958001	138962001	7	INI_SIG;ITWB1;ITWB11;ITWB14;ITWB15;ITWB3;ITWB6
16655	chr1	139205001	139206001	7	INI_SIG;ITWB1;ITWB13;ITWB15;ITWB5;ITWB6;ITWB7
16700	chr1	139680001	139682001	4	INI_SIG;ITWB15;ITWB3;ITWB4
16701	chr1	139716501	139718001	2	INI_SIG;ITWB15
16709	chr1	139784001	139785000	3	ITWB10;ITWB12;ITWB15
16741	chr1	140101501	140102500	1	ITWB10
16742	chr1	140136001	140137000	2	ITWB13;ITWB15
16749	chr1	140174501	140176001	7	INI_SIG;ITWB10;ITWB14;ITWB3;ITWB4;ITWB5;ITWB7
16750	chr1	140181001	140182000	1	ITWB11
16784	chr1	140564001	140565000	1	ITWB14
16786	chr1	140587001	140588001	3	INI_SIG;ITWB2;ITWB3
16792	chr1	140634001	140636000	6	INI_SIG;ITWB11;ITWB12;ITWB13;ITWB14;ITWB5
16825	chr1	140888001	140890001	7	INI_SIG;ITWB1;ITWB11;ITWB12;ITWB13;ITWB14;ITWB2
16827	chr1	140905001	140908000	5	INI_SIG;ITWB11;ITWB12;ITWB13;ITWB14	1	ENSBTAG00000018768.5	0.164207
16831	chr1	140940501	140941500	3	ITWB1;ITWB13;ITWB14
16838	chr1	140982001	140985001	3	INI_SIG;ITWB14;ITWB3	2	ENSBTAG00000030993.2;ENSBTAG00000030993.2	0.07187694666730557;0.07190451080964479
16855	chr1	141083501	141085001	3	INI_SIG;ITWB11;ITWB15
16859	chr1	141131001	141136000	5	INI_SIG;ITWB11;ITWB13;ITWB14;ITWB15
16903	chr1	141455001	141457001	2	INI_SIG;ITWB13
16933	chr1	141629001	141631001	2	INI_SIG;ITWB1
16977	chr1	141963001	141965001	2	INI_SIG;ITWB13
16998	chr1	142138501	142139500	1	ITWB2
17069	chr1	142665501	142666500	1	ITWB2
17075	chr1	142698501	142699500	8	ITWB1;ITWB11;ITWB14;ITWB2;ITWB3;ITWB4;ITWB5;ITWB7
17103	chr1	142893501	142894500	1	ITWB11	1	ENSBTAG00000000394.5	0.00946785
17141	chr1	143203001	143227001	2	INI_SIG;ITWB7	3	ENSBTAG00000030913.3;ENSBTAG00000030913.3;ENSBTAG00000009132.4	0.06476044887607268;0.0675803059966645;0.4458894431788691
17172	chr1	143429501	143430500	8	ITWB10;ITWB11;ITWB12;ITWB13;ITWB15;ITWB4;ITWB5;ITWB7
17206	chr1	143623001	143624000	3	ITWB13;ITWB14;ITWB7
17218	chr1	143683001	143685001	4	INI_SIG;ITWB1;ITWB10;ITWB5
17273	chr1	143971001	143972001	5	INI_SIG;ITWB1;ITWB12;ITWB13;ITWB3
17297	chr1	144073001	144077001	2	INI_SIG;ITWB15
17303	chr1	144100501	144101500	6	ITWB1;ITWB2;ITWB3;ITWB4;ITWB5;ITWB7
17306	chr1	144114001	144117001	2	INI_SIG;ITWB15
17307	chr1	144119001	144121001	2	INI_SIG;ITWB13
17327	chr1	144203001	144204000	6	ITWB10;ITWB11;ITWB12;ITWB14;ITWB2;ITWB6
17338	chr1	144250001	144252001	6	INI_SIG;ITWB1;ITWB10;ITWB13;ITWB2;ITWB4
17344	chr1	144276501	144278001	8	INI_SIG;ITWB1;ITWB10;ITWB12;ITWB15;ITWB2;ITWB4;ITWB7	1	ENSBTAG00000023398.4	0.0371462
17345	chr1	144282001	144283001	4	INI_SIG;ITWB14;ITWB3;ITWB5	1	ENSBTAG00000023398.4	0.0247641
17414	chr1	144647001	144648001	2	INI_SIG;ITWB6
17415	chr1	144654501	144658001	2	INI_SIG;ITWB5	1	ENSBTAG00000021490.4	0.0614183
17454	chr1	144854001	144855001	2	INI_SIG;ITWB1
17484	chr1	145000501	145001500	2	ITWB10;ITWB3
17498	chr1	145100001	145103001	2	INI_SIG;ITWB15
17533	chr1	145271001	145272000	1	ITWB12
17643	chr1	145953001	145957001	2	INI_SIG;ITWB14	1	ENSBTAG00000018607.5	0.121803
17649	chr1	145979001	145983500	4	INI_SIG;ITWB1;ITWB2;ITWB7
17668	chr1	146072001	146077001	5	INI_SIG;ITWB10;ITWB2;ITWB6;ITWB7	1	ENSBTAG00000000972.5	0.906883
17675	chr1	146103001	146108001	2	INI_SIG;ITWB5
17680	chr1	146129501	146131001	7	INI_SIG;ITWB1;ITWB10;ITWB11;ITWB13;ITWB4;ITWB7
17682	chr1	146139001	146140001	3	INI_SIG;ITWB1;ITWB3
17714	chr1	146279501	146280500	1	ITWB15
17719	chr1	146296001	146297000	1	ITWB6
17739	chr1	146424001	146426000	6	INI_SIG;ITWB10;ITWB13;ITWB15;ITWB3;ITWB6
17761	chr1	146538501	146539500	10	ITWB10;ITWB11;ITWB12;ITWB13;ITWB14;ITWB2;ITWB3;ITWB4;ITWB5;ITWB6
17768	chr1	146562001	146563001	10	INI_SIG;ITWB1;ITWB10;ITWB11;ITWB13;ITWB14;ITWB3;ITWB4;ITWB5;ITWB7
17770	chr1	146567501	146569001	3	INI_SIG;ITWB11;ITWB4
17848	chr1	146923001	146928001	5	INI_SIG;ITWB1;ITWB10;ITWB11;ITWB6
17855	chr1	146965001	146966000	1	ITWB2
17873	chr1	147068001	147070001	2	INI_SIG;ITWB12
17874	chr1	147072001	147076001	2	INI_SIG;ITWB3
17884	chr1	147118001	147119000	3	ITWB12;ITWB14;ITWB4
17911	chr1	147275501	147276500	3	ITWB10;ITWB13;ITWB15
17927	chr1	147368001	147372001	3	INI_SIG;ITWB4;ITWB7
17940	chr1	147439001	147440001	2	INI_SIG;ITWB4
17943	chr1	147459501	147460500	3	ITWB4;ITWB5;ITWB7
17947	chr1	147496501	147498001	10	INI_SIG;ITWB11;ITWB12;ITWB13;ITWB14;ITWB15;ITWB3;ITWB4;ITWB6;ITWB7
17973	chr1	147663001	147665001	8	INI_SIG;ITWB1;ITWB15;ITWB2;ITWB3;ITWB4;ITWB5;ITWB7
18025	chr1	147926501	147928001	3	INI_SIG;ITWB3;ITWB7	1	ENSBTAG00000011495.6	0.0124302
18026	chr1	147929001	147931001	2	INI_SIG;ITWB4	1	ENSBTAG00000011495.6	0.0165736
18040	chr1	147989501	147990500	1	ITWB12
18052	chr1	148052001	148054500	13	INI_SIG;ITWB1;ITWB10;ITWB11;ITWB12;ITWB13;ITWB15;ITWB2;ITWB3;ITWB4;ITWB5;ITWB6;ITWB7
18053	chr1	148061001	148062500	2	INI_SIG;ITWB3	3	ENSBTAG00000005503.5;ENSBTAG00000005503.5;ENSBTAG00000005503.5	0.060524084467234625;0.06402426002648101;0.06369778608762164
18077	chr1	148201001	148203000	2	INI_SIG;ITWB13
18080	chr1	148227001	148228000	2	ITWB2;ITWB3
18123	chr1	148498501	148500001	3	INI_SIG;ITWB1;ITWB7
18145	chr1	148651001	148652500	2	INI_SIG;ITWB3
18197	chr1	149053501	149055001	3	INI_SIG;ITWB15;ITWB7
18234	chr1	149456001	149457500	3	INI_SIG;ITWB13;ITWB3
18243	chr1	149526501	149528001	4	INI_SIG;ITWB2;ITWB3;ITWB7
18247	chr1	149537001	149538001	10	INI_SIG;ITWB10;ITWB11;ITWB13;ITWB15;ITWB2;ITWB3;ITWB4;ITWB5;ITWB6
18260	chr1	149634501	149635500	1	ITWB10
18293	chr1	149899501	149902001	5	INI_SIG;ITWB12;ITWB13;ITWB14;ITWB4
18313	chr1	150056001	150062000	11	INI_SIG;ITWB11;ITWB12;ITWB13;ITWB15;ITWB2;ITWB3;ITWB4;ITWB5;ITWB6;ITWB7	1	ENSBTAG00000023384.4	0.575941
18314	chr1	150064001	150070500	3	INI_SIG;ITWB2;ITWB5	1	ENSBTAG00000023384.4	0.0609639
18319	chr1	150106501	150107500	1	ITWB15
18322	chr1	150125001	150127500	2	INI_SIG;ITWB12
18326	chr1	150148001	150149000	1	ITWB11	1	ENSBTAG00000018688.4	0.102085
18358	chr1	150287001	150289001	2	INI_SIG;ITWB12
18377	chr1	150410001	150411000	3	ITWB10;ITWB11;ITWB15
18380	chr1	150429001	150431001	2	INI_SIG;ITWB10
18410	chr1	150626001	150627000	6	ITWB1;ITWB10;ITWB12;ITWB3;ITWB6;ITWB7
18426	chr1	150708001	150709500	3	INI_SIG;ITWB11;ITWB2	2	ENSBTAG00000021447.5;ENSBTAG00000021447.5	0.046239743352458514;0.046239743352458514
18454	chr1	150970001	150972001	11	INI_SIG;ITWB1;ITWB10;ITWB11;ITWB12;ITWB14;ITWB15;ITWB3;ITWB4;ITWB5;ITWB6	2	ENSBTAG00000036019.3;ENSBTAG00000036019.3	0.18784634169249553;0.1896633475580844
18480	chr1	151222501	151224001	2	INI_SIG;ITWB11
18484	chr1	151253001	151254000	2	ITWB15;ITWB5
18561	chr1	151866001	151868001	2	INI_SIG;ITWB13
18573	chr1	151967001	151969001	2	INI_SIG;ITWB11
18574	chr1	151970001	151972500	2	INI_SIG;ITWB15
18582	chr1	152030001	152031001	2	INI_SIG;ITWB14
18591	chr1	152080001	152081001	2	INI_SIG;ITWB2
18668	chr1	152588501	152590001	2	INI_SIG;ITWB7
18693	chr1	152770501	152771500	1	ITWB4
18728	chr1	152980001	152984000	7	INI_SIG;ITWB12;ITWB13;ITWB14;ITWB2;ITWB3;ITWB5
18756	chr1	153113501	153114500	8	ITWB10;ITWB12;ITWB13;ITWB14;ITWB15;ITWB4;ITWB6;ITWB7
18760	chr1	153123001	153125000	2	INI_SIG;ITWB2
18776	chr1	153208501	153212500	1	ITWB6
18789	chr1	153308001	153310000	9	INI_SIG;ITWB1;ITWB11;ITWB13;ITWB14;ITWB2;ITWB3;ITWB4;ITWB5	1	ENSBTAG00000020787.4	0.0229918
18805	chr1	153461501	153462500	1	ITWB2
18833	chr1	153695001	153696001	5	INI_SIG;ITWB15;ITWB2;ITWB3;ITWB4
18836	chr1	153736001	153737001	2	INI_SIG;ITWB3
18838	chr1	153757001	153758500	11	INI_SIG;ITWB1;ITWB10;ITWB12;ITWB13;ITWB14;ITWB15;ITWB2;ITWB3;ITWB4;ITWB6
18840	chr1	153779001	153781001	5	INI_SIG;ITWB10;ITWB11;ITWB12;ITWB15
18843	chr1	153807501	153809001	2	INI_SIG;ITWB1
18844	chr1	153814001	153815500	2	INI_SIG;ITWB11
18851	chr1	153867001	153868500	4	INI_SIG;ITWB1;ITWB14;ITWB6
18889	chr1	154129001	154130001	5	INI_SIG;ITWB10;ITWB11;ITWB12;ITWB3
18903	chr1	154213001	154215500	9	INI_SIG;ITWB1;ITWB10;ITWB11;ITWB12;ITWB13;ITWB14;ITWB3;ITWB6
18923	chr1	154321001	154323000	2	INI_SIG;ITWB13
18957	chr1	154663501	154664500	2	ITWB12;ITWB15
18959	chr1	154672001	154674001	2	INI_SIG;ITWB15
18965	chr1	154707001	154709001	5	INI_SIG;ITWB11;ITWB13;ITWB14;ITWB7
18975	chr1	154765001	154766001	2	INI_SIG;ITWB11
19015	chr1	154958501	154961001	7	INI_SIG;ITWB13;ITWB15;ITWB2;ITWB5;ITWB6;ITWB7
19029	chr1	155044001	155045001	4	INI_SIG;ITWB2;ITWB3;ITWB7
19031	chr1	155052001	155053001	2	INI_SIG;ITWB12
19061	chr1	155189001	155191001	2	INI_SIG;ITWB12
19069	chr1	155232001	155233001	3	INI_SIG;ITWB1;ITWB4
19119	chr1	155522001	155524000	3	INI_SIG;ITWB12;ITWB15
19121	chr1	155528001	155530001	3	INI_SIG;ITWB12;ITWB13
19123	chr1	155539001	155540000	7	ITWB1;ITWB12;ITWB13;ITWB14;ITWB2;ITWB5;ITWB7
19158	chr1	155770001	155771001	4	INI_SIG;ITWB12;ITWB13;ITWB14
19173	chr1	155872001	155874500	2	INI_SIG;ITWB2
19220	chr1	156230001	156233001	7	INI_SIG;ITWB1;ITWB2;ITWB3;ITWB4;ITWB5;ITWB7
19254	chr1	156542001	156544001	3	INI_SIG;ITWB12;ITWB2
19264	chr1	156674501	156675500	5	ITWB1;ITWB10;ITWB2;ITWB3;ITWB4
19277	chr1	156740001	156741500	3	ITWB10;ITWB11;ITWB15
19290	chr1	156890001	156893001	2	INI_SIG;ITWB4
19294	chr1	156913001	156916001	5	INI_SIG;ITWB2;ITWB3;ITWB4;ITWB7
19313	chr1	157042001	157043000	2	ITWB3;ITWB6
19322	chr1	157101001	157105001	6	INI_SIG;ITWB10;ITWB12;ITWB13;ITWB15;ITWB3
19415	chr1	157916001	157917000	5	ITWB10;ITWB2;ITWB3;ITWB4;ITWB5
19433	chr1	158023001	158024001	3	INI_SIG;ITWB5;ITWB7
19458	chr1	158204001	158205500	3	INI_SIG;ITWB11;ITWB13
19467	chr1	158299001	158301001	2	INI_SIG;ITWB12	1	ENSBTAG00000047978.1	0.48294
19471	chr2	3001	175001	7	INI_SIG;ITWB13;ITWB3;ITWB4;ITWB5;ITWB6;ITWB7
19478	chr2	216001	217500	2	INI_SIG;ITWB11
19483	chr2	252001	255001	5	INI_SIG;ITWB10;ITWB11;ITWB13;ITWB15
19496	chr2	332001	334001	12	INI_SIG;ITWB1;ITWB10;ITWB11;ITWB13;ITWB15;ITWB2;ITWB3;ITWB4;ITWB5;ITWB6;ITWB7
19520	chr2	574001	575001	2	INI_SIG;ITWB2
19523	chr2	588501	589500	2	ITWB10;ITWB12
19535	chr2	677001	678500	8	INI_SIG;ITWB11;ITWB12;ITWB15;ITWB2;ITWB4;ITWB5;ITWB7
19574	chr2	1014001	1015000	2	ITWB10;ITWB11
19582	chr2	1055001	1057001	4	INI_SIG;ITWB13;ITWB15;ITWB6
19592	chr2	1149001	1150500	4	INI_SIG;ITWB1;ITWB2;ITWB3
19600	chr2	1241501	1243001	4	INI_SIG;ITWB1;ITWB15;ITWB3
19620	chr2	1385001	1386001	4	INI_SIG;ITWB10;ITWB11;ITWB13
19640	chr2	1506001	1508001	4	INI_SIG;ITWB1;ITWB4;ITWB7
19646	chr2	1547001	1549001	4	INI_SIG;ITWB3;ITWB4;ITWB7
19659	chr2	1658001	1659001	2	INI_SIG;ITWB14
19663	chr2	1700001	1701001	3	INI_SIG;ITWB12;ITWB13
19666	chr2	1738001	1739001	8	INI_SIG;ITWB1;ITWB10;ITWB12;ITWB2;ITWB4;ITWB5;ITWB7
19679	chr2	1845501	1847001	3	INI_SIG;ITWB1;ITWB3
19700	chr2	2015001	2023001	2	INI_SIG;ITWB6
19701	chr2	2025001	2030500	11	INI_SIG;ITWB1;ITWB10;ITWB11;ITWB13;ITWB14;ITWB2;ITWB4;ITWB5;ITWB6;ITWB7	1	ENSBTAG00000047403.1	1
19719	chr2	2151001	2153001	3	INI_SIG;ITWB13;ITWB4
19741	chr2	2275501	2276500	2	ITWB11;ITWB2
19747	chr2	2353001	2354500	4	INI_SIG;ITWB5;ITWB6;ITWB7
19749	chr2	2358501	2359500	1	ITWB4
19769	chr2	2541001	2545001	6	INI_SIG;ITWB10;ITWB12;ITWB13;ITWB3;ITWB5
19780	chr2	2617001	2620001	11	INI_SIG;ITWB1;ITWB10;ITWB11;ITWB12;ITWB14;ITWB15;ITWB3;ITWB4;ITWB5;ITWB6
19799	chr2	2734001	2735001	2	INI_SIG;ITWB11
19804	chr2	2756501	2758001	9	INI_SIG;ITWB10;ITWB11;ITWB12;ITWB13;ITWB15;ITWB3;ITWB5;ITWB7
19809	chr2	2879001	2881001	6	INI_SIG;ITWB1;ITWB13;ITWB15;ITWB3;ITWB7
19856	chr2	3222001	3225001	3	INI_SIG;ITWB15;ITWB3
19862	chr2	3268001	3270001	2	INI_SIG;ITWB12
19871	chr2	3317501	3321001	9	INI_SIG;ITWB1;ITWB10;ITWB12;ITWB14;ITWB2;ITWB3;ITWB4;ITWB5
20003	chr2	4181501	4183001	4	INI_SIG;ITWB1;ITWB15;ITWB2
20005	chr2	4193001	4195500	13	INI_SIG;ITWB1;ITWB10;ITWB11;ITWB12;ITWB13;ITWB15;ITWB2;ITWB3;ITWB4;ITWB5;ITWB6;ITWB7
20046	chr2	4583501	4585001	4	INI_SIG;ITWB1;ITWB12;ITWB15
20066	chr2	4735501	4736500	13	ITWB1;ITWB10;ITWB11;ITWB12;ITWB13;ITWB14;ITWB15;ITWB2;ITWB3;ITWB4;ITWB5;ITWB6;ITWB7
20069	chr2	4747001	4749001	11	INI_SIG;ITWB1;ITWB10;ITWB11;ITWB12;ITWB14;ITWB2;ITWB3;ITWB4;ITWB5;ITWB7
20110	chr2	4937001	4938001	6	INI_SIG;ITWB10;ITWB13;ITWB15;ITWB2;ITWB7
20118	chr2	5028001	5029000	3	ITWB10;ITWB12;ITWB15
20189	chr2	5453501	5454500	6	ITWB10;ITWB2;ITWB3;ITWB4;ITWB5;ITWB6
20258	chr2	6004001	6007000	4	INI_SIG;ITWB10;ITWB13;ITWB2
20277	chr2	6207001	6210000	6	INI_SIG;ITWB1;ITWB11;ITWB12;ITWB5;ITWB6
20291	chr2	6286001	6287000	8	ITWB11;ITWB13;ITWB14;ITWB2;ITWB3;ITWB4;ITWB6;ITWB7
20302	chr2	6360001	6361001	5	INI_SIG;ITWB1;ITWB3;ITWB5;ITWB7
20305	chr2	6375001	6377001	3	INI_SIG;ITWB13;ITWB3
20359	chr2	6863001	6865001	2	INI_SIG;ITWB15
20361	chr2	6877501	6880001	3	INI_SIG;ITWB14;ITWB3	1	ENSBTAG00000003002.5	0.0612355
20368	chr2	6918001	6920001	2	INI_SIG;ITWB14
20372	chr2	6938001	6939001	2	INI_SIG;ITWB15
20380	chr2	6988001	6990001	3	INI_SIG;ITWB1;ITWB10
20386	chr2	7057001	7059001	13	INI_SIG;ITWB1;ITWB10;ITWB11;ITWB13;ITWB14;ITWB15;ITWB2;ITWB3;ITWB4;ITWB5;ITWB6;ITWB7
20390	chr2	7091001	7092001	3	INI_SIG;ITWB4;ITWB7
20405	chr2	7246001	7247500	2	INI_SIG;ITWB14
20410	chr2	7294001	7295001	3	INI_SIG;ITWB12;ITWB14
20472	chr2	7781501	7782500	1	ITWB3
20487	chr2	7872001	7874001	4	INI_SIG;ITWB15;ITWB3;ITWB6
20521	chr2	8220501	8221500	1	ITWB1
20543	chr2	8415001	8417001	2	INI_SIG;ITWB14
20564	chr2	8567001	8568001	2	INI_SIG;ITWB3
20575	chr2	8609001	8610000	1	ITWB10
20581	chr2	8632001	8633000	1	ITWB12
20603	chr2	8802001	8805001	6	INI_SIG;ITWB10;ITWB12;ITWB13;ITWB14;ITWB15
20664	chr2	9251001	9255000	2	INI_SIG;ITWB11
20675	chr2	9369001	9372001	2	INI_SIG;ITWB14
20679	chr2	9405001	9407001	3	INI_SIG;ITWB13;ITWB15
20702	chr2	9595001	9598500	6	INI_SIG;ITWB10;ITWB11;ITWB14;ITWB4;ITWB6
20765	chr2	10064001	10065000	1	ITWB11
20770	chr2	10109501	10111001	2	INI_SIG;ITWB15
20787	chr2	10203001	10204000	8	ITWB10;ITWB11;ITWB12;ITWB13;ITWB14;ITWB3;ITWB5;ITWB7
20795	chr2	10288001	10293001	2	INI_SIG;ITWB13
20816	chr2	10478001	10479001	2	INI_SIG;ITWB10
20829	chr2	10570001	10572001	2	INI_SIG;ITWB4
20839	chr2	10667001	10671001	2	INI_SIG;ITWB5
20855	chr2	10790001	10792001	4	INI_SIG;ITWB1;ITWB2;ITWB5
20886	chr2	10946501	10947500	2	ITWB10;ITWB11
20898	chr2	11013001	11021001	5	INI_SIG;ITWB13;ITWB14;ITWB15;ITWB6
20909	chr2	11087001	11088001	2	INI_SIG;ITWB1
20943	chr2	11334001	11335001	2	INI_SIG;ITWB12
20945	chr2	11338501	11339500	1	ITWB3
20951	chr2	11369001	11370001	2	INI_SIG;ITWB15
21017	chr2	11775001	11777001	10	INI_SIG;ITWB1;ITWB10;ITWB12;ITWB13;ITWB14;ITWB2;ITWB4;ITWB5;ITWB6
21029	chr2	11846501	11847500	1	ITWB2
21092	chr2	12269501	12270500	1	ITWB11
21123	chr2	12417001	12419000	5	INI_SIG;ITWB1;ITWB2;ITWB4;ITWB6
21145	chr2	12562001	12566001	2	INI_SIG;ITWB13
21154	chr2	12651001	12654001	6	INI_SIG;ITWB11;ITWB13;ITWB14;ITWB3;ITWB7
21187	chr2	12920001	12921500	4	INI_SIG;ITWB1;ITWB10;ITWB3
21204	chr2	13032001	13034001	2	INI_SIG;ITWB6
21219	chr2	13107001	13113001	12	INI_SIG;ITWB1;ITWB11;ITWB12;ITWB13;ITWB14;ITWB15;ITWB2;ITWB3;ITWB4;ITWB6;ITWB7
21220	chr2	13122001	13124000	2	INI_SIG;ITWB2
21221	chr2	13124001	13129001	2	INI_SIG;ITWB6
21235	chr2	13285001	13286001	2	INI_SIG;ITWB5
21321	chr2	14021001	14022001	2	INI_SIG;ITWB3
21324	chr2	14042001	14043000	3	ITWB11;ITWB13;ITWB15
21392	chr2	14581001	14582000	3	ITWB11;ITWB12;ITWB13
21416	chr2	14757501	14758500	3	ITWB11;ITWB15;ITWB2
21429	chr2	14916001	14917000	7	ITWB1;ITWB10;ITWB12;ITWB14;ITWB15;ITWB3;ITWB6
21441	chr2	15044001	15051001	2	INI_SIG;ITWB1
21459	chr2	15218001	15220000	2	INI_SIG;ITWB14
21469	chr2	15334501	15335500	4	ITWB15;ITWB2;ITWB5;ITWB7
21476	chr2	15433501	15435001	3	INI_SIG;ITWB1;ITWB7
21492	chr2	15590001	15593001	3	INI_SIG;ITWB10;ITWB14
21539	chr2	15986001	15987000	1	ITWB11
21567	chr2	16181501	16182500	1	ITWB2
21601	chr2	16473501	16474500	1	ITWB11
21605	chr2	16506001	16507000	2	ITWB15;ITWB7
21622	chr2	16604001	16606000	2	INI_SIG;ITWB1
21631	chr2	16666001	16667001	2	INI_SIG;ITWB7
21641	chr2	16751001	16753001	2	INI_SIG;ITWB2
21670	chr2	17007001	17009001	2	INI_SIG;ITWB5
21690	chr2	17189501	17190500	5	ITWB12;ITWB15;ITWB3;ITWB5;ITWB7
21735	chr2	17712001	17713000	2	ITWB13;ITWB15	1	ENSBTAG00000001861.6	0.0458446
21838	chr2	18590001	18592001	4	INI_SIG;ITWB11;ITWB13;ITWB5
21847	chr2	18705501	18707001	9	INI_SIG;ITWB1;ITWB10;ITWB11;ITWB12;ITWB13;ITWB14;ITWB6;ITWB7
21851	chr2	18730501	18731500	2	ITWB1;ITWB2
21854	chr2	18737001	18738001	9	INI_SIG;ITWB10;ITWB11;ITWB12;ITWB13;ITWB14;ITWB15;ITWB2;ITWB3
21875	chr2	18965501	18966500	1	ITWB7
21893	chr2	19111001	19113000	3	INI_SIG;ITWB11;ITWB12
21902	chr2	19222001	19224001	4	INI_SIG;ITWB1;ITWB10;ITWB4
21931	chr2	19468001	19469500	2	INI_SIG;ITWB13
21933	chr2	19472501	19474001	2	INI_SIG;ITWB5
21940	chr2	19499001	19500000	1	ITWB11
21962	chr2	19697001	19701000	2	INI_SIG;ITWB1	1	ENSBTAG00000021580.5	0.0875618
21977	chr2	19815001	19817001	7	INI_SIG;ITWB1;ITWB11;ITWB3;ITWB4;ITWB5;ITWB7
21995	chr2	19995001	19998001	3	INI_SIG;ITWB11;ITWB14
22011	chr2	20119001	20120001	2	INI_SIG;ITWB4
22032	chr2	20305001	20308001	9	INI_SIG;ITWB1;ITWB15;ITWB2;ITWB3;ITWB4;ITWB5;ITWB6;ITWB7	1	ENSBTAG00000043318.1	1
22039	chr2	20438501	20440001	2	INI_SIG;ITWB15
22067	chr2	20694001	20696500	2	INI_SIG;ITWB10
22120	chr2	21082001	21086001	4	INI_SIG;ITWB11;ITWB12;ITWB2
22128	chr2	21132001	21135001	13	INI_SIG;ITWB1;ITWB10;ITWB12;ITWB13;ITWB14;ITWB15;ITWB2;ITWB3;ITWB4;ITWB5;ITWB6;ITWB7
22153	chr2	21479501	21480500	3	ITWB4;ITWB5;ITWB7
22171	chr2	21613501	21614500	1	ITWB12
22184	chr2	21722001	21723500	3	INI_SIG;ITWB11;ITWB4
22236	chr2	22198001	22199000	1	ITWB15
22248	chr2	22334501	22335500	1	ITWB14
22258	chr2	22408001	22410001	4	INI_SIG;ITWB15;ITWB4;ITWB5
22264	chr2	22457001	22458500	13	INI_SIG;ITWB1;ITWB10;ITWB11;ITWB12;ITWB13;ITWB14;ITWB15;ITWB2;ITWB3;ITWB4;ITWB5;ITWB6	1	ENSBTAG00000038620.2	0.0362051
22274	chr2	22514001	22517500	3	INI_SIG;ITWB10;ITWB2
22290	chr2	22654501	22656001	2	INI_SIG;ITWB7
22307	chr2	22763001	22765001	3	INI_SIG;ITWB10;ITWB12
22310	chr2	22780001	22781500	3	INI_SIG;ITWB10;ITWB2
22319	chr2	22827001	22828000	2	ITWB11;ITWB6
22320	chr2	22828501	22830001	6	INI_SIG;ITWB10;ITWB2;ITWB3;ITWB5;ITWB7
22340	chr2	23021001	23022001	7	INI_SIG;ITWB10;ITWB12;ITWB15;ITWB2;ITWB3;ITWB6
22364	chr2	23244001	23245500	3	INI_SIG;ITWB12;ITWB15
22369	chr2	23278501	23279500	7	ITWB1;ITWB11;ITWB12;ITWB13;ITWB15;ITWB4;ITWB5
22410	chr2	23721001	23722001	3	INI_SIG;ITWB1;ITWB5
22414	chr2	23758001	23759000	2	ITWB5;ITWB7
22417	chr2	23773501	23774500	1	ITWB4
22430	chr2	23922001	23968001	6	INI_SIG;ITWB12;ITWB14;ITWB15;ITWB3;ITWB5
22441	chr2	24083001	24085000	2	INI_SIG;ITWB11	1	ENSBTAG00000016836.4	0.0499837
22444	chr2	24098001	24099000	1	ITWB3	1	ENSBTAG00000016836.4	0.0249794
22448	chr2	24123001	24125001	2	INI_SIG;ITWB7
22449	chr2	24127001	24128001	3	INI_SIG;ITWB2;ITWB3
22463	chr2	24262501	24263500	5	ITWB11;ITWB12;ITWB15;ITWB3;ITWB4
22469	chr2	24308001	24309000	1	ITWB3
22478	chr2	24344001	24345001	2	INI_SIG;ITWB15
22482	chr2	24366001	24368001	6	INI_SIG;ITWB1;ITWB11;ITWB15;ITWB3;ITWB5
22488	chr2	24437001	24441001	11	INI_SIG;ITWB1;ITWB10;ITWB11;ITWB14;ITWB15;ITWB2;ITWB3;ITWB4;ITWB5;ITWB7
22520	chr2	24651001	24654001	7	INI_SIG;ITWB12;ITWB14;ITWB3;ITWB4;ITWB5;ITWB7
22582	chr2	25168501	25169500	2	ITWB12;ITWB13
22616	chr2	25452001	25455001	12	INI_SIG;ITWB1;ITWB10;ITWB11;ITWB12;ITWB13;ITWB15;ITWB2;ITWB3;ITWB4;ITWB5;ITWB7
22646	chr2	25725001	25726000	1	ITWB14
22668	chr2	25952001	25955001	6	INI_SIG;ITWB14;ITWB15;ITWB2;ITWB3;ITWB7
22678	chr2	26079501	26080500	1	ITWB5
22692	chr2	26231001	26232000	3	ITWB10;ITWB11;ITWB12
22716	chr2	26415501	26417001	7	INI_SIG;ITWB1;ITWB13;ITWB2;ITWB3;ITWB4;ITWB5
22731	chr2	26550501	26551500	1	ITWB15
22786	chr2	26969001	26971001	2	INI_SIG;ITWB1
22820	chr2	27329001	27330000	1	ITWB12	1	ENSBTAG00000010362.4	0.0158902
22829	chr2	27433001	27435001	3	INI_SIG;ITWB2;ITWB6
22851	chr2	27615001	27617001	6	INI_SIG;ITWB11;ITWB12;ITWB14;ITWB5;ITWB6
22859	chr2	27715001	27717001	5	INI_SIG;ITWB10;ITWB13;ITWB2;ITWB6
22860	chr2	27722001	27724000	8	INI_SIG;ITWB10;ITWB11;ITWB12;ITWB13;ITWB14;ITWB5;ITWB6
22869	chr2	27800501	27801500	2	ITWB10;ITWB11
22871	chr2	27810501	27811500	1	ITWB1
22892	chr2	28003001	28004001	2	INI_SIG;ITWB14	1	ENSBTAG00000017162.6	0.0107403
22901	chr2	28079001	28080500	2	INI_SIG;ITWB2
22916	chr2	28270001	28271000	5	ITWB1;ITWB10;ITWB11;ITWB15;ITWB7
22923	chr2	28317501	28319001	2	INI_SIG;ITWB7
22929	chr2	28370001	28371001	5	INI_SIG;ITWB10;ITWB12;ITWB15;ITWB7
22943	chr2	28491001	28492001	4	INI_SIG;ITWB12;ITWB13;ITWB5
22944	chr2	28494501	28495500	1	ITWB4
22969	chr2	28743501	28744500	1	ITWB12
22981	chr2	28890001	28891000	3	ITWB14;ITWB2;ITWB5
23016	chr2	29110001	29111000	4	ITWB11;ITWB12;ITWB15;ITWB2
23048	chr2	29422001	29424500	3	INI_SIG;ITWB3;ITWB5
23050	chr2	29432001	29433000	1	ITWB13
23052	chr2	29439001	29440500	2	INI_SIG;ITWB3
23076	chr2	29614501	29615500	1	ITWB13
23081	chr2	29649501	29650500	1	ITWB11
23092	chr2	29724001	29727001	4	INI_SIG;ITWB1;ITWB13;ITWB5
23096	chr2	29741001	29742000	4	ITWB1;ITWB11;ITWB15;ITWB3
23110	chr2	29851001	29853000	9	INI_SIG;ITWB10;ITWB12;ITWB13;ITWB15;ITWB2;ITWB3;ITWB5;ITWB6
23112	chr2	29877501	29878500	1	ITWB13
23150	chr2	30175001	30176001	3	INI_SIG;ITWB1;ITWB11
23176	chr2	30385001	30387001	8	INI_SIG;ITWB10;ITWB13;ITWB14;ITWB15;ITWB2;ITWB6;ITWB7
23267	chr2	31128001	31129000	5	ITWB11;ITWB12;ITWB13;ITWB14;ITWB2
23291	chr2	31353001	31354000	3	ITWB15;ITWB2;ITWB7
23314	chr2	31519501	31521001	7	INI_SIG;ITWB1;ITWB14;ITWB2;ITWB3;ITWB4;ITWB7	1	ENSBTAG00000046685.1	1
23328	chr2	31662001	31665001	5	INI_SIG;ITWB14;ITWB15;ITWB4;ITWB5	1	ENSBTAG00000005501.5	0.0575738
23335	chr2	31736001	31737001	2	INI_SIG;ITWB10
23364	chr2	32022001	32024500	3	INI_SIG;ITWB3;ITWB4
23373	chr2	32091001	32092001	5	INI_SIG;ITWB1;ITWB2;ITWB3;ITWB5
23377	chr2	32122001	32123500	3	INI_SIG;ITWB1;ITWB12
23381	chr2	32147501	32151500	1	ITWB12
23387	chr2	32184501	32185500	1	ITWB4
23396	chr2	32257001	32260001	11	INI_SIG;ITWB11;ITWB12;ITWB13;ITWB14;ITWB15;ITWB2;ITWB3;ITWB4;ITWB5;ITWB7
23423	chr2	32523001	32524001	6	INI_SIG;ITWB1;ITWB11;ITWB2;ITWB3;ITWB5
23437	chr2	32619001	32620500	2	INI_SIG;ITWB15
23593	chr2	33936001	33937500	2	INI_SIG;ITWB13
23599	chr2	33988001	33990001	4	INI_SIG;ITWB2;ITWB3;ITWB5
23639	chr2	34315001	34317001	3	INI_SIG;ITWB5;ITWB6
23647	chr2	34416501	34419001	3	INI_SIG;ITWB1;ITWB2
23678	chr2	34799501	34802001	3	INI_SIG;ITWB14;ITWB7
23686	chr2	34843501	34844500	1	ITWB13
23710	chr2	34998001	34999500	3	INI_SIG;ITWB15;ITWB2
23711	chr2	35000001	35002000	7	INI_SIG;ITWB11;ITWB12;ITWB14;ITWB2;ITWB4;ITWB5
23724	chr2	35092501	35094001	2	INI_SIG;ITWB14
23787	chr2	35542501	35544500	3	INI_SIG;ITWB14;ITWB3
23802	chr2	35717001	35719000	4	INI_SIG;ITWB1;ITWB3;ITWB7
23810	chr2	35791001	35797001	2	INI_SIG;ITWB2
23814	chr2	35833001	35834000	1	ITWB14
23827	chr2	35926001	35927000	7	ITWB12;ITWB13;ITWB14;ITWB15;ITWB2;ITWB5;ITWB7
23830	chr2	35953001	35955001	8	INI_SIG;ITWB1;ITWB12;ITWB13;ITWB14;ITWB15;ITWB2;ITWB4
23865	chr2	36291501	36292500	2	ITWB3;ITWB7
23866	chr2	36300001	36301001	4	INI_SIG;ITWB11;ITWB12;ITWB14
23881	chr2	36389001	36391000	8	INI_SIG;ITWB11;ITWB13;ITWB3;ITWB4;ITWB5;ITWB6;ITWB7
23917	chr2	36783001	36785001	9	INI_SIG;ITWB10;ITWB11;ITWB12;ITWB13;ITWB2;ITWB3;ITWB4;ITWB5
23918	chr2	36798501	36799500	1	ITWB12
23935	chr2	36934501	36935500	1	ITWB7
24002	chr2	37412501	37413500	2	ITWB3;ITWB7
24012	chr2	37524501	37525500	11	ITWB1;ITWB10;ITWB11;ITWB12;ITWB13;ITWB2;ITWB3;ITWB4;ITWB5;ITWB6;ITWB7
24021	chr2	37597001	37599000	2	INI_SIG;ITWB1
24049	chr2	37841501	37842500	2	ITWB3;ITWB5
24062	chr2	37938501	37939500	2	ITWB11;ITWB12
24071	chr2	38051001	38052001	2	INI_SIG;ITWB15
24072	chr2	38054501	38055500	7	ITWB1;ITWB10;ITWB11;ITWB13;ITWB14;ITWB15;ITWB3
24077	chr2	38079501	38080500	2	ITWB1;ITWB2
24086	chr2	38131001	38132000	1	ITWB12
24129	chr2	38596501	38597500	5	ITWB10;ITWB11;ITWB12;ITWB15;ITWB7	1	ENSBTAG00000019337.5	0.0201298
24161	chr2	38855001	38856000	3	ITWB10;ITWB15;ITWB3
24196	chr2	39166001	39168001	2	INI_SIG;ITWB2
24209	chr2	39306001	39307001	4	INI_SIG;ITWB10;ITWB13;ITWB6
24227	chr2	39416001	39417000	1	ITWB1
24246	chr2	39579001	39581500	2	INI_SIG;ITWB12
24288	chr2	39962501	39963500	1	ITWB4
24290	chr2	39979501	39980500	5	ITWB1;ITWB10;ITWB14;ITWB3;ITWB4
24312	chr2	40114001	40115500	3	INI_SIG;ITWB3;ITWB7
24314	chr2	40146001	40147000	6	ITWB10;ITWB11;ITWB13;ITWB14;ITWB15;ITWB5
24329	chr2	40262001	40263000	1	ITWB5
24332	chr2	40276001	40279001	3	INI_SIG;ITWB1;ITWB4
24339	chr2	40316501	40317500	1	ITWB1
24375	chr2	40550001	40551000	1	ITWB14
24412	chr2	40797001	40799500	3	INI_SIG;ITWB1;ITWB12
24447	chr2	41003501	41005001	5	INI_SIG;ITWB10;ITWB12;ITWB13;ITWB14
24553	chr2	41870001	41872000	3	INI_SIG;ITWB11;ITWB12
24567	chr2	41947001	41950001	4	INI_SIG;ITWB10;ITWB15;ITWB3
24570	chr2	41977001	41979001	4	INI_SIG;ITWB11;ITWB3;ITWB5
24605	chr2	42230001	42232001	2	INI_SIG;ITWB2
24651	chr2	42644001	42645000	1	ITWB1
24653	chr2	42655001	42656000	1	ITWB14
24668	chr2	42777501	42779001	5	INI_SIG;ITWB1;ITWB11;ITWB2;ITWB5
24676	chr2	42851001	42853001	6	INI_SIG;ITWB12;ITWB14;ITWB2;ITWB5;ITWB7
24681	chr2	42885001	42888001	4	INI_SIG;ITWB10;ITWB11;ITWB13
24688	chr2	42964001	42969001	10	INI_SIG;ITWB1;ITWB10;ITWB11;ITWB12;ITWB14;ITWB15;ITWB4;ITWB5;ITWB7
24760	chr2	43562001	43564001	4	INI_SIG;ITWB10;ITWB11;ITWB14	1	ENSBTAG00000001435.5	0.0485237
24809	chr2	44061001	44064001	7	INI_SIG;ITWB11;ITWB12;ITWB13;ITWB14;ITWB2;ITWB4
24866	chr2	44541501	44543000	2	ITWB11;ITWB6
24878	chr2	44650501	44661000	12	INI_SIG;ITWB1;ITWB10;ITWB12;ITWB13;ITWB14;ITWB15;ITWB2;ITWB3;ITWB4;ITWB5;ITWB7
24900	chr2	44885001	44886001	3	INI_SIG;ITWB12;ITWB14
24907	chr2	44971001	44973000	2	INI_SIG;ITWB12	1	ENSBTAG00000016217.5	0.173751
24919	chr2	45119501	45120500	1	ITWB4
24924	chr2	45164001	45165001	4	INI_SIG;ITWB10;ITWB13;ITWB14
24934	chr2	45275001	45277500	5	INI_SIG;ITWB10;ITWB11;ITWB14;ITWB3
24943	chr2	45357501	45359001	2	INI_SIG;ITWB10
24948	chr2	45414001	45415500	6	INI_SIG;ITWB10;ITWB13;ITWB14;ITWB15;ITWB2
24975	chr2	45651001	45652001	2	INI_SIG;ITWB12
25001	chr2	45840001	45841001	2	INI_SIG;ITWB15
25008	chr2	45887501	45889001	4	INI_SIG;ITWB11;ITWB13;ITWB6
25024	chr2	46066001	46067001	2	INI_SIG;ITWB15
25054	chr2	46387001	46389500	2	INI_SIG;ITWB5
25057	chr2	46422001	46426000	4	INI_SIG;ITWB11;ITWB13;ITWB14
25059	chr2	46459001	46461001	2	INI_SIG;ITWB7
25072	chr2	46642001	46644001	5	INI_SIG;ITWB10;ITWB11;ITWB13;ITWB6
25088	chr2	46737501	46738500	1	ITWB3	1	ENSBTAG00000047426.1	0.0280618
25091	chr2	46763001	46764500	3	INI_SIG;ITWB1;ITWB7
25116	chr2	46987001	46989001	2	INI_SIG;ITWB10
25123	chr2	47058001	47060001	3	INI_SIG;ITWB15;ITWB7
25124	chr2	47063001	47064000	1	ITWB13
25139	chr2	47215001	47219000	2	INI_SIG;ITWB14
25143	chr2	47252001	47253001	2	INI_SIG;ITWB15
25173	chr2	47498001	47499001	3	INI_SIG;ITWB5;ITWB7
25192	chr2	47675001	47676000	1	ITWB6
25218	chr2	47883001	47885001	3	INI_SIG;ITWB10;ITWB3
25225	chr2	47950001	47953001	2	INI_SIG;ITWB15
25275	chr2	48349501	48350500	2	ITWB10;ITWB13
25315	chr2	48768001	48769000	3	ITWB1;ITWB10;ITWB3
25335	chr2	49005001	49008001	3	INI_SIG;ITWB12;ITWB6
25343	chr2	49059001	49067001	5	INI_SIG;ITWB10;ITWB12;ITWB13;ITWB14
25380	chr2	49329501	49330500	5	ITWB10;ITWB11;ITWB14;ITWB15;ITWB4
25392	chr2	49444001	49446001	3	INI_SIG;ITWB13;ITWB7
25395	chr2	49453501	49455001	4	INI_SIG;ITWB15;ITWB4;ITWB6
25478	chr2	50055501	50059001	2	INI_SIG;ITWB7
25513	chr2	50318001	50320500	3	INI_SIG;ITWB10;ITWB7
25514	chr2	50321001	50324001	4	INI_SIG;ITWB1;ITWB15;ITWB3
25523	chr2	50403501	50404500	4	ITWB11;ITWB12;ITWB2;ITWB4
25530	chr2	50465001	50466000	1	ITWB13
25610	chr2	51140001	51142001	5	INI_SIG;ITWB13;ITWB3;ITWB6;ITWB7
25634	chr2	51425001	51428001	2	INI_SIG;ITWB11
25641	chr2	51459001	51460001	4	INI_SIG;ITWB14;ITWB2;ITWB7
25666	chr2	51679001	51682001	3	INI_SIG;ITWB4;ITWB7
25749	chr2	52492501	52494001	2	INI_SIG;ITWB5
25764	chr2	52649501	52650500	1	ITWB4
25806	chr2	53070001	53071001	3	INI_SIG;ITWB13;ITWB7
25848	chr2	53442501	53443500	1	ITWB7
25892	chr2	53829001	53832500	2	INI_SIG;ITWB3
25899	chr2	53867001	53868000	1	ITWB11
25902	chr2	53885001	53887500	2	INI_SIG;ITWB5
25910	chr2	53939001	53940000	5	ITWB1;ITWB10;ITWB15;ITWB3;ITWB6
25918	chr2	53989501	53992001	3	INI_SIG;ITWB1;ITWB5
25921	chr2	54002001	54003500	2	INI_SIG;ITWB14
25936	chr2	54096501	54098001	3	INI_SIG;ITWB10;ITWB5
25940	chr2	54106001	54107001	7	INI_SIG;ITWB11;ITWB12;ITWB14;ITWB4;ITWB5;ITWB6
25943	chr2	54113001	54115000	7	INI_SIG;ITWB1;ITWB10;ITWB15;ITWB3;ITWB4;ITWB5
25946	chr2	54120001	54124001	14	INI_SIG;ITWB1;ITWB10;ITWB11;ITWB12;ITWB13;ITWB14;ITWB15;ITWB2;ITWB3;ITWB4;ITWB5;ITWB6;ITWB7
25959	chr2	54213001	54214000	2	ITWB5;ITWB7
25979	chr2	54393001	54396001	5	INI_SIG;ITWB10;ITWB2;ITWB4;ITWB6
25984	chr2	54411501	54414001	2	INI_SIG;ITWB3
26028	chr2	54661001	54664001	10	INI_SIG;ITWB1;ITWB10;ITWB12;ITWB13;ITWB14;ITWB2;ITWB3;ITWB6;ITWB7
26093	chr2	55137001	55138500	2	INI_SIG;ITWB14
26097	chr2	55158001	55160001	7	INI_SIG;ITWB10;ITWB11;ITWB2;ITWB3;ITWB4;ITWB7
26122	chr2	55355001	55357001	2	INI_SIG;ITWB4
26158	chr2	55587001	55600001	6	INI_SIG;ITWB2;ITWB3;ITWB4;ITWB5;ITWB7
26248	chr2	56248501	56250000	2	ITWB15;ITWB4
26254	chr2	56283001	56287001	2	INI_SIG;ITWB15
26270	chr2	56383001	56385001	2	INI_SIG;ITWB6
26280	chr2	56463001	56465001	4	INI_SIG;ITWB10;ITWB14;ITWB15
26289	chr2	56514001	56517001	2	INI_SIG;ITWB1
26352	chr2	56926001	56927000	2	ITWB11;ITWB2
26387	chr2	57232001	57233000	2	ITWB14;ITWB7
26391	chr2	57258001	57259000	1	ITWB3
26403	chr2	57321001	57322500	3	INI_SIG;ITWB3;ITWB5
26430	chr2	57506001	57507500	2	INI_SIG;ITWB10
26465	chr2	57839501	57841001	2	INI_SIG;ITWB2
26468	chr2	57864501	57866001	6	INI_SIG;ITWB12;ITWB13;ITWB2;ITWB3;ITWB5
26472	chr2	57886001	57887000	1	ITWB1
26478	chr2	57976001	57977500	8	INI_SIG;ITWB1;ITWB10;ITWB11;ITWB13;ITWB15;ITWB3;ITWB6
26491	chr2	58094001	58095001	4	INI_SIG;ITWB1;ITWB10;ITWB2
26492	chr2	58103001	58106001	8	INI_SIG;ITWB1;ITWB10;ITWB11;ITWB12;ITWB14;ITWB15;ITWB5
26511	chr2	58269001	58272000	8	INI_SIG;ITWB10;ITWB11;ITWB12;ITWB14;ITWB15;ITWB3;ITWB4
26562	chr2	58861001	58864001	5	INI_SIG;ITWB1;ITWB11;ITWB15;ITWB7
26563	chr2	58879501	58880500	3	ITWB13;ITWB2;ITWB4
26568	chr2	58906001	58907001	5	INI_SIG;ITWB11;ITWB12;ITWB4;ITWB5
26569	chr2	58926001	58927500	2	INI_SIG;ITWB12
26579	chr2	59022001	59023000	1	ITWB11
26598	chr2	59199001	59200001	5	INI_SIG;ITWB10;ITWB11;ITWB15;ITWB2
26604	chr2	59250501	59251500	1	ITWB7
26609	chr2	59272501	59273500	2	ITWB11;ITWB4
26643	chr2	59659501	59660500	1	ITWB11
26761	chr2	60775501	60777001	2	INI_SIG;ITWB3
26801	chr2	61113001	61115500	4	INI_SIG;ITWB1;ITWB10;ITWB5
26808	chr2	61228001	61229001	4	INI_SIG;ITWB1;ITWB10;ITWB2
26818	chr2	61283001	61284000	4	ITWB12;ITWB13;ITWB15;ITWB6
26827	chr2	61354001	61360001	7	INI_SIG;ITWB13;ITWB14;ITWB15;ITWB2;ITWB5;ITWB7
26856	chr2	61602501	61604000	9	ITWB1;ITWB10;ITWB15;ITWB2;ITWB3;ITWB4;ITWB5;ITWB6;ITWB7
26931	chr2	62272001	62274000	2	INI_SIG;ITWB7
26943	chr2	62392001	62394500	8	INI_SIG;ITWB10;ITWB11;ITWB12;ITWB13;ITWB15;ITWB2;ITWB4
26946	chr2	62439001	62440000	3	ITWB13;ITWB14;ITWB15
26955	chr2	62514001	62515500	2	INI_SIG;ITWB10
26961	chr2	62534001	62535000	2	ITWB10;ITWB11
26979	chr2	62685001	62686000	3	ITWB1;ITWB3;ITWB5
27010	chr2	62966001	62967000	1	ITWB1
27045	chr2	63199501	63200500	1	ITWB12
27142	chr2	64090001	64092000	5	INI_SIG;ITWB10;ITWB11;ITWB15;ITWB5
27150	chr2	64165501	64167001	2	INI_SIG;ITWB3
27190	chr2	64540001	64543001	9	INI_SIG;ITWB10;ITWB12;ITWB13;ITWB14;ITWB15;ITWB4;ITWB5;ITWB7
27202	chr2	64654001	64655500	8	ITWB1;ITWB11;ITWB13;ITWB14;ITWB2;ITWB3;ITWB4;ITWB5
27203	chr2	64657001	64660001	3	INI_SIG;ITWB12;ITWB4
27207	chr2	64687001	64691001	12	INI_SIG;ITWB1;ITWB10;ITWB11;ITWB12;ITWB13;ITWB15;ITWB2;ITWB3;ITWB4;ITWB6;ITWB7
27219	chr2	64853001	64855001	4	INI_SIG;ITWB1;ITWB4;ITWB5
27223	chr2	64913501	64914500	1	ITWB11
27250	chr2	65172001	65175000	2	INI_SIG;ITWB7
27270	chr2	65354001	65355000	1	ITWB14
27308	chr2	65661501	65663001	2	INI_SIG;ITWB13
27340	chr2	65973001	65974001	2	INI_SIG;ITWB10
27356	chr2	66080001	66081001	2	INI_SIG;ITWB13
27374	chr2	66248001	66249500	2	INI_SIG;ITWB14
27377	chr2	66268001	66275001	5	INI_SIG;ITWB12;ITWB14;ITWB15;ITWB7	6	ENSBTAG00000046351.1;ENSBTAG00000045710.1;ENSBTAG00000047913.1;ENSBTAG00000047445.1;ENSBTAG00000047042.1;ENSBTAG00000047790.1	1.0;1.0;1.0;1.0;1.0;1.0
27421	chr2	66700001	66702001	7	INI_SIG;ITWB1;ITWB10;ITWB13;ITWB15;ITWB3;ITWB4
27427	chr2	66734001	66736001	2	INI_SIG;ITWB12
27474	chr2	67146001	67148001	2	INI_SIG;ITWB6
27501	chr2	67411001	67414001	3	INI_SIG;ITWB3;ITWB4
27511	chr2	67487001	67489001	7	INI_SIG;ITWB1;ITWB15;ITWB2;ITWB3;ITWB5;ITWB7
27525	chr2	67587501	67589000	8	ITWB1;ITWB10;ITWB11;ITWB12;ITWB2;ITWB4;ITWB5;ITWB7
27526	chr2	67589001	67597001	2	INI_SIG;ITWB14
27528	chr2	67621001	67622001	2	INI_SIG;ITWB13
27531	chr2	67635001	67638001	6	INI_SIG;ITWB10;ITWB12;ITWB14;ITWB15;ITWB6
27548	chr2	67771001	67772000	2	ITWB3;ITWB4
27621	chr2	68311001	68314001	7	INI_SIG;ITWB10;ITWB11;ITWB12;ITWB14;ITWB15;ITWB5
27639	chr2	68464001	68465001	2	INI_SIG;ITWB11
27673	chr2	68688001	68689001	3	INI_SIG;ITWB1;ITWB10
27693	chr2	68902001	68904001	6	INI_SIG;ITWB11;ITWB13;ITWB15;ITWB3;ITWB7
27711	chr2	69033001	69035000	2	INI_SIG;ITWB2
27719	chr2	69079001	69087001	2	INI_SIG;ITWB14
27738	chr2	69211001	69214001	5	INI_SIG;ITWB10;ITWB11;ITWB13;ITWB15
27762	chr2	69422001	69426001	6	INI_SIG;ITWB10;ITWB12;ITWB13;ITWB3;ITWB6
27770	chr2	69496001	69497500	11	INI_SIG;ITWB1;ITWB10;ITWB11;ITWB12;ITWB13;ITWB14;ITWB2;ITWB3;ITWB4;ITWB7
27783	chr2	69605001	69607001	2	INI_SIG;ITWB3
27787	chr2	69672001	69677001	2	INI_SIG;ITWB6
27798	chr2	69762001	69763500	2	INI_SIG;ITWB12
27802	chr2	69799001	69803001	4	INI_SIG;ITWB12;ITWB13;ITWB7
27821	chr2	69911001	69914001	3	INI_SIG;ITWB12;ITWB14	1	ENSBTAG00000016785.3	0.168558
27843	chr2	70142001	70143001	2	INI_SIG;ITWB2	1	ENSBTAG00000002112.5	0.0471891
27848	chr2	70182001	70187001	3	INI_SIG;ITWB12;ITWB14
27896	chr2	70544001	70546001	2	INI_SIG;ITWB1
27908	chr2	70712001	70715001	4	INI_SIG;ITWB13;ITWB2;ITWB6
27924	chr2	70845001	70846500	2	INI_SIG;ITWB12
27958	chr2	71103001	71105500	8	INI_SIG;ITWB1;ITWB11;ITWB14;ITWB15;ITWB5;ITWB6;ITWB7	1	ENSBTAG00000018473.5	0.0715144
27964	chr2	71143001	71146000	8	INI_SIG;ITWB1;ITWB11;ITWB12;ITWB15;ITWB2;ITWB6;ITWB7
27993	chr2	71318001	71319001	3	INI_SIG;ITWB12;ITWB15
28015	chr2	71431501	71432500	4	ITWB1;ITWB15;ITWB2;ITWB7
28051	chr2	71688501	71689500	2	ITWB12;ITWB13
28053	chr2	71701001	71702001	9	INI_SIG;ITWB10;ITWB11;ITWB12;ITWB13;ITWB14;ITWB15;ITWB5;ITWB7
28079	chr2	71831001	71836500	11	INI_SIG;ITWB1;ITWB10;ITWB13;ITWB15;ITWB2;ITWB3;ITWB4;ITWB5;ITWB6;ITWB7
28112	chr2	72129501	72130500	2	ITWB13;ITWB6
28130	chr2	72314001	72317001	3	INI_SIG;ITWB5;ITWB7
28148	chr2	72421001	72425001	2	INI_SIG;ITWB6	2	ENSBTAG00000032021.3;ENSBTAG00000032021.3	0.05593623269472801;0.06848494187340559
28151	chr2	72438001	72441001	2	INI_SIG;ITWB4
28157	chr2	72481001	72483001	3	INI_SIG;ITWB1;ITWB11
28187	chr2	72623001	72624500	2	INI_SIG;ITWB11
28189	chr2	72637001	72638000	1	ITWB7
28354	chr2	73463501	73465001	3	INI_SIG;ITWB1;ITWB5
28373	chr2	73621001	73622500	2	INI_SIG;ITWB14
28390	chr2	73755001	73757001	3	INI_SIG;ITWB11;ITWB6
28401	chr2	73840501	73842001	4	INI_SIG;ITWB11;ITWB13;ITWB14
28414	chr2	73948001	73950500	2	INI_SIG;ITWB7
28416	chr2	73955501	73956500	5	ITWB1;ITWB2;ITWB4;ITWB6;ITWB7
28417	chr2	73956501	73957500	2	ITWB12;ITWB13
28463	chr2	74487001	74491001	2	INI_SIG;ITWB2
28475	chr2	74595501	74597001	8	INI_SIG;ITWB1;ITWB11;ITWB12;ITWB13;ITWB15;ITWB4;ITWB7
28478	chr2	74624001	74625000	1	ITWB1
28499	chr2	74785501	74786500	1	ITWB14
28505	chr2	74843001	74845001	3	INI_SIG;ITWB3;ITWB7
28543	chr2	75197001	75199500	6	INI_SIG;ITWB1;ITWB10;ITWB11;ITWB12;ITWB15
28567	chr2	75429001	75430001	2	INI_SIG;ITWB12
28573	chr2	75480001	75481500	3	INI_SIG;ITWB12;ITWB4
28599	chr2	75694001	75700500	2	INI_SIG;ITWB1
28626	chr2	75949001	75951001	2	INI_SIG;ITWB11
28627	chr2	75956001	75961000	6	INI_SIG;ITWB1;ITWB11;ITWB2;ITWB4;ITWB7
28654	chr2	76229001	76232000	2	INI_SIG;ITWB4
28696	chr2	76649001	76650001	3	INI_SIG;ITWB2;ITWB3
28732	chr2	77192001	77195001	6	INI_SIG;ITWB12;ITWB2;ITWB3;ITWB4;ITWB5
28796	chr2	77683501	77684500	4	ITWB10;ITWB11;ITWB13;ITWB15
28811	chr2	77802001	77803000	1	ITWB2
28812	chr2	77803001	77804000	12	ITWB1;ITWB10;ITWB11;ITWB12;ITWB13;ITWB14;ITWB15;ITWB3;ITWB4;ITWB5;ITWB6;ITWB7
28819	chr2	77851501	77852500	1	ITWB7
28828	chr2	77928001	77930001	2	INI_SIG;ITWB7
28943	chr2	78917001	78918001	2	INI_SIG;ITWB11
28946	chr2	78951001	78955001	3	INI_SIG;ITWB1;ITWB14
28947	chr2	78957501	78959001	2	INI_SIG;ITWB15
28958	chr2	79076501	79078000	2	ITWB1;ITWB13
28963	chr2	79131001	79136001	7	INI_SIG;ITWB10;ITWB12;ITWB13;ITWB15;ITWB2;ITWB3
28972	chr2	79196001	79198001	9	INI_SIG;ITWB10;ITWB11;ITWB12;ITWB13;ITWB14;ITWB15;ITWB2;ITWB6
28978	chr2	79231501	79232500	4	ITWB10;ITWB15;ITWB2;ITWB7
29000	chr2	79347001	79348000	2	ITWB10;ITWB12
29030	chr2	79530001	79534000	7	INI_SIG;ITWB1;ITWB13;ITWB2;ITWB4;ITWB5;ITWB7
29036	chr2	79571001	79573001	3	INI_SIG;ITWB13;ITWB6
29040	chr2	79607001	79611001	2	INI_SIG;ITWB12
29043	chr2	79625001	79627001	4	INI_SIG;ITWB11;ITWB4;ITWB6
29052	chr2	79707501	79708500	1	ITWB1
29060	chr2	79786501	79788001	2	INI_SIG;ITWB2
29158	chr2	80706001	80709001	3	INI_SIG;ITWB10;ITWB3
29163	chr2	80732501	80733500	1	ITWB11
29176	chr2	80825501	80826500	1	ITWB3
29177	chr2	80827501	80830001	8	INI_SIG;ITWB1;ITWB11;ITWB12;ITWB13;ITWB14;ITWB15;ITWB6
29277	chr2	81583001	81585001	4	INI_SIG;ITWB11;ITWB14;ITWB15
29302	chr2	81748001	81749000	2	ITWB10;ITWB11
29308	chr2	81786001	81787500	2	INI_SIG;ITWB15
29325	chr2	81920001	81921001	2	INI_SIG;ITWB14
29386	chr2	82285001	82289500	3	INI_SIG;ITWB1;ITWB11
29424	chr2	82560001	82567001	2	INI_SIG;ITWB14
29484	chr2	82997501	82998500	1	ITWB12
29502	chr2	83142501	83144001	3	INI_SIG;ITWB12;ITWB14
29507	chr2	83170001	83171500	4	INI_SIG;ITWB12;ITWB2;ITWB4
29510	chr2	83183001	83195001	4	INI_SIG;ITWB10;ITWB11;ITWB12
29513	chr2	83218001	83220001	6	INI_SIG;ITWB1;ITWB2;ITWB3;ITWB6;ITWB7
29640	chr2	84042501	84047001	2	INI_SIG;ITWB5
29679	chr2	84378501	84379500	1	ITWB13
29709	chr2	84598001	84599500	7	ITWB1;ITWB11;ITWB12;ITWB14;ITWB15;ITWB4;ITWB7
29731	chr2	84752001	84753000	1	ITWB11	1	ENSBTAG00000016782.5	0.0271372
29740	chr2	84854001	84856001	8	INI_SIG;ITWB1;ITWB10;ITWB15;ITWB2;ITWB3;ITWB5;ITWB7
29745	chr2	84915001	84916001	6	INI_SIG;ITWB10;ITWB11;ITWB12;ITWB2;ITWB4
29784	chr2	85219001	85221000	2	INI_SIG;ITWB13
29787	chr2	85242001	85244000	4	INI_SIG;ITWB10;ITWB14;ITWB15
29810	chr2	85435001	85436000	2	ITWB12;ITWB14
29822	chr2	85517001	85518000	1	ITWB10
29830	chr2	85606501	85607500	12	ITWB1;ITWB10;ITWB11;ITWB12;ITWB13;ITWB15;ITWB2;ITWB3;ITWB4;ITWB5;ITWB6;ITWB7
29837	chr2	85675001	85677000	2	INI_SIG;ITWB10
29851	chr2	85787001	85790001	6	INI_SIG;ITWB13;ITWB14;ITWB15;ITWB3;ITWB6	1	ENSBTAG00000007779.5	0.0930319
29878	chr2	85947001	85949001	2	INI_SIG;ITWB4
29907	chr2	86239501	86240500	1	ITWB3
29920	chr2	86401501	86402500	3	ITWB11;ITWB12;ITWB3
29944	chr2	86615501	86616500	1	ITWB13
29963	chr2	86780501	86781500	4	ITWB11;ITWB13;ITWB2;ITWB4
29981	chr2	86951001	86952001	3	INI_SIG;ITWB14;ITWB7
29982	chr2	86953001	86955001	3	INI_SIG;ITWB10;ITWB15
29983	chr2	86973001	86974001	3	INI_SIG;ITWB3;ITWB7
30047	chr2	87558501	87559500	1	ITWB1
30115	chr2	88050001	88052000	3	INI_SIG;ITWB12;ITWB13
30131	chr2	88144501	88146001	3	INI_SIG;ITWB11;ITWB5
30136	chr2	88180001	88183001	7	INI_SIG;ITWB1;ITWB14;ITWB15;ITWB2;ITWB4;ITWB7
30137	chr2	88183501	88184500	2	ITWB11;ITWB12
30142	chr2	88230001	88231000	4	ITWB10;ITWB15;ITWB2;ITWB4
30156	chr2	88397501	88401001	2	INI_SIG;ITWB2
30185	chr2	88678001	88680000	8	INI_SIG;ITWB1;ITWB10;ITWB11;ITWB12;ITWB13;ITWB15;ITWB3
30192	chr2	88723501	88724500	1	ITWB4
30209	chr2	88958001	88960001	11	INI_SIG;ITWB1;ITWB11;ITWB13;ITWB15;ITWB2;ITWB3;ITWB4;ITWB5;ITWB6;ITWB7
30224	chr2	89152001	89154001	10	INI_SIG;ITWB10;ITWB11;ITWB13;ITWB15;ITWB3;ITWB4;ITWB5;ITWB6;ITWB7
30263	chr2	89521001	89592500	13	INI_SIG;ITWB1;ITWB10;ITWB11;ITWB12;ITWB13;ITWB14;ITWB15;ITWB3;ITWB4;ITWB5;ITWB6;ITWB7	1	ENSBTAG00000009725.5	0.955233
30276	chr2	89691001	89692000	1	ITWB7
30277	chr2	89692001	89696001	3	INI_SIG;ITWB13;ITWB14
30313	chr2	90019001	90021001	2	INI_SIG;ITWB5
30326	chr2	90131001	90132000	1	ITWB13
30334	chr2	90188001	90190001	5	INI_SIG;ITWB1;ITWB15;ITWB3;ITWB5
30357	chr2	90371001	90375000	3	INI_SIG;ITWB3;ITWB7	2	ENSBTAG00000014933.4;ENSBTAG00000014933.4	0.09517123206168639;0.15873456912634462
30411	chr2	90769501	90770500	1	ITWB12
30432	chr2	90957001	90959001	5	INI_SIG;ITWB1;ITWB11;ITWB4;ITWB7
30437	chr2	90996001	90999001	3	INI_SIG;ITWB3;ITWB7
30458	chr2	91127001	91128500	2	INI_SIG;ITWB14
30463	chr2	91155001	91156000	1	ITWB14	1	ENSBTAG00000009859.2	0.0292452
30473	chr2	91237001	91238000	2	ITWB1;ITWB5
30477	chr2	91265501	91266500	2	ITWB3;ITWB7
30510	chr2	91471001	91472001	3	INI_SIG;ITWB4;ITWB7
30534	chr2	91653001	91655001	2	INI_SIG;ITWB1
30611	chr2	92543001	92545000	3	INI_SIG;ITWB12;ITWB14
30625	chr2	92675001	92678001	2	INI_SIG;ITWB13
30627	chr2	92685001	92688001	7	INI_SIG;ITWB10;ITWB11;ITWB12;ITWB13;ITWB6;ITWB7
30665	chr2	92997001	92998500	2	INI_SIG;ITWB10
30670	chr2	93052001	93054001	2	INI_SIG;ITWB7
30678	chr2	93101001	93104500	2	INI_SIG;ITWB10
30699	chr2	93318001	93320001	3	INI_SIG;ITWB10;ITWB4
30706	chr2	93404501	93407001	2	INI_SIG;ITWB2
30728	chr2	93667001	93670001	3	INI_SIG;ITWB11;ITWB2
30774	chr2	94071001	94072000	2	ITWB10;ITWB2
30780	chr2	94143001	94144000	2	ITWB11;ITWB7
30796	chr2	94300501	94301500	5	ITWB1;ITWB2;ITWB5;ITWB6;ITWB7
30799	chr2	94368001	94370001	6	INI_SIG;ITWB10;ITWB2;ITWB3;ITWB4;ITWB7
30832	chr2	94590001	94594001	7	INI_SIG;ITWB1;ITWB11;ITWB14;ITWB2;ITWB3;ITWB6
30836	chr2	94648001	94649001	5	INI_SIG;ITWB11;ITWB12;ITWB13;ITWB14
30867	chr2	94858001	94861001	2	INI_SIG;ITWB3
30872	chr2	94931001	94932001	3	INI_SIG;ITWB15;ITWB5
30887	chr2	95060001	95062001	2	INI_SIG;ITWB15
30906	chr2	95272001	95274001	4	INI_SIG;ITWB13;ITWB14;ITWB6
30917	chr2	95402001	95403000	1	ITWB15
30929	chr2	95554001	95555000	3	ITWB2;ITWB4;ITWB7
30935	chr2	95601001	95603000	7	INI_SIG;ITWB15;ITWB2;ITWB3;ITWB4;ITWB5;ITWB6
30952	chr2	95821001	95822001	4	INI_SIG;ITWB11;ITWB15;ITWB4
30977	chr2	95998501	95999500	2	ITWB15;ITWB5
31001	chr2	96187001	96188001	3	INI_SIG;ITWB2;ITWB4
31041	chr2	96475501	96485000	5	ITWB1;ITWB12;ITWB13;ITWB3;ITWB6
31042	chr2	96486001	96622500	5	INI_SIG;ITWB1;ITWB13;ITWB2;ITWB3
31043	chr2	96623001	96664000	8	INI_SIG;ITWB1;ITWB13;ITWB14;ITWB2;ITWB3;ITWB5;ITWB6
31062	chr2	96832501	96834001	2	INI_SIG;ITWB14
31064	chr2	96845001	96846500	2	INI_SIG;ITWB11
31110	chr2	97303001	97306001	10	INI_SIG;ITWB11;ITWB14;ITWB15;ITWB2;ITWB3;ITWB4;ITWB5;ITWB6;ITWB7
31112	chr2	97312001	97315001	4	INI_SIG;ITWB10;ITWB11;ITWB7
31176	chr2	97832001	97833000	4	ITWB1;ITWB2;ITWB3;ITWB4
31192	chr2	98049001	98050000	1	ITWB3
31202	chr2	98120001	98121001	8	INI_SIG;ITWB13;ITWB15;ITWB2;ITWB3;ITWB4;ITWB5;ITWB7
31210	chr2	98204501	98205500	2	ITWB13;ITWB6
31254	chr2	98512001	98514500	7	INI_SIG;ITWB1;ITWB15;ITWB3;ITWB4;ITWB6;ITWB7
31257	chr2	98531001	98532500	2	INI_SIG;ITWB10	1	ENSBTAG00000009707.5	0.0541899
31260	chr2	98581501	98582500	3	ITWB1;ITWB10;ITWB13
31301	chr2	99037001	99038001	4	INI_SIG;ITWB1;ITWB3;ITWB7
31312	chr2	99141001	99142001	6	INI_SIG;ITWB11;ITWB12;ITWB13;ITWB14;ITWB15
31369	chr2	99521001	99523001	5	INI_SIG;ITWB1;ITWB10;ITWB2;ITWB4
31394	chr2	99766001	99767000	1	ITWB10
31513	chr2	100624001	100628000	2	INI_SIG;ITWB2
31515	chr2	100630001	100634001	5	INI_SIG;ITWB11;ITWB12;ITWB13;ITWB15
31517	chr2	100638001	100643001	2	INI_SIG;ITWB4
31520	chr2	100650001	100651001	2	INI_SIG;ITWB6
31521	chr2	100651501	100653001	3	INI_SIG;ITWB14;ITWB4
31526	chr2	100665001	100667500	4	INI_SIG;ITWB11;ITWB14;ITWB15
31527	chr2	100669001	100670500	5	INI_SIG;ITWB1;ITWB13;ITWB15;ITWB2
31538	chr2	100719001	100721001	4	INI_SIG;ITWB2;ITWB6;ITWB7
31572	chr2	100919001	100920000	2	ITWB11;ITWB7
31593	chr2	101071001	101073001	2	INI_SIG;ITWB11
31595	chr2	101095001	101096500	2	INI_SIG;ITWB10
31628	chr2	101408001	101409001	2	INI_SIG;ITWB5
31639	chr2	101512001	101513001	2	INI_SIG;ITWB10
31682	chr2	101837001	101840001	2	INI_SIG;ITWB7
31706	chr2	102041001	102044001	2	INI_SIG;ITWB14
31707	chr2	102045001	102046001	5	INI_SIG;ITWB2;ITWB3;ITWB5;ITWB6
31745	chr2	102342001	102343500	3	INI_SIG;ITWB12;ITWB4
31760	chr2	102445001	102448001	2	INI_SIG;ITWB15
31796	chr2	102733001	102734500	5	INI_SIG;ITWB10;ITWB12;ITWB13;ITWB7
31865	chr2	103296001	103297001	2	INI_SIG;ITWB2
31869	chr2	103336001	103338001	6	INI_SIG;ITWB1;ITWB14;ITWB15;ITWB3;ITWB6
31871	chr2	103342001	103343000	4	ITWB1;ITWB2;ITWB3;ITWB4
31916	chr2	103804001	103806001	3	INI_SIG;ITWB13;ITWB2
31918	chr2	103813501	103814500	3	ITWB10;ITWB15;ITWB3
31946	chr2	104099001	104101500	8	INI_SIG;ITWB1;ITWB10;ITWB11;ITWB12;ITWB13;ITWB15;ITWB2
31961	chr2	104282001	104283001	4	INI_SIG;ITWB1;ITWB3;ITWB6
31963	chr2	104341501	104343001	3	INI_SIG;ITWB11;ITWB15
31974	chr2	104466001	104468500	2	INI_SIG;ITWB12
31985	chr2	104531001	104532500	7	INI_SIG;ITWB10;ITWB12;ITWB13;ITWB14;ITWB15;ITWB2	1	ENSBTAG00000013215.3	0.0219508
32005	chr2	104741001	104742000	3	ITWB12;ITWB14;ITWB2
32008	chr2	104756001	104757000	5	ITWB10;ITWB13;ITWB15;ITWB2;ITWB3
32133	chr2	105427001	105428000	2	ITWB10;ITWB15
32134	chr2	105434001	105435000	1	ITWB3
32189	chr2	105840001	105841001	2	INI_SIG;ITWB14
32191	chr2	105862001	105863500	2	INI_SIG;ITWB12
32200	chr2	105932001	105934001	2	INI_SIG;ITWB10
32222	chr2	106181501	106182500	1	ITWB11
32228	chr2	106282001	106284001	10	INI_SIG;ITWB10;ITWB11;ITWB12;ITWB13;ITWB15;ITWB2;ITWB3;ITWB4;ITWB5
32232	chr2	106328501	106329500	1	ITWB4
32268	chr2	106603501	106606001	2	INI_SIG;ITWB7
32282	chr2	106669001	106670001	2	INI_SIG;ITWB5
32311	chr2	106800001	106801001	5	INI_SIG;ITWB10;ITWB11;ITWB12;ITWB13
32328	chr2	106871001	106872000	2	ITWB1;ITWB15
32341	chr2	106921001	106923001	6	INI_SIG;ITWB1;ITWB3;ITWB4;ITWB6;ITWB7
32411	chr2	107402001	107404001	6	INI_SIG;ITWB11;ITWB13;ITWB15;ITWB4;ITWB7
32435	chr2	107610501	107611500	1	ITWB1
32467	chr2	107772501	107773500	1	ITWB6	1	ENSBTAG00000031041.2	0.0108589
32481	chr2	107877001	107884001	8	INI_SIG;ITWB1;ITWB10;ITWB12;ITWB13;ITWB15;ITWB2;ITWB7	1	ENSBTAG00000020606.5	0.982716
32510	chr2	108033001	108034001	9	INI_SIG;ITWB1;ITWB10;ITWB13;ITWB2;ITWB3;ITWB4;ITWB5;ITWB7	1	ENSBTAG00000021514.4	0.0817127
32514	chr2	108063501	108064500	2	ITWB10;ITWB15
32597	chr2	108574501	108576001	7	INI_SIG;ITWB1;ITWB10;ITWB11;ITWB4;ITWB6;ITWB7
32621	chr2	108816001	108818001	2	INI_SIG;ITWB13
32650	chr2	109037001	109038001	3	INI_SIG;ITWB15;ITWB4
32670	chr2	109178501	109179500	2	ITWB14;ITWB6
32708	chr2	109564501	109565500	1	ITWB7
32718	chr2	109621001	109622001	2	INI_SIG;ITWB5
32731	chr2	109734001	109736001	3	INI_SIG;ITWB5;ITWB7
32732	chr2	109737001	109739500	13	INI_SIG;ITWB1;ITWB10;ITWB11;ITWB13;ITWB14;ITWB15;ITWB2;ITWB3;ITWB4;ITWB5;ITWB6;ITWB7
32764	chr2	110094501	110096001	2	INI_SIG;ITWB4
32767	chr2	110119001	110121001	5	INI_SIG;ITWB1;ITWB2;ITWB5;ITWB7
32768	chr2	110135001	110136001	2	INI_SIG;ITWB5
32772	chr2	110156001	110157001	2	INI_SIG;ITWB5
32812	chr2	110733001	110735500	5	INI_SIG;ITWB1;ITWB2;ITWB3;ITWB6
32841	chr2	110941001	110942001	9	INI_SIG;ITWB1;ITWB11;ITWB12;ITWB2;ITWB4;ITWB5;ITWB6;ITWB7
32853	chr2	111084001	111086001	2	INI_SIG;ITWB3
32888	chr2	111411001	111413001	2	INI_SIG;ITWB7	1	ENSBTAG00000046649.1	0.0221119
32923	chr2	111758501	111760001	12	INI_SIG;ITWB1;ITWB10;ITWB11;ITWB12;ITWB14;ITWB15;ITWB2;ITWB3;ITWB4;ITWB5;ITWB7
32928	chr2	111789001	111790000	3	ITWB14;ITWB5;ITWB6
32929	chr2	111797001	111815001	2	INI_SIG;ITWB15	1	ENSBTAG00000017258.5	0.198012
32948	chr2	112056501	112058001	3	INI_SIG;ITWB2;ITWB7
32973	chr2	112378501	112380001	2	INI_SIG;ITWB1
32990	chr2	112530001	112531500	7	INI_SIG;ITWB1;ITWB10;ITWB11;ITWB13;ITWB15;ITWB5
33018	chr2	112765501	112767001	6	INI_SIG;ITWB10;ITWB11;ITWB13;ITWB15;ITWB7
33083	chr2	113387001	113390001	6	INI_SIG;ITWB11;ITWB13;ITWB2;ITWB3;ITWB7
33152	chr2	114076001	114078001	13	INI_SIG;ITWB1;ITWB10;ITWB11;ITWB12;ITWB13;ITWB14;ITWB15;ITWB2;ITWB3;ITWB4;ITWB6;ITWB7
33171	chr2	114224001	114225000	7	ITWB1;ITWB11;ITWB13;ITWB2;ITWB3;ITWB5;ITWB7
33188	chr2	114391001	114392001	8	INI_SIG;ITWB1;ITWB10;ITWB13;ITWB2;ITWB3;ITWB4;ITWB7
33241	chr2	114931001	114932001	2	INI_SIG;ITWB4
33245	chr2	114957001	114958500	2	INI_SIG;ITWB12
33261	chr2	115068501	115069500	1	ITWB11
33310	chr2	115525001	115526000	2	ITWB12;ITWB13
33317	chr2	115687001	115690001	3	INI_SIG;ITWB10;ITWB3
33335	chr2	115867001	115868001	8	INI_SIG;ITWB11;ITWB13;ITWB15;ITWB3;ITWB4;ITWB5;ITWB7	2	ENSBTAG00000023963.4;ENSBTAG00000023963.4	0.007466977292922053;0.009415220645695832
33377	chr2	116186001	116187500	2	INI_SIG;ITWB13
33380	chr2	116200501	116202001	3	INI_SIG;ITWB11;ITWB13
33393	chr2	116345001	116346500	2	INI_SIG;ITWB15
33397	chr2	116393001	116394000	7	ITWB1;ITWB11;ITWB12;ITWB15;ITWB3;ITWB6;ITWB7
33400	chr2	116419001	116420000	4	ITWB10;ITWB11;ITWB14;ITWB3
33427	chr2	116636001	116637001	8	INI_SIG;ITWB10;ITWB11;ITWB12;ITWB13;ITWB15;ITWB5;ITWB6	1	ENSBTAG00000021325.4	0.0401494
33472	chr2	117044001	117046001	5	INI_SIG;ITWB10;ITWB12;ITWB14;ITWB15
33482	chr2	117105001	117108001	2	INI_SIG;ITWB4
33501	chr2	117288001	117290001	3	INI_SIG;ITWB11;ITWB15
33521	chr2	117459501	117461001	2	INI_SIG;ITWB11
33545	chr2	117707501	117708500	1	ITWB12
33550	chr2	117772501	117774001	2	INI_SIG;ITWB12
33583	chr2	118092501	118093500	1	ITWB2
33590	chr2	118152001	118154000	6	INI_SIG;ITWB10;ITWB11;ITWB12;ITWB4;ITWB5
33601	chr2	118226501	118227500	2	ITWB3;ITWB7	1	ENSBTAG00000016063.5	0.0041145
33605	chr2	118250001	118251500	3	INI_SIG;ITWB11;ITWB14
33620	chr2	118353001	118354000	5	ITWB1;ITWB3;ITWB4;ITWB5;ITWB7
33696	chr2	119021001	119022500	5	INI_SIG;ITWB12;ITWB15;ITWB3;ITWB7
33709	chr2	119116001	119118001	2	INI_SIG;ITWB6	1	ENSBTAG00000015752.4	0.0406802
33739	chr2	119374501	119375500	1	ITWB4
33747	chr2	119438001	119439000	7	ITWB11;ITWB12;ITWB13;ITWB15;ITWB3;ITWB4;ITWB6
33771	chr2	119566501	119567500	2	ITWB10;ITWB12
33774	chr2	119578001	119580000	2	INI_SIG;ITWB13
33823	chr2	119894001	119895001	2	INI_SIG;ITWB12
33839	chr2	119975001	119976000	1	ITWB3
33851	chr2	120065501	120067001	7	INI_SIG;ITWB11;ITWB12;ITWB15;ITWB2;ITWB3;ITWB5
33853	chr2	120093501	120095001	2	INI_SIG;ITWB12
33914	chr2	120408001	120409500	2	INI_SIG;ITWB12
33916	chr2	120412001	120414001	8	INI_SIG;ITWB10;ITWB11;ITWB12;ITWB15;ITWB2;ITWB5;ITWB6
34026	chr2	121069001	121071001	14	INI_SIG;ITWB1;ITWB10;ITWB11;ITWB12;ITWB13;ITWB14;ITWB15;ITWB2;ITWB3;ITWB4;ITWB5;ITWB6;ITWB7
34029	chr2	121092001	121093001	2	INI_SIG;ITWB2	1	ENSBTAG00000045513.1	0.0995223
34051	chr2	121239501	121240500	1	ITWB15
34085	chr2	121414001	121415000	1	ITWB5	1	ENSBTAG00000020548.5	0.0227614
34104	chr2	121534501	121536000	10	ITWB1;ITWB10;ITWB11;ITWB12;ITWB14;ITWB15;ITWB3;ITWB4;ITWB5;ITWB7
34162	chr2	121903501	121904500	1	ITWB10
34164	chr2	121933001	121934000	1	ITWB3
34206	chr2	122178001	122181001	5	INI_SIG;ITWB11;ITWB12;ITWB13;ITWB7
34215	chr2	122220001	122221001	3	INI_SIG;ITWB1;ITWB3
34220	chr2	122261001	122263000	2	INI_SIG;ITWB15
34221	chr2	122288501	122289500	1	ITWB13
34229	chr2	122378001	122379000	1	ITWB13
34275	chr2	122582001	122586001	7	INI_SIG;ITWB1;ITWB11;ITWB12;ITWB2;ITWB5;ITWB6	2	ENSBTAG00000010050.5;ENSBTAG00000010050.5	0.07340257643043271;0.07340257643043271
34325	chr2	122859501	122860500	1	ITWB15
34351	chr2	122987001	122989001	8	INI_SIG;ITWB10;ITWB11;ITWB13;ITWB15;ITWB3;ITWB4;ITWB6
34447	chr2	123544001	123546001	7	INI_SIG;ITWB10;ITWB12;ITWB15;ITWB2;ITWB4;ITWB6
34464	chr2	123633001	123636001	9	INI_SIG;ITWB1;ITWB10;ITWB11;ITWB12;ITWB13;ITWB14;ITWB15;ITWB7
34491	chr2	123816001	123818001	9	INI_SIG;ITWB1;ITWB10;ITWB11;ITWB13;ITWB15;ITWB2;ITWB5;ITWB7
34513	chr2	123911001	123913001	2	INI_SIG;ITWB15
34580	chr2	124301001	124303001	7	INI_SIG;ITWB1;ITWB10;ITWB11;ITWB13;ITWB2;ITWB4
34590	chr2	124359001	124360001	2	INI_SIG;ITWB2
34592	chr2	124377001	124380001	3	INI_SIG;ITWB2;ITWB5
34607	chr2	124453001	124455001	2	INI_SIG;ITWB11
34611	chr2	124479001	124480000	2	ITWB3;ITWB7
34625	chr2	124570501	124573001	4	INI_SIG;ITWB2;ITWB4;ITWB7
34680	chr2	124927001	124928000	1	ITWB2	1	ENSBTAG00000017253.5	0.0276854
34751	chr2	125435001	125438000	3	INI_SIG;ITWB11;ITWB2	1	ENSBTAG00000048228.1	0.930211
34759	chr2	125483501	125485001	11	INI_SIG;ITWB1;ITWB11;ITWB12;ITWB13;ITWB14;ITWB15;ITWB2;ITWB3;ITWB5;ITWB7
34812	chr2	125992001	125994001	3	INI_SIG;ITWB13;ITWB14	1	ENSBTAG00000012997.3	0.0628555
34824	chr2	126087501	126090001	6	INI_SIG;ITWB12;ITWB13;ITWB14;ITWB15;ITWB3
34832	chr2	126161001	126162500	3	ITWB2;ITWB3;ITWB7	1	ENSBTAG00000001192.5	0.0421458
34838	chr2	126211001	126212001	4	INI_SIG;ITWB12;ITWB15;ITWB7	1	ENSBTAG00000019614.5	0.0329457
34892	chr2	126493001	126501001	2	INI_SIG;ITWB12	1	ENSBTAG00000019728.5	0.466158
34915	chr2	126627001	126628000	3	ITWB10;ITWB14;ITWB15
34921	chr2	126659001	126663001	9	INI_SIG;ITWB1;ITWB10;ITWB11;ITWB3;ITWB4;ITWB5;ITWB6;ITWB7
34947	chr2	126773501	126775001	2	INI_SIG;ITWB13
34956	chr2	126824001	126825500	2	INI_SIG;ITWB2
34959	chr2	126850001	126851000	2	ITWB12;ITWB13	1	ENSBTAG00000019252.4	0.0777311
34978	chr2	126966001	126967500	4	INI_SIG;ITWB1;ITWB4;ITWB5
34996	chr2	127102001	127103000	3	ITWB1;ITWB10;ITWB2
35021	chr2	127275501	127276500	10	ITWB1;ITWB10;ITWB11;ITWB15;ITWB2;ITWB3;ITWB4;ITWB5;ITWB6;ITWB7
35069	chr2	127518501	127519500	1	ITWB15
35094	chr2	127658001	127660001	2	INI_SIG;ITWB2
35155	chr2	128011501	128012500	2	ITWB13;ITWB14
35210	chr2	128342001	128345000	11	INI_SIG;ITWB10;ITWB11;ITWB12;ITWB13;ITWB15;ITWB2;ITWB3;ITWB4;ITWB5;ITWB7
35230	chr2	128439001	128441000	2	INI_SIG;ITWB11
35305	chr2	128807001	128808001	6	INI_SIG;ITWB1;ITWB10;ITWB11;ITWB12;ITWB13
35316	chr2	128901001	128902500	2	INI_SIG;ITWB3
35319	chr2	128908001	128909500	6	INI_SIG;ITWB14;ITWB15;ITWB2;ITWB3;ITWB5
35412	chr2	129531001	129532000	3	ITWB11;ITWB14;ITWB5	1	ENSBTAG00000008072.5	0.0828702
35429	chr2	129627501	129628500	1	ITWB14
35450	chr2	129749501	129750500	5	ITWB1;ITWB10;ITWB14;ITWB15;ITWB3	2	ENSBTAG00000026585.4;ENSBTAG00000026585.4	0.06886330736885642;0.11101233470385598
35549	chr2	130355501	130357500	7	INI_SIG;ITWB1;ITWB10;ITWB13;ITWB14;ITWB15;ITWB7
35571	chr2	130518501	130519500	1	ITWB13
35584	chr2	130584001	130586001	2	INI_SIG;ITWB2
35612	chr2	130706001	130710001	5	INI_SIG;ITWB2;ITWB3;ITWB5;ITWB6
35619	chr2	130739001	130740500	2	INI_SIG;ITWB5
35626	chr2	130767001	130773001	4	INI_SIG;ITWB11;ITWB13;ITWB5	1	ENSBTAG00000011196.3	0.568249
35667	chr2	130945001	130946001	3	INI_SIG;ITWB11;ITWB13
35684	chr2	131034001	131036001	6	INI_SIG;ITWB1;ITWB15;ITWB2;ITWB5;ITWB6
35716	chr2	131178501	131179500	4	ITWB1;ITWB2;ITWB3;ITWB4
35747	chr2	131364501	131368001	2	INI_SIG;ITWB4
35757	chr2	131422501	131423500	3	ITWB1;ITWB3;ITWB7
35763	chr2	131448001	131450000	2	INI_SIG;ITWB5
35783	chr2	131516001	131518001	2	INI_SIG;ITWB13	1	ENSBTAG00000017122.4	0.00604977
35950	chr2	132629001	132631001	3	INI_SIG;ITWB4;ITWB5
35968	chr2	132710001	132711001	3	INI_SIG;ITWB11;ITWB13
35998	chr2	132874001	132875000	1	ITWB5
36022	chr2	132995001	132997001	9	INI_SIG;ITWB1;ITWB11;ITWB15;ITWB2;ITWB3;ITWB4;ITWB5;ITWB6
36076	chr2	133285501	133288500	2	INI_SIG;ITWB7
36078	chr2	133294001	133296001	2	INI_SIG;ITWB2	1	ENSBTAG00000005759.2	0.220695
36086	chr2	133350001	133352001	6	INI_SIG;ITWB1;ITWB10;ITWB15;ITWB5;ITWB7
36118	chr2	133529501	133530500	2	ITWB1;ITWB15
36369	chr2	134750501	134752001	6	INI_SIG;ITWB1;ITWB3;ITWB4;ITWB5;ITWB7
36388	chr2	134836501	134841001	5	INI_SIG;ITWB1;ITWB12;ITWB13;ITWB3
36569	chr2	135645001	135648001	13	INI_SIG;ITWB1;ITWB10;ITWB11;ITWB12;ITWB13;ITWB14;ITWB15;ITWB2;ITWB3;ITWB4;ITWB5;ITWB7
36583	chr2	135699001	135700001	2	INI_SIG;ITWB14
36636	chr2	135947001	135951001	3	INI_SIG;ITWB15;ITWB2	1	ENSBTAG00000002138.5	0.0895456
36659	chr2	136060001	136062001	3	INI_SIG;ITWB13;ITWB15
36722	chr2	136353001	136354000	4	ITWB1;ITWB11;ITWB2;ITWB7
36730	chr2	136405001	136407001	2	INI_SIG;ITWB5	1	ENSBTAG00000008510.3	0.024437
36768	chr2	136597001	136600001	2	INI_SIG;ITWB15
36769	chr2	136602001	136609001	3	INI_SIG;ITWB14;ITWB7	1	ENSBTAG00000043154.1	1
36794	chr2	136708001	136717001	3	INI_SIG;ITWB4;ITWB7
36795	chr2	136718001	136722500	3	INI_SIG;ITWB5;ITWB6
36801	chr2	136742001	136757001	4	INI_SIG;ITWB10;ITWB12;ITWB14
36802	chr2	136759001	136762001	3	INI_SIG;ITWB4;ITWB5
36811	chr2	136789001	136790000	1	ITWB7
36815	chr2	136799501	136800500	3	ITWB10;ITWB12;ITWB3
36817	chr2	136804001	136806001	2	INI_SIG;ITWB6
36818	chr2	136808001	136810000	7	INI_SIG;ITWB10;ITWB14;ITWB15;ITWB2;ITWB6;ITWB7
36841	chr2	136916001	136918001	9	INI_SIG;ITWB1;ITWB12;ITWB13;ITWB2;ITWB4;ITWB5;ITWB6;ITWB7
36849	chr2	136939001	136942000	4	INI_SIG;ITWB12;ITWB2;ITWB7
36852	chr2	136952001	136953000	1	ITWB4
36853	chr2	136953501	136954500	3	ITWB12;ITWB2;ITWB5
36859	chr2	136976001	136986001	6	INI_SIG;ITWB12;ITWB14;ITWB2;ITWB3;ITWB7
36865	chr2	137005501	137008001	8	INI_SIG;ITWB1;ITWB10;ITWB12;ITWB14;ITWB5;ITWB6;ITWB7
36867	chr2	137012001	137015000	13	INI_SIG;ITWB1;ITWB10;ITWB11;ITWB12;ITWB13;ITWB14;ITWB15;ITWB2;ITWB3;ITWB4;ITWB5;ITWB6
36868	chr2	137016001	137018001	2	INI_SIG;ITWB7
36870	chr2	137021001	137025001	2	INI_SIG;ITWB5
36883	chr3	9001	14001	9	INI_SIG;ITWB12;ITWB13;ITWB14;ITWB3;ITWB4;ITWB5;ITWB6;ITWB7
36885	chr3	23001	24000	2	ITWB10;ITWB15
36893	chr3	72001	82000	2	INI_SIG;ITWB2
36903	chr3	140001	141000	4	ITWB11;ITWB14;ITWB15;ITWB6
36904	chr3	145001	146000	1	ITWB5
36906	chr3	151501	160500	3	INI_SIG;ITWB1;ITWB5
36927	chr3	345001	348001	4	INI_SIG;ITWB10;ITWB14;ITWB15	1	ENSBTAG00000037819.2	0.0486964
36936	chr3	418001	419000	1	ITWB15	1	ENSBTAG00000005393.5	0.014221
36938	chr3	424001	427001	2	INI_SIG;ITWB10	1	ENSBTAG00000005393.5	0.0427058
36948	chr3	524001	525500	8	INI_SIG;ITWB10;ITWB11;ITWB13;ITWB15;ITWB5;ITWB6;ITWB7
36972	chr3	690001	695001	8	INI_SIG;ITWB1;ITWB11;ITWB12;ITWB2;ITWB5;ITWB6;ITWB7
37001	chr3	1005501	1006500	3	ITWB13;ITWB2;ITWB5	1	ENSBTAG00000002823.4	0.0122039
37003	chr3	1019001	1052001	8	INI_SIG;ITWB10;ITWB11;ITWB15;ITWB3;ITWB5;ITWB6;ITWB7
37013	chr3	1139501	1140500	1	ITWB12
37020	chr3	1214001	1215001	3	INI_SIG;ITWB10;ITWB14
37037	chr3	1333001	1334000	3	ITWB1;ITWB2;ITWB4	1	ENSBTAG00000024534.3	0.0114722
37038	chr3	1335501	1337001	2	INI_SIG;ITWB14	1	ENSBTAG00000024534.3	0.0172255
37039	chr3	1339001	1340000	1	ITWB13	1	ENSBTAG00000024534.3	0.0114722
37090	chr3	1791001	1792000	3	ITWB15;ITWB4;ITWB5
37093	chr3	1811001	1812000	1	ITWB13
37096	chr3	1834001	1835000	1	ITWB4
37102	chr3	1867001	1868000	1	ITWB7
37103	chr3	1868001	1869500	4	INI_SIG;ITWB11;ITWB12;ITWB13
37141	chr3	2179501	2181001	7	INI_SIG;ITWB1;ITWB2;ITWB3;ITWB4;ITWB5;ITWB7
37157	chr3	2358001	2362000	2	INI_SIG;ITWB10
37164	chr3	2422001	2424000	5	INI_SIG;ITWB3;ITWB4;ITWB5;ITWB7
37172	chr3	2462501	2464001	8	INI_SIG;ITWB12;ITWB13;ITWB14;ITWB15;ITWB2;ITWB5;ITWB6
37179	chr3	2521001	2524000	8	INI_SIG;ITWB1;ITWB13;ITWB14;ITWB15;ITWB3;ITWB5;ITWB6
37193	chr3	2634001	2635000	3	ITWB1;ITWB2;ITWB3
37218	chr3	2846001	2848500	2	INI_SIG;ITWB3
37256	chr3	3141001	3142500	3	INI_SIG;ITWB11;ITWB12
37272	chr3	3342501	3343500	1	ITWB4
37332	chr3	3890001	3892000	2	INI_SIG;ITWB14
37354	chr3	4094001	4096001	2	INI_SIG;ITWB10
37390	chr3	4463001	4465000	13	INI_SIG;ITWB1;ITWB10;ITWB11;ITWB12;ITWB14;ITWB15;ITWB2;ITWB3;ITWB4;ITWB5;ITWB6;ITWB7
37404	chr3	4592001	4595001	9	INI_SIG;ITWB10;ITWB11;ITWB13;ITWB15;ITWB3;ITWB4;ITWB5;ITWB7
37416	chr3	4737001	4738500	2	INI_SIG;ITWB14
37421	chr3	4783001	4784001	2	INI_SIG;ITWB1
37435	chr3	4903001	4904500	2	INI_SIG;ITWB6
37457	chr3	5072501	5073500	9	ITWB10;ITWB11;ITWB13;ITWB14;ITWB15;ITWB2;ITWB3;ITWB4;ITWB7
37464	chr3	5152001	5154001	5	INI_SIG;ITWB12;ITWB2;ITWB4;ITWB6
37465	chr3	5161001	5164001	7	INI_SIG;ITWB1;ITWB13;ITWB2;ITWB3;ITWB4;ITWB5
37489	chr3	5354001	5359001	4	INI_SIG;ITWB10;ITWB15;ITWB6
37500	chr3	5432001	5433001	3	INI_SIG;ITWB15;ITWB5
37550	chr3	5849001	5850000	1	ITWB11
37583	chr3	6102501	6103500	3	ITWB13;ITWB15;ITWB3
37590	chr3	6210001	6211001	3	INI_SIG;ITWB4;ITWB5
37591	chr3	6224501	6226001	3	INI_SIG;ITWB12;ITWB6
37593	chr3	6231501	6233001	3	INI_SIG;ITWB1;ITWB2
37618	chr3	6503001	6506001	9	INI_SIG;ITWB10;ITWB11;ITWB12;ITWB13;ITWB14;ITWB3;ITWB5;ITWB6
37632	chr3	6617001	6618001	2	INI_SIG;ITWB1
37638	chr3	6679001	6683001	8	INI_SIG;ITWB1;ITWB10;ITWB12;ITWB13;ITWB2;ITWB6;ITWB7
37647	chr3	6747501	6748500	1	ITWB11
37718	chr3	7398501	7400001	4	INI_SIG;ITWB1;ITWB11;ITWB3
37731	chr3	7535001	7537000	2	INI_SIG;ITWB15	1	ENSBTAG00000034147.3	0.0405732
37740	chr3	7592501	7593500	2	ITWB1;ITWB3
37745	chr3	7620001	7621001	4	INI_SIG;ITWB1;ITWB3;ITWB7
37779	chr3	7915001	7916500	4	INI_SIG;ITWB12;ITWB14;ITWB6
37797	chr3	8052001	8053001	2	INI_SIG;ITWB13
37805	chr3	8098001	8115001	5	INI_SIG;ITWB13;ITWB14;ITWB3;ITWB6
37835	chr3	8369001	8371001	4	INI_SIG;ITWB10;ITWB11;ITWB6
37836	chr3	8372001	8374001	8	INI_SIG;ITWB1;ITWB13;ITWB2;ITWB3;ITWB4;ITWB5;ITWB7
37872	chr3	8676001	8681001	3	INI_SIG;ITWB2;ITWB3
37882	chr3	8766001	8767000	3	ITWB10;ITWB11;ITWB15
37897	chr3	8883501	8885001	2	INI_SIG;ITWB5	1	ENSBTAG00000010458.5	0.111516
37915	chr3	9039001	9044001	2	INI_SIG;ITWB1	1	ENSBTAG00000011238.3	0.164064
37932	chr3	9206001	9208001	8	INI_SIG;ITWB10;ITWB13;ITWB15;ITWB2;ITWB3;ITWB4;ITWB7
37941	chr3	9279001	9280000	1	ITWB10	1	ENSBTAG00000014368.3	0.0470583
37944	chr3	9298001	9301001	3	INI_SIG;ITWB1;ITWB2
37950	chr3	9338001	9340000	2	INI_SIG;ITWB12
38014	chr3	9742001	9743001	12	INI_SIG;ITWB1;ITWB10;ITWB11;ITWB12;ITWB13;ITWB15;ITWB2;ITWB3;ITWB4;ITWB5;ITWB7	1	ENSBTAG00000002414.4	0.028456
38058	chr3	10045001	10046500	6	INI_SIG;ITWB11;ITWB2;ITWB5;ITWB6;ITWB7
38062	chr3	10095501	10096500	3	ITWB11;ITWB4;ITWB5
38071	chr3	10183501	10185001	7	INI_SIG;ITWB10;ITWB12;ITWB13;ITWB14;ITWB5;ITWB6
38091	chr3	10380501	10382001	2	INI_SIG;ITWB7
38094	chr3	10433501	10434500	2	ITWB2;ITWB5
38114	chr3	10562001	10564001	5	INI_SIG;ITWB1;ITWB13;ITWB4;ITWB7
38122	chr3	10643501	10645001	3	INI_SIG;ITWB4;ITWB7
38132	chr3	10773501	10779001	8	INI_SIG;ITWB1;ITWB2;ITWB3;ITWB4;ITWB5;ITWB6;ITWB7
38152	chr3	10931001	10935001	2	INI_SIG;ITWB14
38154	chr3	10948001	10951001	4	INI_SIG;ITWB2;ITWB4;ITWB7
38185	chr3	11234001	11241000	13	INI_SIG;ITWB1;ITWB10;ITWB11;ITWB12;ITWB13;ITWB15;ITWB2;ITWB3;ITWB4;ITWB5;ITWB6;ITWB7	1	ENSBTAG00000039653.2	1
38199	chr3	11325001	11327001	4	INI_SIG;ITWB10;ITWB11;ITWB13
38209	chr3	11433501	11434500	1	ITWB12
38228	chr3	11583001	11585001	7	INI_SIG;ITWB1;ITWB10;ITWB11;ITWB13;ITWB15;ITWB2
38240	chr3	11665001	11667000	3	INI_SIG;ITWB5;ITWB6
38241	chr3	11667001	11670000	2	INI_SIG;ITWB14
38252	chr3	11763501	11764500	5	ITWB1;ITWB2;ITWB3;ITWB4;ITWB7
38265	chr3	11851001	11854001	2	INI_SIG;ITWB7	1	ENSBTAG00000022893.2	0.127164
38281	chr3	11925001	11926001	2	INI_SIG;ITWB10
38293	chr3	12021001	12022000	1	ITWB12
38298	chr3	12046501	12047500	1	ITWB4
38300	chr3	12067501	12068500	1	ITWB11
38319	chr3	12179001	12182001	4	INI_SIG;ITWB10;ITWB15;ITWB5
38325	chr3	12224001	12225001	12	INI_SIG;ITWB1;ITWB10;ITWB11;ITWB12;ITWB13;ITWB14;ITWB15;ITWB2;ITWB4;ITWB5;ITWB7
38363	chr3	12512001	12513000	5	ITWB1;ITWB14;ITWB2;ITWB3;ITWB4
38369	chr3	12555001	12559000	3	INI_SIG;ITWB10;ITWB7	1	ENSBTAG00000022514.4	0.237076
38386	chr3	12658001	12660001	2	INI_SIG;ITWB7
38427	chr3	13036001	13039000	8	INI_SIG;ITWB1;ITWB11;ITWB12;ITWB14;ITWB15;ITWB4;ITWB6
38458	chr3	13292001	13294001	2	INI_SIG;ITWB15
38465	chr3	13324501	13325500	3	ITWB1;ITWB2;ITWB3
38490	chr3	13507001	13509001	4	INI_SIG;ITWB3;ITWB4;ITWB5
38501	chr3	13562501	13565001	5	INI_SIG;ITWB3;ITWB4;ITWB6;ITWB7
38503	chr3	13577001	13581001	2	INI_SIG;ITWB15
38518	chr3	13699001	13701001	7	INI_SIG;ITWB10;ITWB13;ITWB14;ITWB15;ITWB5;ITWB6
38534	chr3	13810001	13811001	2	INI_SIG;ITWB2
38536	chr3	13832001	13833001	8	INI_SIG;ITWB1;ITWB10;ITWB12;ITWB13;ITWB4;ITWB5;ITWB7
38543	chr3	13911001	13914001	4	INI_SIG;ITWB2;ITWB3;ITWB7
38545	chr3	13921001	13923001	2	INI_SIG;ITWB13
38547	chr3	13935001	13937001	13	INI_SIG;ITWB1;ITWB10;ITWB11;ITWB12;ITWB13;ITWB14;ITWB15;ITWB2;ITWB3;ITWB4;ITWB5;ITWB7
38588	chr3	14115001	14116001	2	INI_SIG;ITWB15	1	ENSBTAG00000000608.3	0.0360855
38640	chr3	14389001	14393000	2	INI_SIG;ITWB3	1	ENSBTAG00000046545.1	0.118774
38705	chr3	14727001	14729000	2	INI_SIG;ITWB11
38734	chr3	14972001	14974001	11	INI_SIG;ITWB1;ITWB10;ITWB11;ITWB12;ITWB13;ITWB2;ITWB3;ITWB4;ITWB5;ITWB7	1	ENSBTAG00000045596.1	0.102004
38803	chr3	15507001	15508001	7	INI_SIG;ITWB10;ITWB11;ITWB12;ITWB14;ITWB6;ITWB7
38815	chr3	15576001	15579001	6	INI_SIG;ITWB10;ITWB13;ITWB14;ITWB15;ITWB2	1	ENSBTAG00000033423.3	0.00469914
38828	chr3	15627001	15628500	4	INI_SIG;ITWB11;ITWB13;ITWB15	1	ENSBTAG00000010638.4	0.0856474
38856	chr3	15751001	15754001	12	INI_SIG;ITWB1;ITWB10;ITWB11;ITWB13;ITWB15;ITWB2;ITWB3;ITWB4;ITWB5;ITWB6;ITWB7
38893	chr3	16000001	16001001	4	INI_SIG;ITWB1;ITWB10;ITWB2
38897	chr3	16029001	16031001	7	INI_SIG;ITWB10;ITWB11;ITWB12;ITWB13;ITWB15;ITWB3
38938	chr3	16366001	16367000	2	ITWB1;ITWB4	1	ENSBTAG00000020026.2	0.112023
38961	chr3	16631001	16632001	2	INI_SIG;ITWB11
38973	chr3	16729001	16731000	2	INI_SIG;ITWB3
38981	chr3	16779001	16780001	3	INI_SIG;ITWB11;ITWB2
38993	chr3	16876501	16878001	2	INI_SIG;ITWB12
39017	chr3	17016501	17018000	6	ITWB1;ITWB10;ITWB12;ITWB14;ITWB2;ITWB7
39027	chr3	17106001	17107000	1	ITWB3
39032	chr3	17129501	17130500	2	ITWB3;ITWB4
39045	chr3	17198001	17199001	8	INI_SIG;ITWB1;ITWB11;ITWB13;ITWB15;ITWB2;ITWB3;ITWB7
39054	chr3	17257001	17259001	8	INI_SIG;ITWB10;ITWB11;ITWB12;ITWB13;ITWB14;ITWB15;ITWB6
39059	chr3	17290501	17292001	2	INI_SIG;ITWB15
39072	chr3	17402001	17403000	4	ITWB2;ITWB3;ITWB4;ITWB7
39075	chr3	17419501	17420500	1	ITWB4
39076	chr3	17423501	17424500	1	ITWB14
39079	chr3	17440001	17443001	2	INI_SIG;ITWB6
39085	chr3	17458001	17459000	10	ITWB1;ITWB10;ITWB12;ITWB13;ITWB14;ITWB15;ITWB2;ITWB3;ITWB5;ITWB7
39088	chr3	17465001	17466001	10	INI_SIG;ITWB1;ITWB12;ITWB14;ITWB2;ITWB3;ITWB4;ITWB5;ITWB6;ITWB7
39090	chr3	17473001	17502001	2	INI_SIG;ITWB12
39092	chr3	17511001	17512000	1	ITWB1
39098	chr3	17551001	17554001	3	INI_SIG;ITWB1;ITWB15
39099	chr3	17563001	17564500	2	INI_SIG;ITWB7
39100	chr3	17565001	17573001	3	INI_SIG;ITWB10;ITWB7
39103	chr3	17582001	17583001	3	INI_SIG;ITWB12;ITWB5
39110	chr3	17633501	17635001	2	INI_SIG;ITWB15
39113	chr3	17681001	17682500	2	INI_SIG;ITWB14
39117	chr3	17700501	17703001	4	INI_SIG;ITWB1;ITWB10;ITWB15
39119	chr3	17714001	17717500	2	INI_SIG;ITWB3
39120	chr3	17718001	17721001	2	INI_SIG;ITWB14
39121	chr3	17731001	17732000	2	ITWB5;ITWB7
39124	chr3	17749501	17750500	1	ITWB10
39136	chr3	17872001	17873001	2	INI_SIG;ITWB3
39147	chr3	17959001	17977001	3	INI_SIG;ITWB1;ITWB15
39148	chr3	17978001	17988001	4	INI_SIG;ITWB1;ITWB3;ITWB7
39149	chr3	18009501	18011001	5	INI_SIG;ITWB10;ITWB2;ITWB4;ITWB6
39164	chr3	18136001	18137001	2	INI_SIG;ITWB10
39182	chr3	18268001	18270500	1	ITWB4	1	ENSBTAG00000045563.1	1
39184	chr3	18285001	18286000	9	ITWB10;ITWB11;ITWB12;ITWB13;ITWB14;ITWB15;ITWB2;ITWB4;ITWB5
39203	chr3	18400001	18401001	6	INI_SIG;ITWB10;ITWB14;ITWB2;ITWB6;ITWB7	1	ENSBTAG00000011756.5	0.0102868
39212	chr3	18476001	18482001	4	INI_SIG;ITWB10;ITWB13;ITWB14
39213	chr3	18483001	18486001	8	INI_SIG;ITWB10;ITWB11;ITWB12;ITWB15;ITWB2;ITWB3;ITWB5	1	ENSBTAG00000039357.2	0.925676
39217	chr3	18504001	18506001	3	INI_SIG;ITWB10;ITWB12
39220	chr3	18535001	18536000	1	ITWB13
39244	chr3	18720001	18721500	3	ITWB10;ITWB11;ITWB4
39246	chr3	18726001	18728001	7	INI_SIG;ITWB10;ITWB11;ITWB2;ITWB3;ITWB4;ITWB7
39264	chr3	18919001	18922001	10	INI_SIG;ITWB1;ITWB12;ITWB13;ITWB15;ITWB3;ITWB4;ITWB5;ITWB6;ITWB7	1	ENSBTAG00000004772.5	0.0609273
39300	chr3	19224001	19226001	4	INI_SIG;ITWB2;ITWB3;ITWB4
39308	chr3	19267501	19269001	8	INI_SIG;ITWB1;ITWB10;ITWB11;ITWB12;ITWB2;ITWB5;ITWB7	4	ENSBTAG00000017566.5;ENSBTAG00000017566.5;ENSBTAG00000017566.5;ENSBTAG00000017566.5	0.02938986637407422;0.02938986637407422;0.02938986637407422;0.030007802028527417
39327	chr3	19432001	19434001	2	INI_SIG;ITWB15
39363	chr3	19701001	19703001	2	INI_SIG;ITWB15
39416	chr3	20137001	20139500	4	INI_SIG;ITWB11;ITWB13;ITWB14
39419	chr3	20166001	20168001	3	INI_SIG;ITWB10;ITWB15
39466	chr3	20581001	20582001	4	INI_SIG;ITWB13;ITWB14;ITWB4
39475	chr3	20614001	20615000	1	ITWB15
39476	chr3	20615001	20616000	1	ITWB10
39510	chr3	20998001	21002000	6	INI_SIG;ITWB10;ITWB14;ITWB15;ITWB3;ITWB7
39513	chr3	21019001	21020500	5	INI_SIG;ITWB10;ITWB12;ITWB13;ITWB2
39520	chr3	21043001	21045000	5	INI_SIG;ITWB11;ITWB13;ITWB14;ITWB2
39523	chr3	21058001	21059000	1	ITWB1
39528	chr3	21073501	21075001	2	INI_SIG;ITWB6
39529	chr3	21076001	21078000	2	INI_SIG;ITWB15
39547	chr3	21182501	21183500	1	ITWB1
39550	chr3	21202001	21212001	3	INI_SIG;ITWB10;ITWB4
39553	chr3	21224001	21235001	2	INI_SIG;ITWB14
39557	chr3	21248001	21252001	3	INI_SIG;ITWB2;ITWB5
39558	chr3	21254001	21255500	7	INI_SIG;ITWB10;ITWB12;ITWB13;ITWB15;ITWB2;ITWB7
39563	chr3	21273001	21274000	1	ITWB5
39565	chr3	21279501	21287000	3	INI_SIG;ITWB2;ITWB5	1	ENSBTAG00000045712.1	1
39584	chr3	21432001	21433001	5	INI_SIG;ITWB10;ITWB13;ITWB15;ITWB7
39585	chr3	21434001	21448500	5	INI_SIG;ITWB1;ITWB11;ITWB13;ITWB4	1	ENSBTAG00000046205.1	1
39587	chr3	21453501	21454500	7	ITWB10;ITWB11;ITWB12;ITWB13;ITWB14;ITWB15;ITWB3
39606	chr3	21606001	21607000	6	ITWB10;ITWB11;ITWB13;ITWB14;ITWB15;ITWB2
39618	chr3	21730001	21731000	10	ITWB1;ITWB11;ITWB12;ITWB13;ITWB15;ITWB3;ITWB4;ITWB5;ITWB6;ITWB7
39623	chr3	21787501	21788500	9	ITWB1;ITWB10;ITWB11;ITWB12;ITWB13;ITWB14;ITWB2;ITWB3;ITWB4
39654	chr3	22055501	22056500	1	ITWB14
39666	chr3	22137001	22138000	4	ITWB15;ITWB2;ITWB4;ITWB5
39700	chr3	22447001	22448001	2	INI_SIG;ITWB1
39704	chr3	22475501	22477001	4	INI_SIG;ITWB4;ITWB5;ITWB7
39705	chr3	22481001	22485001	8	INI_SIG;ITWB11;ITWB13;ITWB14;ITWB15;ITWB5;ITWB6;ITWB7	1	ENSBTAG00000043409.1	1
39719	chr3	22581001	22584001	7	INI_SIG;ITWB11;ITWB12;ITWB13;ITWB14;ITWB15;ITWB5	1	ENSBTAG00000010841.4	0.0696007
39723	chr3	22625001	22627000	2	INI_SIG;ITWB11
39726	chr3	22650001	22651000	1	ITWB1
39773	chr3	22999001	23000000	5	ITWB11;ITWB15;ITWB2;ITWB3;ITWB5
39786	chr3	23137001	23138001	3	INI_SIG;ITWB5;ITWB7
39796	chr3	23245001	23246000	5	ITWB10;ITWB11;ITWB12;ITWB13;ITWB6
39807	chr3	23354001	23355001	2	INI_SIG;ITWB14
39820	chr3	23487001	23489000	2	INI_SIG;ITWB5
39833	chr3	23580001	23581001	2	INI_SIG;ITWB6
39867	chr3	23869001	23871001	12	INI_SIG;ITWB1;ITWB10;ITWB13;ITWB14;ITWB15;ITWB2;ITWB3;ITWB4;ITWB5;ITWB6;ITWB7
39949	chr3	24738001	24740001	5	INI_SIG;ITWB1;ITWB15;ITWB2;ITWB5
39952	chr3	24752001	24753000	2	ITWB11;ITWB15
39957	chr3	24785001	24786500	5	INI_SIG;ITWB1;ITWB15;ITWB5;ITWB7
39995	chr3	25209001	25215001	2	INI_SIG;ITWB1
40008	chr3	25353001	25355001	3	INI_SIG;ITWB5;ITWB7
40019	chr3	25443001	25444001	3	INI_SIG;ITWB5;ITWB7
40032	chr3	25618001	25619500	7	INI_SIG;ITWB10;ITWB11;ITWB12;ITWB13;ITWB14;ITWB4
40063	chr3	25810501	25813001	6	INI_SIG;ITWB1;ITWB2;ITWB3;ITWB5;ITWB6
40086	chr3	25948001	25951001	3	INI_SIG;ITWB1;ITWB15
40095	chr3	26034501	26036001	8	INI_SIG;ITWB1;ITWB10;ITWB11;ITWB13;ITWB14;ITWB15;ITWB4
40099	chr3	26090001	26091000	5	ITWB10;ITWB11;ITWB13;ITWB14;ITWB15
40119	chr3	26231001	26232001	3	INI_SIG;ITWB12;ITWB5
40126	chr3	26291001	26292500	2	INI_SIG;ITWB11	1	ENSBTAG00000015392.5	0.0279878
40148	chr3	26461001	26462000	2	ITWB13;ITWB15
40149	chr3	26467001	26468500	2	INI_SIG;ITWB12
40151	chr3	26515001	26516000	3	ITWB11;ITWB12;ITWB3
40176	chr3	26669001	26671500	3	INI_SIG;ITWB10;ITWB11
40243	chr3	27135001	27138001	4	INI_SIG;ITWB1;ITWB3;ITWB4
40245	chr3	27150001	27152001	4	INI_SIG;ITWB3;ITWB4;ITWB5
40269	chr3	27339001	27340000	1	ITWB12
40270	chr3	27343501	27345000	3	ITWB10;ITWB13;ITWB3
40276	chr3	27397001	27398001	2	INI_SIG;ITWB1
40283	chr3	27493001	27494000	1	ITWB4
40331	chr3	27837501	27838500	1	ITWB2
40332	chr3	27839001	27840001	3	INI_SIG;ITWB12;ITWB13
40348	chr3	27969001	27971001	3	INI_SIG;ITWB12;ITWB13
40354	chr3	28023501	28025000	5	ITWB10;ITWB11;ITWB13;ITWB15;ITWB2
40360	chr3	28090501	28092001	6	INI_SIG;ITWB13;ITWB15;ITWB2;ITWB3;ITWB5
40362	chr3	28114501	28115500	3	ITWB11;ITWB15;ITWB7
40367	chr3	28168501	28171001	7	INI_SIG;ITWB1;ITWB10;ITWB11;ITWB3;ITWB4;ITWB7
40369	chr3	28182001	28183001	5	INI_SIG;ITWB10;ITWB12;ITWB14;ITWB15
40376	chr3	28251001	28255001	7	INI_SIG;ITWB11;ITWB13;ITWB15;ITWB3;ITWB4;ITWB7
40379	chr3	28269501	28270500	1	ITWB4
40380	chr3	28272001	28273000	13	ITWB1;ITWB10;ITWB11;ITWB12;ITWB13;ITWB14;ITWB15;ITWB2;ITWB3;ITWB4;ITWB5;ITWB6;ITWB7
40403	chr3	28475001	28481001	6	INI_SIG;ITWB10;ITWB11;ITWB13;ITWB5;ITWB7
40404	chr3	28481501	28485001	4	INI_SIG;ITWB15;ITWB2;ITWB3
40429	chr3	28601501	28605001	7	INI_SIG;ITWB1;ITWB3;ITWB4;ITWB5;ITWB6;ITWB7
40431	chr3	28619001	28622001	2	INI_SIG;ITWB13
40467	chr3	28935501	28937001	4	INI_SIG;ITWB10;ITWB5;ITWB7
40484	chr3	29084001	29086001	2	INI_SIG;ITWB6
40491	chr3	29123501	29125001	2	INI_SIG;ITWB6
40512	chr3	29331001	29333001	5	INI_SIG;ITWB1;ITWB12;ITWB14;ITWB15
40556	chr3	29606001	29610001	2	INI_SIG;ITWB6
40588	chr3	29914501	29915500	1	ITWB4
40593	chr3	29944001	29946001	5	INI_SIG;ITWB13;ITWB14;ITWB2;ITWB7
40594	chr3	29947001	29951001	11	INI_SIG;ITWB1;ITWB10;ITWB11;ITWB12;ITWB15;ITWB2;ITWB3;ITWB4;ITWB5;ITWB7
40660	chr3	30546001	30547000	2	ITWB13;ITWB5
40683	chr3	30720001	30726001	6	INI_SIG;ITWB1;ITWB2;ITWB4;ITWB5;ITWB7
40697	chr3	30810501	30811500	5	ITWB11;ITWB14;ITWB15;ITWB3;ITWB4	1	ENSBTAG00000014295.5	0.0226623
40710	chr3	30911001	30914001	9	INI_SIG;ITWB1;ITWB10;ITWB12;ITWB14;ITWB2;ITWB3;ITWB4;ITWB7	1	ENSBTAG00000014294.4	0.0433877
40726	chr3	31050001	31051000	2	ITWB13;ITWB15
40731	chr3	31123501	31124500	1	ITWB1
40779	chr3	31527501	31529001	3	INI_SIG;ITWB1;ITWB15
40790	chr3	31585001	31587001	5	INI_SIG;ITWB10;ITWB15;ITWB2;ITWB3
40794	chr3	31601501	31602500	3	ITWB12;ITWB14;ITWB7
40814	chr3	31723501	31724500	1	ITWB3
40834	chr3	31866501	31868000	6	ITWB1;ITWB12;ITWB13;ITWB15;ITWB3;ITWB6
40863	chr3	32097501	32099001	11	INI_SIG;ITWB1;ITWB10;ITWB11;ITWB12;ITWB13;ITWB14;ITWB15;ITWB2;ITWB4;ITWB6
40882	chr3	32219001	32221000	4	INI_SIG;ITWB1;ITWB11;ITWB12
40884	chr3	32229501	32230500	12	ITWB1;ITWB11;ITWB12;ITWB13;ITWB14;ITWB15;ITWB2;ITWB3;ITWB4;ITWB5;ITWB6;ITWB7
40917	chr3	32460001	32461500	3	INI_SIG;ITWB1;ITWB2
40918	chr3	32462001	32463000	6	ITWB10;ITWB11;ITWB12;ITWB13;ITWB14;ITWB15
40923	chr3	32496001	32499000	6	INI_SIG;ITWB1;ITWB10;ITWB11;ITWB14;ITWB5
40924	chr3	32499001	32501001	2	INI_SIG;ITWB6
40952	chr3	32706001	32709000	4	INI_SIG;ITWB2;ITWB5;ITWB7
40968	chr3	32898001	32899500	2	INI_SIG;ITWB6
41009	chr3	33160001	33161001	7	INI_SIG;ITWB1;ITWB12;ITWB14;ITWB15;ITWB5;ITWB7
41081	chr3	33625501	33626500	4	ITWB1;ITWB11;ITWB13;ITWB5
41107	chr3	33779001	33780500	10	ITWB10;ITWB11;ITWB12;ITWB13;ITWB2;ITWB3;ITWB4;ITWB5;ITWB6;ITWB7
41181	chr3	34317001	34320000	5	INI_SIG;ITWB1;ITWB13;ITWB15;ITWB4
41189	chr3	34377001	34379000	11	INI_SIG;ITWB1;ITWB10;ITWB12;ITWB13;ITWB14;ITWB15;ITWB3;ITWB4;ITWB6;ITWB7
41198	chr3	34446001	34447001	2	INI_SIG;ITWB6
41221	chr3	34601501	34602500	1	ITWB11
41233	chr3	34707001	34710001	2	INI_SIG;ITWB15
41241	chr3	34807001	34808001	4	INI_SIG;ITWB12;ITWB2;ITWB4
41242	chr3	34812501	34814001	5	INI_SIG;ITWB12;ITWB14;ITWB5;ITWB6
41244	chr3	34833001	34834001	3	INI_SIG;ITWB2;ITWB5
41266	chr3	35072501	35073500	7	ITWB1;ITWB10;ITWB2;ITWB3;ITWB4;ITWB5;ITWB7
41275	chr3	35116001	35118001	4	INI_SIG;ITWB1;ITWB3;ITWB7
41279	chr3	35150001	35151500	5	INI_SIG;ITWB3;ITWB4;ITWB5;ITWB7
41297	chr3	35313501	35315001	5	INI_SIG;ITWB10;ITWB11;ITWB3;ITWB6
[truncated: 11,446 more rows]
