# Supplementary material for: Genomic structural differences between cattle and River Buffalo identified through comparative genomic and transcriptomic analysis
Source: Data Brief. 2018 May 10;19:236–9. doi: 10.1016/j.dib.2018.05.015 (PMC5993156; doi:10.1016/j.dib.2018.05.015)
Supplement: Supplementary file 3 — Supplementary material [file mmc3.xlsx]

## Sheet: Sheet1
Supplemental Table 2. Mobile Element Insertion events identified in river buffalo
MEI#	Chr	Start	End	# of impacted river buffalo	IDs of river buffalo	# of Ensemble Gene	Ensemble gene ID	%ovlp-ensgene
16	chr1	24600	25238	12	ITWB10;ITWB11;ITWB12;ITWB13;ITWB14;ITWB15;ITWB2;ITWB3;ITWB4;ITWB5;ITWB6;ITWB7
18	chr1	26042	26417	12	ITWB10;ITWB11;ITWB12;ITWB13;ITWB14;ITWB15;ITWB2;ITWB3;ITWB4;ITWB5;ITWB6;ITWB7
21	chr1	27969	28435	12	ITWB10;ITWB11;ITWB12;ITWB13;ITWB14;ITWB15;ITWB2;ITWB3;ITWB4;ITWB5;ITWB6;ITWB7
24	chr1	29514	29809	12	ITWB10;ITWB11;ITWB12;ITWB13;ITWB14;ITWB15;ITWB2;ITWB3;ITWB4;ITWB5;ITWB6;ITWB7
42	chr1	44825	45123	12	ITWB10;ITWB11;ITWB12;ITWB13;ITWB14;ITWB15;ITWB2;ITWB3;ITWB4;ITWB5;ITWB6;ITWB7
56	chr1	55244	55747	13	ITWB10;ITWB11;ITWB12;ITWB13;ITWB14;ITWB15;ITWB2;ITWB3;ITWB4;ITWB5;ITWB6;ITWB7;ITWB9
87	chr1	73393	73607	12	ITWB10;ITWB11;ITWB12;ITWB13;ITWB14;ITWB15;ITWB2;ITWB3;ITWB4;ITWB5;ITWB6;ITWB7
89	chr1	75006	75492	13	ITWB10;ITWB11;ITWB12;ITWB13;ITWB14;ITWB15;ITWB2;ITWB3;ITWB4;ITWB5;ITWB6;ITWB7;ITWB9
97	chr1	83299	83783	12	ITWB10;ITWB11;ITWB12;ITWB13;ITWB14;ITWB15;ITWB2;ITWB3;ITWB4;ITWB5;ITWB6;ITWB7	1	ENSBTAG00000035349.3	0.480709
126	chr1	107556	107943	12	ITWB10;ITWB11;ITWB12;ITWB13;ITWB14;ITWB15;ITWB2;ITWB3;ITWB4;ITWB5;ITWB6;ITWB7
129	chr1	108693	108954	12	ITWB10;ITWB11;ITWB12;ITWB13;ITWB14;ITWB15;ITWB2;ITWB3;ITWB4;ITWB5;ITWB6;ITWB7
134	chr1	113425	113764	12	ITWB10;ITWB11;ITWB12;ITWB13;ITWB14;ITWB15;ITWB2;ITWB3;ITWB4;ITWB5;ITWB6;ITWB7
201	chr1	345254	345621	12	ITWB10;ITWB11;ITWB12;ITWB13;ITWB14;ITWB15;ITWB2;ITWB3;ITWB4;ITWB5;ITWB6;ITWB7
333	chr1	745268	745775	12	ITWB10;ITWB11;ITWB12;ITWB13;ITWB14;ITWB15;ITWB2;ITWB3;ITWB4;ITWB5;ITWB6;ITWB7
532	chr1	1233674	1233854	12	ITWB10;ITWB11;ITWB12;ITWB13;ITWB14;ITWB15;ITWB2;ITWB3;ITWB4;ITWB5;ITWB6;ITWB7
651	chr1	1487539	1487640	12	ITWB10;ITWB11;ITWB12;ITWB13;ITWB14;ITWB15;ITWB2;ITWB3;ITWB4;ITWB5;ITWB6;ITWB7	1	ENSBTAG00000021819.4	0.00355034
949	chr1	2294187	2294498	12	ITWB10;ITWB11;ITWB12;ITWB13;ITWB14;ITWB15;ITWB2;ITWB3;ITWB4;ITWB5;ITWB6;ITWB7
1021	chr1	2506650	2506889	12	ITWB10;ITWB11;ITWB12;ITWB13;ITWB14;ITWB15;ITWB2;ITWB3;ITWB4;ITWB5;ITWB6;ITWB7
1143	chr1	2963165	2963555	12	ITWB10;ITWB11;ITWB12;ITWB13;ITWB14;ITWB15;ITWB2;ITWB3;ITWB4;ITWB5;ITWB6;ITWB7
1146	chr1	2981154	2981603	12	ITWB10;ITWB11;ITWB12;ITWB13;ITWB14;ITWB15;ITWB2;ITWB3;ITWB4;ITWB5;ITWB6;ITWB7
1232	chr1	3184874	3185126	12	ITWB10;ITWB11;ITWB12;ITWB13;ITWB14;ITWB15;ITWB2;ITWB3;ITWB4;ITWB5;ITWB6;ITWB7
1323	chr1	3470839	3471106	12	ITWB10;ITWB11;ITWB12;ITWB13;ITWB14;ITWB15;ITWB2;ITWB3;ITWB4;ITWB5;ITWB6;ITWB7
1466	chr1	3803581	3804137	12	ITWB10;ITWB11;ITWB12;ITWB13;ITWB14;ITWB15;ITWB2;ITWB3;ITWB4;ITWB5;ITWB6;ITWB7
1650	chr1	4175336	4175767	12	ITWB10;ITWB11;ITWB12;ITWB13;ITWB14;ITWB15;ITWB2;ITWB3;ITWB4;ITWB5;ITWB6;ITWB7
1669	chr1	4203835	4204386	12	ITWB10;ITWB11;ITWB12;ITWB13;ITWB14;ITWB15;ITWB2;ITWB3;ITWB4;ITWB5;ITWB6;ITWB7
1688	chr1	4236756	4237320	12	ITWB10;ITWB11;ITWB12;ITWB13;ITWB14;ITWB15;ITWB2;ITWB3;ITWB4;ITWB5;ITWB6;ITWB7
1712	chr1	4259902	4260442	12	ITWB10;ITWB11;ITWB12;ITWB13;ITWB14;ITWB15;ITWB2;ITWB3;ITWB4;ITWB5;ITWB6;ITWB7
1720	chr1	4274396	4274801	12	ITWB10;ITWB11;ITWB12;ITWB13;ITWB14;ITWB15;ITWB2;ITWB3;ITWB4;ITWB5;ITWB6;ITWB7
1721	chr1	4275122	4275531	12	ITWB10;ITWB11;ITWB12;ITWB13;ITWB14;ITWB15;ITWB2;ITWB3;ITWB4;ITWB5;ITWB6;ITWB7
1759	chr1	4345338	4345671	12	ITWB10;ITWB11;ITWB12;ITWB13;ITWB14;ITWB15;ITWB2;ITWB3;ITWB4;ITWB5;ITWB6;ITWB7
1864	chr1	4530051	4530459	12	ITWB10;ITWB11;ITWB12;ITWB13;ITWB14;ITWB15;ITWB2;ITWB3;ITWB4;ITWB5;ITWB6;ITWB7
1866	chr1	4532177	4532436	12	ITWB10;ITWB11;ITWB12;ITWB13;ITWB14;ITWB15;ITWB2;ITWB3;ITWB4;ITWB5;ITWB6;ITWB7
1978	chr1	4692168	4692637	12	ITWB10;ITWB11;ITWB12;ITWB13;ITWB14;ITWB15;ITWB2;ITWB3;ITWB4;ITWB5;ITWB6;ITWB7
2003	chr1	4726990	4727492	13	ITWB10;ITWB11;ITWB12;ITWB13;ITWB14;ITWB15;ITWB2;ITWB3;ITWB4;ITWB5;ITWB6;ITWB7;ITWB9
2391	chr1	5510396	5510889	12	ITWB10;ITWB11;ITWB12;ITWB13;ITWB14;ITWB15;ITWB2;ITWB3;ITWB4;ITWB5;ITWB6;ITWB7
2447	chr1	5625098	5625503	12	ITWB10;ITWB11;ITWB12;ITWB13;ITWB14;ITWB15;ITWB2;ITWB3;ITWB4;ITWB5;ITWB6;ITWB7
2518	chr1	5750063	5750528	12	ITWB10;ITWB11;ITWB12;ITWB13;ITWB14;ITWB15;ITWB2;ITWB3;ITWB4;ITWB5;ITWB6;ITWB7
2530	chr1	5777706	5778159	12	ITWB10;ITWB11;ITWB12;ITWB13;ITWB14;ITWB15;ITWB2;ITWB3;ITWB4;ITWB5;ITWB6;ITWB7
2533	chr1	5783631	5784135	12	ITWB10;ITWB11;ITWB12;ITWB13;ITWB14;ITWB15;ITWB2;ITWB3;ITWB4;ITWB5;ITWB6;ITWB7
2595	chr1	5872761	5873226	12	ITWB10;ITWB11;ITWB12;ITWB13;ITWB14;ITWB15;ITWB2;ITWB3;ITWB4;ITWB5;ITWB6;ITWB7
2664	chr1	6031469	6031758	12	ITWB10;ITWB11;ITWB12;ITWB13;ITWB14;ITWB15;ITWB2;ITWB3;ITWB4;ITWB5;ITWB6;ITWB7
2952	chr1	6729967	6730755	12	ITWB10;ITWB11;ITWB12;ITWB13;ITWB14;ITWB15;ITWB2;ITWB3;ITWB4;ITWB5;ITWB7;ITWB9
2964	chr1	6736674	6737102	12	ITWB10;ITWB11;ITWB12;ITWB13;ITWB14;ITWB15;ITWB2;ITWB3;ITWB4;ITWB5;ITWB6;ITWB7
3010	chr1	6866578	6866889	12	ITWB10;ITWB11;ITWB12;ITWB13;ITWB14;ITWB15;ITWB2;ITWB3;ITWB4;ITWB5;ITWB6;ITWB7
3095	chr1	7069172	7069682	12	ITWB10;ITWB11;ITWB12;ITWB13;ITWB14;ITWB15;ITWB2;ITWB3;ITWB4;ITWB5;ITWB6;ITWB7
3114	chr1	7117866	7118123	12	ITWB10;ITWB11;ITWB12;ITWB13;ITWB14;ITWB15;ITWB2;ITWB3;ITWB4;ITWB5;ITWB6;ITWB7
3176	chr1	7237442	7237790	12	ITWB10;ITWB11;ITWB12;ITWB13;ITWB14;ITWB15;ITWB2;ITWB3;ITWB4;ITWB5;ITWB6;ITWB7
3208	chr1	7306987	7307589	12	ITWB10;ITWB11;ITWB12;ITWB13;ITWB14;ITWB15;ITWB2;ITWB3;ITWB4;ITWB5;ITWB6;ITWB7
3408	chr1	7625241	7625484	12	ITWB10;ITWB11;ITWB12;ITWB13;ITWB14;ITWB15;ITWB2;ITWB3;ITWB4;ITWB5;ITWB6;ITWB7
3508	chr1	7795220	7795678	12	ITWB10;ITWB11;ITWB12;ITWB13;ITWB14;ITWB15;ITWB2;ITWB3;ITWB4;ITWB5;ITWB6;ITWB7
3603	chr1	7949336	7949825	12	ITWB10;ITWB11;ITWB12;ITWB13;ITWB14;ITWB15;ITWB2;ITWB3;ITWB4;ITWB5;ITWB6;ITWB7
3664	chr1	8065130	8065302	12	ITWB10;ITWB11;ITWB12;ITWB13;ITWB14;ITWB15;ITWB2;ITWB3;ITWB4;ITWB5;ITWB6;ITWB7
3673	chr1	8089514	8090018	12	ITWB10;ITWB11;ITWB12;ITWB13;ITWB14;ITWB15;ITWB2;ITWB3;ITWB4;ITWB5;ITWB6;ITWB7
3760	chr1	8232841	8233137	12	ITWB10;ITWB11;ITWB12;ITWB13;ITWB14;ITWB15;ITWB2;ITWB3;ITWB4;ITWB5;ITWB6;ITWB7
3792	chr1	8286787	8287095	12	ITWB10;ITWB11;ITWB12;ITWB13;ITWB14;ITWB15;ITWB2;ITWB3;ITWB4;ITWB5;ITWB6;ITWB7
3938	chr1	8539324	8539714	12	ITWB10;ITWB11;ITWB12;ITWB13;ITWB14;ITWB15;ITWB2;ITWB3;ITWB4;ITWB5;ITWB6;ITWB7
4008	chr1	8668381	8668799	12	ITWB10;ITWB11;ITWB12;ITWB13;ITWB14;ITWB15;ITWB2;ITWB3;ITWB4;ITWB5;ITWB6;ITWB7
4487	chr1	9669880	9670280	12	ITWB10;ITWB11;ITWB12;ITWB13;ITWB14;ITWB15;ITWB2;ITWB3;ITWB4;ITWB5;ITWB6;ITWB7
4550	chr1	9770501	9770917	12	ITWB10;ITWB11;ITWB12;ITWB13;ITWB14;ITWB15;ITWB2;ITWB3;ITWB4;ITWB5;ITWB6;ITWB7
4654	chr1	9999340	9999448	13	ITWB10;ITWB11;ITWB12;ITWB13;ITWB14;ITWB15;ITWB2;ITWB3;ITWB4;ITWB5;ITWB6;ITWB7;ITWB9
4664	chr1	10030396	10030898	12	ITWB10;ITWB11;ITWB12;ITWB13;ITWB14;ITWB15;ITWB2;ITWB3;ITWB4;ITWB5;ITWB6;ITWB7
4873	chr1	10507930	10508383	13	ITWB10;ITWB11;ITWB12;ITWB13;ITWB14;ITWB15;ITWB2;ITWB3;ITWB4;ITWB5;ITWB6;ITWB7;ITWB9
4888	chr1	10529371	10529669	12	ITWB10;ITWB11;ITWB12;ITWB13;ITWB14;ITWB15;ITWB2;ITWB3;ITWB4;ITWB5;ITWB6;ITWB7
5113	chr1	10925080	10925419	12	ITWB10;ITWB11;ITWB12;ITWB13;ITWB14;ITWB15;ITWB2;ITWB3;ITWB4;ITWB5;ITWB6;ITWB7
5160	chr1	10996598	10997344	12	ITWB10;ITWB11;ITWB12;ITWB13;ITWB14;ITWB15;ITWB2;ITWB3;ITWB4;ITWB5;ITWB6;ITWB7
5272	chr1	11198326	11198865	12	ITWB10;ITWB11;ITWB12;ITWB13;ITWB14;ITWB15;ITWB2;ITWB3;ITWB4;ITWB5;ITWB6;ITWB7
5390	chr1	11431075	11431433	12	ITWB10;ITWB11;ITWB12;ITWB13;ITWB14;ITWB15;ITWB2;ITWB3;ITWB4;ITWB5;ITWB6;ITWB7
5645	chr1	11809054	11809284	12	ITWB10;ITWB11;ITWB12;ITWB13;ITWB14;ITWB15;ITWB2;ITWB3;ITWB4;ITWB5;ITWB6;ITWB7
5857	chr1	12165074	12165633	12	ITWB10;ITWB11;ITWB12;ITWB13;ITWB14;ITWB15;ITWB2;ITWB3;ITWB4;ITWB5;ITWB6;ITWB7
6361	chr1	13083051	13083579	12	ITWB10;ITWB11;ITWB12;ITWB13;ITWB14;ITWB15;ITWB2;ITWB3;ITWB4;ITWB5;ITWB6;ITWB7
6411	chr1	13165581	13165820	12	ITWB10;ITWB11;ITWB12;ITWB13;ITWB14;ITWB15;ITWB2;ITWB3;ITWB4;ITWB5;ITWB6;ITWB7
6482	chr1	13267256	13267924	12	ITWB10;ITWB11;ITWB12;ITWB13;ITWB14;ITWB15;ITWB2;ITWB3;ITWB4;ITWB5;ITWB6;ITWB7
6555	chr1	13382825	13383138	12	ITWB10;ITWB11;ITWB12;ITWB13;ITWB14;ITWB15;ITWB2;ITWB3;ITWB4;ITWB5;ITWB6;ITWB7
6692	chr1	13587505	13588086	12	ITWB10;ITWB11;ITWB12;ITWB13;ITWB14;ITWB15;ITWB2;ITWB3;ITWB4;ITWB5;ITWB6;ITWB7
6693	chr1	13588258	13588785	12	ITWB10;ITWB11;ITWB12;ITWB13;ITWB14;ITWB15;ITWB2;ITWB3;ITWB4;ITWB5;ITWB6;ITWB7
6805	chr1	13799545	13799836	12	ITWB10;ITWB11;ITWB12;ITWB13;ITWB14;ITWB15;ITWB2;ITWB3;ITWB4;ITWB5;ITWB6;ITWB7
6917	chr1	13984594	13984914	12	ITWB10;ITWB11;ITWB12;ITWB13;ITWB14;ITWB15;ITWB2;ITWB3;ITWB4;ITWB5;ITWB6;ITWB7
7054	chr1	14244124	14244638	12	ITWB10;ITWB11;ITWB12;ITWB13;ITWB14;ITWB15;ITWB2;ITWB3;ITWB4;ITWB5;ITWB6;ITWB7
7092	chr1	14316848	14317346	12	ITWB10;ITWB11;ITWB12;ITWB13;ITWB14;ITWB15;ITWB2;ITWB3;ITWB4;ITWB5;ITWB6;ITWB7
7174	chr1	14433347	14433939	12	ITWB10;ITWB11;ITWB12;ITWB13;ITWB14;ITWB15;ITWB2;ITWB3;ITWB4;ITWB5;ITWB6;ITWB7
7362	chr1	14823328	14823782	12	ITWB10;ITWB11;ITWB12;ITWB13;ITWB14;ITWB15;ITWB2;ITWB3;ITWB4;ITWB5;ITWB6;ITWB7
7552	chr1	15082040	15082360	12	ITWB10;ITWB11;ITWB12;ITWB13;ITWB14;ITWB15;ITWB2;ITWB3;ITWB4;ITWB5;ITWB6;ITWB7
7570	chr1	15110607	15111222	12	ITWB10;ITWB11;ITWB12;ITWB13;ITWB14;ITWB15;ITWB2;ITWB3;ITWB4;ITWB5;ITWB6;ITWB7
7663	chr1	15263405	15263830	12	ITWB10;ITWB11;ITWB12;ITWB13;ITWB14;ITWB15;ITWB2;ITWB3;ITWB4;ITWB5;ITWB6;ITWB7
7677	chr1	15277214	15277599	12	ITWB10;ITWB11;ITWB12;ITWB13;ITWB14;ITWB15;ITWB2;ITWB3;ITWB4;ITWB5;ITWB6;ITWB7
7819	chr1	15520237	15520441	12	ITWB10;ITWB11;ITWB12;ITWB13;ITWB14;ITWB15;ITWB2;ITWB3;ITWB4;ITWB5;ITWB6;ITWB7
7841	chr1	15558312	15559124	12	ITWB10;ITWB11;ITWB12;ITWB13;ITWB14;ITWB15;ITWB2;ITWB3;ITWB4;ITWB5;ITWB6;ITWB7
8242	chr1	16211621	16212376	12	ITWB10;ITWB11;ITWB12;ITWB13;ITWB14;ITWB15;ITWB2;ITWB3;ITWB4;ITWB5;ITWB6;ITWB7
8332	chr1	16388032	16388458	12	ITWB10;ITWB11;ITWB12;ITWB13;ITWB14;ITWB15;ITWB2;ITWB3;ITWB4;ITWB5;ITWB6;ITWB7
8486	chr1	16651474	16651869	12	ITWB10;ITWB11;ITWB12;ITWB13;ITWB14;ITWB15;ITWB2;ITWB3;ITWB4;ITWB5;ITWB6;ITWB7
8569	chr1	16767780	16768144	12	ITWB10;ITWB11;ITWB12;ITWB13;ITWB14;ITWB15;ITWB2;ITWB3;ITWB4;ITWB5;ITWB6;ITWB7
8635	chr1	16864354	16864904	12	ITWB10;ITWB11;ITWB12;ITWB13;ITWB14;ITWB15;ITWB2;ITWB3;ITWB4;ITWB5;ITWB6;ITWB7
8753	chr1	17043492	17044083	12	ITWB10;ITWB11;ITWB12;ITWB13;ITWB14;ITWB15;ITWB2;ITWB3;ITWB4;ITWB5;ITWB6;ITWB7
8870	chr1	17241509	17241835	12	ITWB10;ITWB11;ITWB12;ITWB13;ITWB14;ITWB15;ITWB2;ITWB3;ITWB4;ITWB5;ITWB6;ITWB7
9006	chr1	17468249	17468626	12	ITWB10;ITWB11;ITWB12;ITWB13;ITWB14;ITWB15;ITWB2;ITWB3;ITWB4;ITWB5;ITWB6;ITWB7
9163	chr1	17712658	17713011	12	ITWB10;ITWB11;ITWB12;ITWB13;ITWB14;ITWB15;ITWB2;ITWB3;ITWB4;ITWB5;ITWB6;ITWB7
9167	chr1	17714667	17715060	12	ITWB10;ITWB11;ITWB12;ITWB13;ITWB14;ITWB15;ITWB2;ITWB3;ITWB4;ITWB5;ITWB6;ITWB7
9206	chr1	17828825	17829125	12	ITWB10;ITWB11;ITWB12;ITWB13;ITWB14;ITWB15;ITWB2;ITWB3;ITWB4;ITWB5;ITWB6;ITWB7				1	ENSBTAG00000043929.1	0.15
9250	chr1	17902837	17903363	12	ITWB10;ITWB11;ITWB12;ITWB13;ITWB14;ITWB15;ITWB2;ITWB3;ITWB4;ITWB5;ITWB6;ITWB7
9272	chr1	17934168	17934661	12	ITWB10;ITWB11;ITWB12;ITWB13;ITWB14;ITWB15;ITWB2;ITWB3;ITWB4;ITWB5;ITWB6;ITWB7
9285	chr1	17953357	17953860	12	ITWB10;ITWB11;ITWB12;ITWB13;ITWB14;ITWB15;ITWB2;ITWB3;ITWB4;ITWB5;ITWB6;ITWB7
9611	chr1	18546037	18546388	12	ITWB10;ITWB11;ITWB12;ITWB13;ITWB14;ITWB15;ITWB2;ITWB3;ITWB4;ITWB5;ITWB6;ITWB7
9649	chr1	18618698	18619132	12	ITWB10;ITWB11;ITWB12;ITWB13;ITWB14;ITWB15;ITWB2;ITWB3;ITWB4;ITWB5;ITWB6;ITWB7
9667	chr1	18657878	18658031	12	ITWB10;ITWB11;ITWB12;ITWB13;ITWB14;ITWB15;ITWB2;ITWB3;ITWB4;ITWB5;ITWB6;ITWB7
9853	chr1	19046278	19046668	12	ITWB10;ITWB11;ITWB12;ITWB13;ITWB14;ITWB15;ITWB2;ITWB3;ITWB4;ITWB5;ITWB6;ITWB7
9927	chr1	19220890	19221244	12	ITWB10;ITWB11;ITWB12;ITWB13;ITWB14;ITWB15;ITWB2;ITWB3;ITWB4;ITWB5;ITWB6;ITWB7
9967	chr1	19342950	19343442	12	ITWB10;ITWB11;ITWB12;ITWB13;ITWB14;ITWB15;ITWB2;ITWB3;ITWB4;ITWB5;ITWB6;ITWB7
10007	chr1	19410877	19411499	12	ITWB10;ITWB11;ITWB12;ITWB13;ITWB14;ITWB15;ITWB2;ITWB3;ITWB4;ITWB5;ITWB6;ITWB7
10223	chr1	19854453	19854679	12	ITWB10;ITWB11;ITWB12;ITWB13;ITWB14;ITWB15;ITWB2;ITWB3;ITWB4;ITWB5;ITWB6;ITWB7
10310	chr1	19967208	19967652	12	ITWB10;ITWB11;ITWB12;ITWB13;ITWB14;ITWB15;ITWB2;ITWB3;ITWB4;ITWB5;ITWB6;ITWB7
10345	chr1	20045371	20045749	12	ITWB10;ITWB11;ITWB12;ITWB13;ITWB14;ITWB15;ITWB2;ITWB3;ITWB4;ITWB5;ITWB6;ITWB7
10627	chr1	20437542	20438088	12	ITWB10;ITWB11;ITWB12;ITWB13;ITWB14;ITWB15;ITWB2;ITWB3;ITWB4;ITWB5;ITWB6;ITWB7
10735	chr1	20615162	20615589	12	ITWB10;ITWB11;ITWB12;ITWB13;ITWB14;ITWB15;ITWB2;ITWB3;ITWB4;ITWB5;ITWB6;ITWB7
10742	chr1	20634408	20634838	12	ITWB10;ITWB11;ITWB12;ITWB13;ITWB14;ITWB15;ITWB2;ITWB3;ITWB4;ITWB5;ITWB6;ITWB7
10826	chr1	20725072	20725460	12	ITWB10;ITWB11;ITWB12;ITWB13;ITWB14;ITWB15;ITWB2;ITWB3;ITWB4;ITWB5;ITWB6;ITWB7
10975	chr1	20966248	20966690	12	ITWB10;ITWB11;ITWB12;ITWB13;ITWB14;ITWB15;ITWB2;ITWB3;ITWB4;ITWB5;ITWB6;ITWB7
11250	chr1	21508024	21508583	12	ITWB10;ITWB11;ITWB12;ITWB13;ITWB14;ITWB15;ITWB2;ITWB3;ITWB4;ITWB5;ITWB6;ITWB7
11293	chr1	21570547	21570955	12	ITWB10;ITWB11;ITWB12;ITWB13;ITWB14;ITWB15;ITWB2;ITWB3;ITWB4;ITWB5;ITWB6;ITWB7
11410	chr1	21718046	21718614	12	ITWB10;ITWB11;ITWB12;ITWB13;ITWB14;ITWB15;ITWB2;ITWB3;ITWB4;ITWB5;ITWB6;ITWB7
11466	chr1	21844782	21845235	12	ITWB10;ITWB11;ITWB12;ITWB13;ITWB14;ITWB15;ITWB2;ITWB3;ITWB4;ITWB5;ITWB6;ITWB7
11515	chr1	21953101	21953406	12	ITWB10;ITWB11;ITWB12;ITWB13;ITWB14;ITWB15;ITWB2;ITWB3;ITWB4;ITWB5;ITWB6;ITWB7
11534	chr1	21990589	21991046	13	ITWB10;ITWB11;ITWB12;ITWB13;ITWB14;ITWB15;ITWB2;ITWB3;ITWB4;ITWB5;ITWB6;ITWB7;ITWB9
11548	chr1	22020814	22021195	12	ITWB10;ITWB11;ITWB12;ITWB13;ITWB14;ITWB15;ITWB2;ITWB3;ITWB4;ITWB5;ITWB6;ITWB7
11604	chr1	22105448	22105970	12	ITWB10;ITWB11;ITWB12;ITWB13;ITWB14;ITWB15;ITWB2;ITWB3;ITWB4;ITWB5;ITWB6;ITWB7
11761	chr1	22339930	22340391	12	ITWB10;ITWB11;ITWB12;ITWB13;ITWB14;ITWB15;ITWB2;ITWB3;ITWB4;ITWB5;ITWB6;ITWB7
11879	chr1	22539477	22539919	12	ITWB10;ITWB11;ITWB12;ITWB13;ITWB15;ITWB2;ITWB3;ITWB4;ITWB5;ITWB6;ITWB7;ITWB9
11880	chr1	22540082	22540374	12	ITWB10;ITWB11;ITWB12;ITWB13;ITWB14;ITWB15;ITWB2;ITWB3;ITWB4;ITWB5;ITWB6;ITWB7
11912	chr1	22585168	22585644	12	ITWB10;ITWB11;ITWB12;ITWB13;ITWB14;ITWB15;ITWB2;ITWB3;ITWB4;ITWB5;ITWB6;ITWB7
12037	chr1	22740646	22740898	12	ITWB10;ITWB11;ITWB12;ITWB13;ITWB14;ITWB15;ITWB2;ITWB3;ITWB4;ITWB5;ITWB6;ITWB7
12067	chr1	22791651	22792129	12	ITWB10;ITWB11;ITWB12;ITWB13;ITWB14;ITWB15;ITWB2;ITWB3;ITWB4;ITWB5;ITWB6;ITWB7
12226	chr1	23069265	23069460	13	ITWB10;ITWB11;ITWB12;ITWB13;ITWB14;ITWB15;ITWB2;ITWB3;ITWB4;ITWB5;ITWB6;ITWB7;ITWB9
12344	chr1	23209810	23210430	12	ITWB10;ITWB11;ITWB12;ITWB13;ITWB14;ITWB15;ITWB2;ITWB3;ITWB4;ITWB5;ITWB6;ITWB7
12363	chr1	23225201	23226087	12	ITWB10;ITWB11;ITWB12;ITWB13;ITWB14;ITWB15;ITWB2;ITWB3;ITWB4;ITWB5;ITWB6;ITWB7
12480	chr1	23398557	23398852	12	ITWB10;ITWB11;ITWB12;ITWB13;ITWB14;ITWB15;ITWB2;ITWB3;ITWB4;ITWB5;ITWB6;ITWB7
12966	chr1	24091393	24091761	12	ITWB10;ITWB11;ITWB12;ITWB13;ITWB14;ITWB15;ITWB2;ITWB3;ITWB4;ITWB5;ITWB6;ITWB7
13035	chr1	24188269	24188718	12	ITWB10;ITWB11;ITWB12;ITWB13;ITWB14;ITWB15;ITWB2;ITWB3;ITWB4;ITWB5;ITWB6;ITWB7
13113	chr1	24302834	24303334	12	ITWB10;ITWB11;ITWB12;ITWB13;ITWB14;ITWB15;ITWB2;ITWB3;ITWB4;ITWB5;ITWB6;ITWB7
13249	chr1	24457277	24457804	12	ITWB10;ITWB11;ITWB12;ITWB13;ITWB14;ITWB15;ITWB2;ITWB3;ITWB4;ITWB5;ITWB6;ITWB7
13771	chr1	25360751	25360922	12	ITWB10;ITWB11;ITWB12;ITWB13;ITWB14;ITWB15;ITWB2;ITWB3;ITWB4;ITWB5;ITWB6;ITWB7
13774	chr1	25369749	25369935	12	ITWB10;ITWB11;ITWB12;ITWB13;ITWB14;ITWB15;ITWB2;ITWB3;ITWB4;ITWB5;ITWB6;ITWB7
13915	chr1	25644192	25644666	12	ITWB10;ITWB11;ITWB12;ITWB13;ITWB14;ITWB15;ITWB2;ITWB3;ITWB4;ITWB5;ITWB6;ITWB7
13923	chr1	25654103	25654521	12	ITWB10;ITWB11;ITWB12;ITWB13;ITWB14;ITWB15;ITWB2;ITWB3;ITWB4;ITWB5;ITWB6;ITWB7
13999	chr1	25724557	25725106	12	ITWB10;ITWB11;ITWB12;ITWB13;ITWB14;ITWB15;ITWB2;ITWB3;ITWB4;ITWB5;ITWB6;ITWB7
14006	chr1	25735762	25736401	12	ITWB10;ITWB11;ITWB12;ITWB13;ITWB14;ITWB15;ITWB2;ITWB3;ITWB4;ITWB5;ITWB6;ITWB7
14076	chr1	25825905	25826789	12	ITWB10;ITWB11;ITWB12;ITWB13;ITWB14;ITWB15;ITWB2;ITWB3;ITWB4;ITWB5;ITWB6;ITWB7
14397	chr1	26258969	26259271	12	ITWB10;ITWB11;ITWB12;ITWB13;ITWB14;ITWB15;ITWB2;ITWB3;ITWB4;ITWB5;ITWB6;ITWB7
14451	chr1	26347779	26348129	12	ITWB10;ITWB11;ITWB12;ITWB13;ITWB14;ITWB15;ITWB2;ITWB3;ITWB4;ITWB5;ITWB6;ITWB7
14544	chr1	26520764	26521275	12	ITWB10;ITWB11;ITWB12;ITWB13;ITWB14;ITWB15;ITWB2;ITWB3;ITWB4;ITWB5;ITWB6;ITWB7
14551	chr1	26530336	26530728	12	ITWB10;ITWB11;ITWB12;ITWB13;ITWB14;ITWB15;ITWB2;ITWB3;ITWB4;ITWB5;ITWB6;ITWB7
14863	chr1	26940621	26940901	12	ITWB10;ITWB11;ITWB12;ITWB13;ITWB14;ITWB15;ITWB2;ITWB3;ITWB4;ITWB5;ITWB6;ITWB7
14893	chr1	26980959	26981139	12	ITWB10;ITWB11;ITWB12;ITWB13;ITWB14;ITWB15;ITWB2;ITWB3;ITWB4;ITWB5;ITWB6;ITWB7
14950	chr1	27076413	27076844	12	ITWB10;ITWB11;ITWB12;ITWB13;ITWB14;ITWB15;ITWB2;ITWB3;ITWB4;ITWB5;ITWB6;ITWB7
15037	chr1	27214745	27215112	12	ITWB10;ITWB11;ITWB12;ITWB13;ITWB14;ITWB15;ITWB2;ITWB3;ITWB4;ITWB5;ITWB6;ITWB7
15076	chr1	27288442	27288677	12	ITWB10;ITWB11;ITWB12;ITWB13;ITWB14;ITWB15;ITWB2;ITWB3;ITWB4;ITWB5;ITWB6;ITWB7
15094	chr1	27323595	27324263	12	ITWB10;ITWB11;ITWB12;ITWB13;ITWB14;ITWB15;ITWB2;ITWB3;ITWB4;ITWB5;ITWB6;ITWB7
15187	chr1	27465342	27465811	12	ITWB10;ITWB11;ITWB12;ITWB13;ITWB14;ITWB15;ITWB2;ITWB3;ITWB4;ITWB5;ITWB6;ITWB7
15219	chr1	27501342	27501679	12	ITWB10;ITWB11;ITWB12;ITWB13;ITWB14;ITWB15;ITWB2;ITWB3;ITWB4;ITWB5;ITWB6;ITWB7
15249	chr1	27550853	27551395	12	ITWB10;ITWB11;ITWB12;ITWB13;ITWB14;ITWB15;ITWB2;ITWB3;ITWB4;ITWB5;ITWB6;ITWB7
15362	chr1	27745845	27746250	12	ITWB10;ITWB11;ITWB12;ITWB13;ITWB14;ITWB15;ITWB2;ITWB3;ITWB4;ITWB5;ITWB6;ITWB7
15801	chr1	28469953	28470343	12	ITWB10;ITWB11;ITWB12;ITWB13;ITWB14;ITWB15;ITWB2;ITWB3;ITWB4;ITWB5;ITWB6;ITWB7
15868	chr1	28585491	28586038	12	ITWB10;ITWB11;ITWB12;ITWB13;ITWB14;ITWB15;ITWB2;ITWB3;ITWB4;ITWB5;ITWB6;ITWB7
15874	chr1	28598835	28599316	12	ITWB10;ITWB11;ITWB12;ITWB13;ITWB14;ITWB15;ITWB2;ITWB3;ITWB4;ITWB5;ITWB6;ITWB7
15909	chr1	28659091	28659410	12	ITWB10;ITWB11;ITWB12;ITWB13;ITWB14;ITWB15;ITWB2;ITWB3;ITWB4;ITWB5;ITWB6;ITWB7
16104	chr1	28921810	28922219	12	ITWB10;ITWB11;ITWB12;ITWB13;ITWB14;ITWB15;ITWB2;ITWB3;ITWB4;ITWB5;ITWB6;ITWB7
16465	chr1	29575478	29576033	12	ITWB10;ITWB11;ITWB12;ITWB13;ITWB14;ITWB15;ITWB2;ITWB3;ITWB4;ITWB5;ITWB6;ITWB7
16563	chr1	29703147	29703650	12	ITWB10;ITWB11;ITWB12;ITWB13;ITWB14;ITWB15;ITWB2;ITWB3;ITWB4;ITWB5;ITWB6;ITWB7
16601	chr1	29751999	29752822	12	ITWB10;ITWB11;ITWB12;ITWB13;ITWB14;ITWB15;ITWB2;ITWB3;ITWB4;ITWB5;ITWB6;ITWB7
16603	chr1	29753631	29754121	12	ITWB10;ITWB11;ITWB12;ITWB13;ITWB14;ITWB15;ITWB2;ITWB3;ITWB4;ITWB5;ITWB6;ITWB7
16663	chr1	29859330	29860018	12	ITWB10;ITWB11;ITWB12;ITWB13;ITWB14;ITWB15;ITWB2;ITWB3;ITWB4;ITWB5;ITWB6;ITWB7
16732	chr1	29966340	29966641	12	ITWB10;ITWB11;ITWB12;ITWB13;ITWB14;ITWB15;ITWB2;ITWB3;ITWB4;ITWB5;ITWB6;ITWB7
16852	chr1	30162155	30162652	12	ITWB10;ITWB11;ITWB12;ITWB13;ITWB14;ITWB15;ITWB2;ITWB3;ITWB4;ITWB5;ITWB6;ITWB7
16870	chr1	30204245	30204670	12	ITWB10;ITWB11;ITWB12;ITWB13;ITWB14;ITWB15;ITWB2;ITWB3;ITWB4;ITWB5;ITWB6;ITWB7
16897	chr1	30263532	30263813	12	ITWB10;ITWB11;ITWB12;ITWB13;ITWB14;ITWB15;ITWB2;ITWB3;ITWB4;ITWB5;ITWB6;ITWB7
17028	chr1	30500410	30500896	12	ITWB10;ITWB11;ITWB12;ITWB13;ITWB14;ITWB15;ITWB2;ITWB3;ITWB4;ITWB5;ITWB6;ITWB7
17052	chr1	30536349	30536857	12	ITWB10;ITWB11;ITWB12;ITWB13;ITWB14;ITWB15;ITWB2;ITWB3;ITWB4;ITWB5;ITWB6;ITWB7
17183	chr1	30742950	30743418	12	ITWB10;ITWB11;ITWB12;ITWB13;ITWB14;ITWB15;ITWB2;ITWB3;ITWB4;ITWB5;ITWB6;ITWB7
17189	chr1	30751797	30752296	12	ITWB10;ITWB11;ITWB12;ITWB13;ITWB14;ITWB15;ITWB2;ITWB3;ITWB4;ITWB5;ITWB6;ITWB7
17301	chr1	30908007	30908537	12	ITWB10;ITWB11;ITWB12;ITWB13;ITWB14;ITWB15;ITWB2;ITWB3;ITWB4;ITWB5;ITWB6;ITWB7
17528	chr1	31319854	31320251	12	ITWB10;ITWB11;ITWB12;ITWB13;ITWB14;ITWB15;ITWB2;ITWB3;ITWB4;ITWB5;ITWB6;ITWB7
17596	chr1	31411586	31411845	12	ITWB10;ITWB11;ITWB12;ITWB13;ITWB14;ITWB15;ITWB2;ITWB3;ITWB4;ITWB5;ITWB6;ITWB7
17727	chr1	31629904	31630425	12	ITWB10;ITWB11;ITWB12;ITWB13;ITWB14;ITWB15;ITWB2;ITWB3;ITWB4;ITWB5;ITWB6;ITWB7
17802	chr1	31763928	31764360	12	ITWB10;ITWB11;ITWB12;ITWB13;ITWB14;ITWB15;ITWB2;ITWB3;ITWB4;ITWB5;ITWB6;ITWB7
18103	chr1	32357533	32357792	12	ITWB10;ITWB11;ITWB12;ITWB13;ITWB14;ITWB15;ITWB2;ITWB3;ITWB4;ITWB5;ITWB6;ITWB7
18200	chr1	32502238	32502605	12	ITWB10;ITWB11;ITWB12;ITWB13;ITWB14;ITWB15;ITWB2;ITWB3;ITWB4;ITWB5;ITWB6;ITWB7
18253	chr1	32561050	32561371	12	ITWB10;ITWB11;ITWB12;ITWB13;ITWB14;ITWB15;ITWB2;ITWB3;ITWB4;ITWB5;ITWB6;ITWB7
18261	chr1	32578220	32578609	12	ITWB10;ITWB11;ITWB12;ITWB13;ITWB14;ITWB15;ITWB2;ITWB3;ITWB4;ITWB5;ITWB6;ITWB7
18815	chr1	33332975	33333350	12	ITWB10;ITWB11;ITWB12;ITWB13;ITWB14;ITWB15;ITWB2;ITWB3;ITWB4;ITWB5;ITWB6;ITWB7
18877	chr1	33400476	33400641	12	ITWB10;ITWB11;ITWB12;ITWB13;ITWB14;ITWB15;ITWB2;ITWB3;ITWB4;ITWB5;ITWB6;ITWB7
18910	chr1	33424673	33425001	12	ITWB10;ITWB11;ITWB12;ITWB13;ITWB14;ITWB15;ITWB2;ITWB3;ITWB4;ITWB5;ITWB6;ITWB7
18973	chr1	33509891	33510321	12	ITWB10;ITWB11;ITWB12;ITWB13;ITWB14;ITWB15;ITWB2;ITWB3;ITWB4;ITWB5;ITWB6;ITWB7
18996	chr1	33540759	33541330	13	ITWB10;ITWB11;ITWB12;ITWB13;ITWB14;ITWB15;ITWB2;ITWB3;ITWB4;ITWB5;ITWB6;ITWB7;ITWB9
19038	chr1	33589711	33590232	12	ITWB10;ITWB11;ITWB12;ITWB13;ITWB14;ITWB15;ITWB2;ITWB3;ITWB4;ITWB5;ITWB6;ITWB7
19381	chr1	34286604	34287120	12	ITWB10;ITWB11;ITWB12;ITWB13;ITWB14;ITWB15;ITWB2;ITWB3;ITWB4;ITWB5;ITWB6;ITWB7
19638	chr1	34658767	34659206	12	ITWB10;ITWB11;ITWB12;ITWB13;ITWB14;ITWB15;ITWB2;ITWB3;ITWB4;ITWB5;ITWB6;ITWB7
19696	chr1	34747200	34747728	12	ITWB10;ITWB11;ITWB12;ITWB13;ITWB14;ITWB15;ITWB2;ITWB3;ITWB4;ITWB5;ITWB6;ITWB7
19974	chr1	35253885	35254396	12	ITWB10;ITWB11;ITWB12;ITWB13;ITWB14;ITWB15;ITWB2;ITWB3;ITWB4;ITWB5;ITWB6;ITWB7
19986	chr1	35269302	35269953	12	ITWB10;ITWB11;ITWB12;ITWB13;ITWB14;ITWB15;ITWB2;ITWB3;ITWB4;ITWB5;ITWB6;ITWB7
20044	chr1	35350040	35350382	12	ITWB10;ITWB11;ITWB12;ITWB13;ITWB14;ITWB15;ITWB2;ITWB3;ITWB4;ITWB5;ITWB6;ITWB7
20078	chr1	35403456	35403861	12	ITWB10;ITWB11;ITWB12;ITWB13;ITWB14;ITWB15;ITWB2;ITWB3;ITWB4;ITWB5;ITWB6;ITWB7
20123	chr1	35482247	35482776	12	ITWB10;ITWB11;ITWB12;ITWB13;ITWB14;ITWB15;ITWB2;ITWB3;ITWB4;ITWB5;ITWB6;ITWB7
20128	chr1	35488098	35488434	12	ITWB10;ITWB11;ITWB12;ITWB13;ITWB14;ITWB15;ITWB2;ITWB3;ITWB4;ITWB5;ITWB6;ITWB7
20170	chr1	35560489	35560919	12	ITWB10;ITWB11;ITWB12;ITWB13;ITWB14;ITWB15;ITWB2;ITWB3;ITWB4;ITWB5;ITWB6;ITWB7
20360	chr1	35886357	35886458	12	ITWB10;ITWB11;ITWB12;ITWB13;ITWB14;ITWB15;ITWB2;ITWB3;ITWB4;ITWB5;ITWB6;ITWB7
20522	chr1	36155601	36156150	12	ITWB10;ITWB11;ITWB12;ITWB13;ITWB14;ITWB15;ITWB2;ITWB3;ITWB4;ITWB5;ITWB6;ITWB7
20570	chr1	36241419	36241874	12	ITWB10;ITWB11;ITWB12;ITWB13;ITWB14;ITWB15;ITWB2;ITWB3;ITWB4;ITWB5;ITWB6;ITWB7
20610	chr1	36305745	36306173	12	ITWB10;ITWB11;ITWB12;ITWB13;ITWB14;ITWB15;ITWB2;ITWB3;ITWB4;ITWB5;ITWB6;ITWB7
20758	chr1	36564745	36565117	12	ITWB10;ITWB11;ITWB12;ITWB13;ITWB14;ITWB15;ITWB2;ITWB3;ITWB4;ITWB5;ITWB6;ITWB7
20759	chr1	36566045	36566591	12	ITWB10;ITWB11;ITWB12;ITWB13;ITWB14;ITWB15;ITWB2;ITWB3;ITWB4;ITWB5;ITWB6;ITWB7
20770	chr1	36582894	36583180	12	ITWB10;ITWB11;ITWB12;ITWB13;ITWB14;ITWB15;ITWB2;ITWB3;ITWB4;ITWB5;ITWB6;ITWB7
20910	chr1	36782825	36783341	12	ITWB10;ITWB11;ITWB12;ITWB13;ITWB14;ITWB15;ITWB2;ITWB3;ITWB4;ITWB5;ITWB6;ITWB7
20956	chr1	36839014	36839573	12	ITWB10;ITWB11;ITWB12;ITWB13;ITWB14;ITWB15;ITWB2;ITWB3;ITWB4;ITWB5;ITWB6;ITWB7
21019	chr1	36937387	36937690	12	ITWB10;ITWB11;ITWB12;ITWB13;ITWB14;ITWB15;ITWB2;ITWB3;ITWB4;ITWB5;ITWB6;ITWB7
21151	chr1	37098063	37098263	12	ITWB10;ITWB11;ITWB12;ITWB13;ITWB14;ITWB15;ITWB2;ITWB3;ITWB4;ITWB5;ITWB6;ITWB7
21183	chr1	37147423	37147848	12	ITWB10;ITWB11;ITWB12;ITWB13;ITWB14;ITWB15;ITWB2;ITWB3;ITWB4;ITWB5;ITWB6;ITWB7
21204	chr1	37175126	37175567	12	ITWB10;ITWB11;ITWB12;ITWB13;ITWB14;ITWB15;ITWB2;ITWB3;ITWB4;ITWB5;ITWB6;ITWB7
21224	chr1	37220647	37221209	12	ITWB10;ITWB11;ITWB12;ITWB13;ITWB14;ITWB15;ITWB2;ITWB3;ITWB4;ITWB5;ITWB6;ITWB7
21545	chr1	37803053	37803481	12	ITWB10;ITWB11;ITWB12;ITWB13;ITWB14;ITWB15;ITWB2;ITWB3;ITWB4;ITWB5;ITWB6;ITWB7	1	ENSBTAG00000023652.3	0.00585812
21562	chr1	37819345	37819815	12	ITWB10;ITWB11;ITWB12;ITWB13;ITWB14;ITWB15;ITWB2;ITWB3;ITWB4;ITWB5;ITWB6;ITWB7	1	ENSBTAG00000023652.3	0.00736181
21641	chr1	37930376	37930788	12	ITWB10;ITWB11;ITWB12;ITWB13;ITWB14;ITWB15;ITWB2;ITWB3;ITWB4;ITWB5;ITWB6;ITWB7	1	ENSBTAG00000005162.3	0.0268877
21653	chr1	37943371	37943935	12	ITWB10;ITWB11;ITWB12;ITWB13;ITWB14;ITWB15;ITWB2;ITWB3;ITWB4;ITWB5;ITWB6;ITWB7
21695	chr1	38031316	38031685	12	ITWB10;ITWB11;ITWB12;ITWB13;ITWB14;ITWB15;ITWB2;ITWB3;ITWB4;ITWB5;ITWB6;ITWB7
21819	chr1	38264194	38264648	12	ITWB10;ITWB11;ITWB12;ITWB13;ITWB14;ITWB15;ITWB2;ITWB3;ITWB4;ITWB5;ITWB6;ITWB7
21855	chr1	38312463	38312760	12	ITWB10;ITWB11;ITWB12;ITWB13;ITWB14;ITWB15;ITWB2;ITWB3;ITWB4;ITWB5;ITWB6;ITWB7
21861	chr1	38321936	38322518	12	ITWB10;ITWB11;ITWB12;ITWB13;ITWB14;ITWB15;ITWB2;ITWB3;ITWB4;ITWB5;ITWB6;ITWB7
21955	chr1	38497579	38498496	12	ITWB10;ITWB11;ITWB12;ITWB13;ITWB14;ITWB15;ITWB2;ITWB4;ITWB5;ITWB6;ITWB7;ITWB9
22372	chr1	39312396	39312844	12	ITWB10;ITWB11;ITWB12;ITWB13;ITWB14;ITWB15;ITWB2;ITWB3;ITWB4;ITWB5;ITWB6;ITWB7
22459	chr1	39484275	39484620	12	ITWB10;ITWB11;ITWB12;ITWB13;ITWB14;ITWB15;ITWB2;ITWB3;ITWB4;ITWB5;ITWB6;ITWB7
22478	chr1	39513382	39514010	12	ITWB10;ITWB11;ITWB12;ITWB13;ITWB14;ITWB15;ITWB2;ITWB3;ITWB4;ITWB5;ITWB6;ITWB7
22558	chr1	39636371	39636640	12	ITWB10;ITWB11;ITWB12;ITWB13;ITWB14;ITWB15;ITWB2;ITWB3;ITWB4;ITWB5;ITWB6;ITWB7
22566	chr1	39653178	39653792	12	ITWB10;ITWB11;ITWB12;ITWB13;ITWB14;ITWB15;ITWB2;ITWB3;ITWB4;ITWB5;ITWB6;ITWB7
22639	chr1	39788084	39788441	12	ITWB10;ITWB11;ITWB12;ITWB13;ITWB14;ITWB15;ITWB2;ITWB3;ITWB4;ITWB5;ITWB6;ITWB7
22643	chr1	39791893	39792372	12	ITWB10;ITWB11;ITWB12;ITWB13;ITWB14;ITWB15;ITWB2;ITWB3;ITWB4;ITWB5;ITWB6;ITWB7
22729	chr1	39935685	39935836	12	ITWB10;ITWB11;ITWB12;ITWB13;ITWB14;ITWB15;ITWB2;ITWB3;ITWB4;ITWB5;ITWB6;ITWB7
22894	chr1	40238446	40238672	12	ITWB10;ITWB11;ITWB12;ITWB13;ITWB14;ITWB15;ITWB2;ITWB3;ITWB4;ITWB5;ITWB6;ITWB7
22939	chr1	40318256	40318501	12	ITWB10;ITWB11;ITWB12;ITWB13;ITWB14;ITWB15;ITWB2;ITWB3;ITWB4;ITWB5;ITWB6;ITWB7
23018	chr1	40481760	40482165	12	ITWB10;ITWB11;ITWB12;ITWB13;ITWB14;ITWB15;ITWB2;ITWB3;ITWB4;ITWB5;ITWB6;ITWB7
23083	chr1	40603517	40603943	12	ITWB10;ITWB11;ITWB12;ITWB13;ITWB14;ITWB15;ITWB2;ITWB3;ITWB4;ITWB5;ITWB6;ITWB7
23173	chr1	40720102	40720617	12	ITWB10;ITWB11;ITWB12;ITWB13;ITWB14;ITWB15;ITWB2;ITWB3;ITWB4;ITWB5;ITWB6;ITWB7
23320	chr1	40962161	40962693	12	ITWB10;ITWB11;ITWB12;ITWB13;ITWB14;ITWB15;ITWB2;ITWB3;ITWB4;ITWB5;ITWB6;ITWB7
23340	chr1	40985864	40986283	12	ITWB10;ITWB11;ITWB12;ITWB13;ITWB14;ITWB15;ITWB2;ITWB3;ITWB4;ITWB5;ITWB6;ITWB7
23367	chr1	41030640	41031061	12	ITWB10;ITWB11;ITWB12;ITWB13;ITWB14;ITWB15;ITWB2;ITWB3;ITWB4;ITWB5;ITWB6;ITWB7
23408	chr1	41101631	41102157	12	ITWB10;ITWB11;ITWB12;ITWB13;ITWB14;ITWB15;ITWB2;ITWB3;ITWB4;ITWB5;ITWB6;ITWB7
23422	chr1	41121365	41121783	12	ITWB10;ITWB11;ITWB12;ITWB13;ITWB14;ITWB15;ITWB2;ITWB3;ITWB4;ITWB5;ITWB6;ITWB7
23523	chr1	41269412	41269881	12	ITWB10;ITWB11;ITWB12;ITWB13;ITWB14;ITWB15;ITWB2;ITWB3;ITWB4;ITWB5;ITWB6;ITWB7
23630	chr1	41449294	41449806	12	ITWB10;ITWB11;ITWB12;ITWB13;ITWB14;ITWB15;ITWB2;ITWB3;ITWB4;ITWB5;ITWB6;ITWB7
23681	chr1	41517499	41518185	12	ITWB10;ITWB11;ITWB12;ITWB13;ITWB14;ITWB15;ITWB2;ITWB3;ITWB4;ITWB5;ITWB6;ITWB7
23776	chr1	41657159	41657444	12	ITWB10;ITWB11;ITWB12;ITWB13;ITWB14;ITWB15;ITWB2;ITWB3;ITWB4;ITWB5;ITWB6;ITWB7	1	ENSBTAG00000010091.4	0.00724104
23960	chr1	41975154	41975566	12	ITWB10;ITWB11;ITWB12;ITWB13;ITWB14;ITWB15;ITWB2;ITWB3;ITWB4;ITWB5;ITWB6;ITWB7
24027	chr1	42093135	42093586	12	ITWB10;ITWB11;ITWB12;ITWB13;ITWB14;ITWB15;ITWB2;ITWB3;ITWB4;ITWB5;ITWB6;ITWB7				1	ENSBTAG00000022908.4	0.099
24074	chr1	42163425	42163972	12	ITWB10;ITWB11;ITWB12;ITWB13;ITWB14;ITWB15;ITWB2;ITWB3;ITWB4;ITWB5;ITWB6;ITWB7
24093	chr1	42205092	42205483	12	ITWB10;ITWB11;ITWB12;ITWB13;ITWB14;ITWB15;ITWB2;ITWB3;ITWB4;ITWB5;ITWB6;ITWB7
24273	chr1	42539045	42539470	12	ITWB10;ITWB11;ITWB12;ITWB13;ITWB14;ITWB15;ITWB2;ITWB3;ITWB4;ITWB5;ITWB6;ITWB7
24322	chr1	42663216	42663699	12	ITWB10;ITWB11;ITWB12;ITWB13;ITWB14;ITWB15;ITWB2;ITWB3;ITWB4;ITWB5;ITWB6;ITWB7
24383	chr1	42760882	42761218	12	ITWB10;ITWB11;ITWB12;ITWB13;ITWB14;ITWB15;ITWB2;ITWB3;ITWB4;ITWB5;ITWB6;ITWB7	1	ENSBTAG00000014889.5	0.00568605
24525	chr1	43021215	43021842	12	ITWB10;ITWB11;ITWB12;ITWB13;ITWB14;ITWB15;ITWB2;ITWB3;ITWB4;ITWB5;ITWB6;ITWB7
24570	chr1	43112008	43112484	12	ITWB10;ITWB11;ITWB12;ITWB13;ITWB14;ITWB15;ITWB2;ITWB3;ITWB4;ITWB5;ITWB6;ITWB7
24578	chr1	43121824	43122206	12	ITWB10;ITWB11;ITWB12;ITWB13;ITWB14;ITWB15;ITWB2;ITWB3;ITWB4;ITWB5;ITWB6;ITWB7
24711	chr1	43420067	43420359	12	ITWB10;ITWB11;ITWB12;ITWB13;ITWB14;ITWB15;ITWB2;ITWB3;ITWB4;ITWB5;ITWB6;ITWB7
24720	chr1	43433250	43433479	12	ITWB10;ITWB11;ITWB12;ITWB13;ITWB14;ITWB15;ITWB2;ITWB3;ITWB4;ITWB5;ITWB6;ITWB7
24745	chr1	43474057	43474490	12	ITWB10;ITWB11;ITWB12;ITWB13;ITWB14;ITWB15;ITWB2;ITWB3;ITWB4;ITWB5;ITWB6;ITWB7
24756	chr1	43490701	43490914	12	ITWB10;ITWB11;ITWB12;ITWB13;ITWB15;ITWB2;ITWB3;ITWB4;ITWB5;ITWB6;ITWB7;ITWB9
24840	chr1	43660025	43660629	12	ITWB10;ITWB11;ITWB12;ITWB13;ITWB14;ITWB15;ITWB2;ITWB3;ITWB4;ITWB5;ITWB6;ITWB7
25424	chr1	44997389	44997718	12	ITWB10;ITWB11;ITWB12;ITWB13;ITWB14;ITWB15;ITWB2;ITWB3;ITWB4;ITWB5;ITWB6;ITWB7
25562	chr1	45359340	45359845	12	ITWB10;ITWB11;ITWB12;ITWB13;ITWB14;ITWB15;ITWB2;ITWB3;ITWB4;ITWB5;ITWB6;ITWB7
25631	chr1	45483537	45484186	12	ITWB10;ITWB11;ITWB12;ITWB13;ITWB14;ITWB15;ITWB2;ITWB3;ITWB4;ITWB5;ITWB6;ITWB7
25679	chr1	45547214	45547668	12	ITWB10;ITWB11;ITWB12;ITWB13;ITWB14;ITWB15;ITWB2;ITWB3;ITWB4;ITWB5;ITWB6;ITWB7
25796	chr1	45690387	45690832	12	ITWB10;ITWB11;ITWB12;ITWB13;ITWB14;ITWB15;ITWB2;ITWB3;ITWB4;ITWB5;ITWB6;ITWB7
25918	chr1	46003371	46003844	12	ITWB10;ITWB11;ITWB12;ITWB13;ITWB14;ITWB15;ITWB2;ITWB3;ITWB4;ITWB5;ITWB6;ITWB7
25957	chr1	46086318	46086815	12	ITWB10;ITWB11;ITWB12;ITWB13;ITWB14;ITWB15;ITWB2;ITWB3;ITWB4;ITWB5;ITWB6;ITWB7
25979	chr1	46128317	46128860	13	ITWB10;ITWB11;ITWB12;ITWB13;ITWB14;ITWB15;ITWB2;ITWB3;ITWB4;ITWB5;ITWB6;ITWB7;ITWB9
26056	chr1	46287924	46288208	13	ITWB10;ITWB11;ITWB12;ITWB13;ITWB14;ITWB15;ITWB2;ITWB3;ITWB4;ITWB5;ITWB6;ITWB7;ITWB9
26238	chr1	46638478	46638884	12	ITWB10;ITWB11;ITWB12;ITWB13;ITWB14;ITWB15;ITWB2;ITWB3;ITWB4;ITWB5;ITWB6;ITWB7
26261	chr1	46690826	46691265	12	ITWB10;ITWB11;ITWB12;ITWB13;ITWB14;ITWB15;ITWB2;ITWB3;ITWB4;ITWB5;ITWB6;ITWB7
26443	chr1	47191122	47191366	12	ITWB10;ITWB11;ITWB12;ITWB13;ITWB14;ITWB15;ITWB2;ITWB3;ITWB4;ITWB5;ITWB6;ITWB7
26485	chr1	47276931	47277374	12	ITWB10;ITWB11;ITWB12;ITWB13;ITWB14;ITWB15;ITWB2;ITWB3;ITWB4;ITWB5;ITWB6;ITWB7	1	ENSBTAG00000003666.4	0.00863918
26502	chr1	47300423	47300828	12	ITWB10;ITWB11;ITWB12;ITWB13;ITWB14;ITWB15;ITWB2;ITWB3;ITWB4;ITWB5;ITWB6;ITWB7	1	ENSBTAG00000003666.4	0.00789812
26611	chr1	47507306	47507524	12	ITWB10;ITWB11;ITWB12;ITWB13;ITWB14;ITWB15;ITWB2;ITWB3;ITWB4;ITWB5;ITWB6;ITWB7
26682	chr1	47630760	47631117	12	ITWB10;ITWB11;ITWB12;ITWB13;ITWB14;ITWB15;ITWB2;ITWB3;ITWB4;ITWB5;ITWB6;ITWB7
26877	chr1	47987117	47988182	12	ITWB10;ITWB11;ITWB12;ITWB13;ITWB14;ITWB15;ITWB2;ITWB3;ITWB4;ITWB5;ITWB6;ITWB7
26979	chr1	48179813	48180215	12	ITWB10;ITWB11;ITWB12;ITWB13;ITWB14;ITWB15;ITWB2;ITWB3;ITWB4;ITWB5;ITWB6;ITWB7
27064	chr1	48312781	48313313	12	ITWB10;ITWB11;ITWB12;ITWB13;ITWB14;ITWB15;ITWB2;ITWB3;ITWB4;ITWB5;ITWB6;ITWB7
27481	chr1	49112191	49112690	13	ITWB10;ITWB11;ITWB12;ITWB13;ITWB14;ITWB15;ITWB2;ITWB3;ITWB4;ITWB5;ITWB6;ITWB7;ITWB9
27542	chr1	49225559	49225896	13	ITWB10;ITWB11;ITWB12;ITWB13;ITWB14;ITWB15;ITWB2;ITWB3;ITWB4;ITWB5;ITWB6;ITWB7;ITWB9
27908	chr1	49903827	49904432	12	ITWB10;ITWB11;ITWB12;ITWB13;ITWB14;ITWB15;ITWB2;ITWB3;ITWB4;ITWB5;ITWB6;ITWB7
27931	chr1	49985960	49986491	12	ITWB10;ITWB11;ITWB12;ITWB13;ITWB14;ITWB15;ITWB2;ITWB3;ITWB4;ITWB5;ITWB6;ITWB7
28018	chr1	50144288	50144673	12	ITWB10;ITWB11;ITWB12;ITWB13;ITWB14;ITWB15;ITWB2;ITWB3;ITWB4;ITWB5;ITWB6;ITWB7
28113	chr1	50320743	50321029	12	ITWB10;ITWB11;ITWB12;ITWB13;ITWB14;ITWB15;ITWB2;ITWB3;ITWB4;ITWB5;ITWB6;ITWB7
28120	chr1	50325868	50326246	12	ITWB10;ITWB11;ITWB12;ITWB13;ITWB14;ITWB15;ITWB2;ITWB3;ITWB4;ITWB5;ITWB6;ITWB7
28501	chr1	50907742	50908126	12	ITWB10;ITWB11;ITWB12;ITWB13;ITWB14;ITWB15;ITWB2;ITWB3;ITWB4;ITWB5;ITWB6;ITWB7
28619	chr1	51148580	51148946	12	ITWB10;ITWB11;ITWB12;ITWB13;ITWB14;ITWB15;ITWB2;ITWB3;ITWB4;ITWB5;ITWB6;ITWB7
28736	chr1	51384831	51385301	12	ITWB10;ITWB11;ITWB12;ITWB13;ITWB14;ITWB15;ITWB2;ITWB3;ITWB4;ITWB5;ITWB6;ITWB7
28911	chr1	51783120	51783681	12	ITWB10;ITWB11;ITWB12;ITWB13;ITWB14;ITWB15;ITWB2;ITWB3;ITWB4;ITWB5;ITWB6;ITWB7
29589	chr1	53289397	53290024	12	ITWB10;ITWB11;ITWB12;ITWB13;ITWB14;ITWB15;ITWB2;ITWB3;ITWB4;ITWB5;ITWB6;ITWB7
29686	chr1	53487623	53487931	12	ITWB10;ITWB11;ITWB12;ITWB13;ITWB14;ITWB15;ITWB2;ITWB3;ITWB4;ITWB5;ITWB6;ITWB7
29818	chr1	53774441	53774557	12	ITWB10;ITWB11;ITWB12;ITWB13;ITWB14;ITWB15;ITWB2;ITWB3;ITWB4;ITWB5;ITWB6;ITWB7
29863	chr1	53847406	53847910	12	ITWB10;ITWB11;ITWB12;ITWB13;ITWB14;ITWB15;ITWB2;ITWB3;ITWB4;ITWB5;ITWB6;ITWB7
29929	chr1	54006809	54007009	12	ITWB10;ITWB11;ITWB12;ITWB13;ITWB14;ITWB15;ITWB2;ITWB3;ITWB4;ITWB5;ITWB6;ITWB7
29935	chr1	54014838	54015285	12	ITWB10;ITWB11;ITWB12;ITWB13;ITWB14;ITWB15;ITWB2;ITWB3;ITWB4;ITWB5;ITWB6;ITWB7
30006	chr1	54144190	54144770	12	ITWB10;ITWB11;ITWB12;ITWB13;ITWB14;ITWB15;ITWB2;ITWB3;ITWB4;ITWB5;ITWB6;ITWB7
30070	chr1	54239718	54240129	12	ITWB10;ITWB11;ITWB12;ITWB13;ITWB14;ITWB15;ITWB2;ITWB3;ITWB4;ITWB5;ITWB6;ITWB7
30093	chr1	54289172	54289733	12	ITWB10;ITWB11;ITWB12;ITWB13;ITWB14;ITWB15;ITWB2;ITWB3;ITWB4;ITWB5;ITWB6;ITWB7
30371	chr1	54948645	54949301	12	ITWB10;ITWB11;ITWB12;ITWB13;ITWB14;ITWB15;ITWB2;ITWB3;ITWB4;ITWB5;ITWB6;ITWB7
30411	chr1	55048269	55048846	12	ITWB10;ITWB11;ITWB12;ITWB13;ITWB14;ITWB15;ITWB2;ITWB3;ITWB4;ITWB5;ITWB6;ITWB7
30552	chr1	55360291	55360830	12	ITWB10;ITWB11;ITWB12;ITWB13;ITWB14;ITWB15;ITWB2;ITWB3;ITWB4;ITWB5;ITWB6;ITWB7
30708	chr1	55728068	55728480	12	ITWB10;ITWB11;ITWB12;ITWB13;ITWB14;ITWB15;ITWB2;ITWB3;ITWB4;ITWB5;ITWB6;ITWB7
30819	chr1	55931759	55932079	12	ITWB10;ITWB11;ITWB12;ITWB13;ITWB14;ITWB15;ITWB2;ITWB3;ITWB4;ITWB5;ITWB6;ITWB7
31134	chr1	56550262	56550736	12	ITWB11;ITWB12;ITWB13;ITWB14;ITWB15;ITWB2;ITWB3;ITWB4;ITWB5;ITWB6;ITWB7;ITWB9
31146	chr1	56587714	56588053	12	ITWB10;ITWB11;ITWB12;ITWB13;ITWB14;ITWB15;ITWB2;ITWB3;ITWB4;ITWB5;ITWB6;ITWB7
31150	chr1	56599345	56599853	12	ITWB10;ITWB11;ITWB12;ITWB13;ITWB14;ITWB15;ITWB2;ITWB3;ITWB4;ITWB5;ITWB6;ITWB7
31204	chr1	56727834	56728031	12	ITWB10;ITWB11;ITWB12;ITWB13;ITWB14;ITWB15;ITWB2;ITWB3;ITWB4;ITWB5;ITWB6;ITWB7
31270	chr1	56864664	56864983	12	ITWB10;ITWB11;ITWB12;ITWB13;ITWB14;ITWB15;ITWB2;ITWB3;ITWB4;ITWB5;ITWB6;ITWB7
31274	chr1	56875068	56875487	12	ITWB10;ITWB11;ITWB12;ITWB13;ITWB14;ITWB15;ITWB2;ITWB3;ITWB4;ITWB5;ITWB6;ITWB7
31386	chr1	57084240	57084520	12	ITWB10;ITWB11;ITWB12;ITWB13;ITWB14;ITWB15;ITWB2;ITWB3;ITWB4;ITWB5;ITWB6;ITWB7	1	ENSBTAG00000001209.3	0.00307686
31446	chr1	57175981	57176481	12	ITWB10;ITWB11;ITWB12;ITWB13;ITWB14;ITWB15;ITWB2;ITWB3;ITWB4;ITWB5;ITWB6;ITWB7
31624	chr1	57669544	57670179	12	ITWB10;ITWB11;ITWB12;ITWB13;ITWB14;ITWB15;ITWB2;ITWB3;ITWB4;ITWB5;ITWB6;ITWB7
31632	chr1	57682682	57683273	12	ITWB10;ITWB11;ITWB12;ITWB13;ITWB14;ITWB15;ITWB2;ITWB3;ITWB4;ITWB5;ITWB6;ITWB7	1	ENSBTAG00000011871.5	0.0206441
31657	chr1	57733763	57734212	12	ITWB10;ITWB11;ITWB12;ITWB13;ITWB14;ITWB15;ITWB2;ITWB3;ITWB4;ITWB5;ITWB6;ITWB7
31715	chr1	57795258	57795573	12	ITWB10;ITWB11;ITWB12;ITWB13;ITWB14;ITWB15;ITWB2;ITWB3;ITWB4;ITWB5;ITWB6;ITWB7
31796	chr1	57967946	57968275	12	ITWB10;ITWB11;ITWB12;ITWB13;ITWB14;ITWB15;ITWB2;ITWB3;ITWB4;ITWB5;ITWB6;ITWB7
31822	chr1	58016351	58016574	12	ITWB10;ITWB11;ITWB12;ITWB13;ITWB14;ITWB15;ITWB2;ITWB3;ITWB4;ITWB5;ITWB6;ITWB7	1	ENSBTAG00000040144.2	0.0167934
31933	chr1	58276729	58277096	12	ITWB10;ITWB11;ITWB12;ITWB13;ITWB14;ITWB15;ITWB2;ITWB3;ITWB4;ITWB5;ITWB6;ITWB7
32044	chr1	58584659	58584856	12	ITWB10;ITWB11;ITWB12;ITWB13;ITWB14;ITWB15;ITWB2;ITWB3;ITWB4;ITWB5;ITWB6;ITWB7
32063	chr1	58630116	58630618	12	ITWB10;ITWB11;ITWB12;ITWB13;ITWB14;ITWB15;ITWB2;ITWB3;ITWB4;ITWB5;ITWB6;ITWB7
32232	chr1	59004289	59004766	12	ITWB10;ITWB11;ITWB12;ITWB13;ITWB14;ITWB15;ITWB2;ITWB3;ITWB4;ITWB5;ITWB6;ITWB7	1	ENSBTAG00000004971.5	0.00824689
32264	chr1	59071905	59072374	12	ITWB10;ITWB11;ITWB12;ITWB13;ITWB14;ITWB15;ITWB2;ITWB3;ITWB4;ITWB5;ITWB6;ITWB7	1	ENSBTAG00000004974.3	0.0456048
32696	chr1	59816323	59816586	12	ITWB10;ITWB11;ITWB12;ITWB13;ITWB14;ITWB15;ITWB2;ITWB3;ITWB4;ITWB5;ITWB6;ITWB7
32757	chr1	59896247	59896829	12	ITWB10;ITWB11;ITWB12;ITWB13;ITWB14;ITWB15;ITWB2;ITWB3;ITWB4;ITWB5;ITWB6;ITWB7
32990	chr1	60256624	60257059	12	ITWB10;ITWB11;ITWB12;ITWB13;ITWB14;ITWB15;ITWB2;ITWB3;ITWB4;ITWB5;ITWB6;ITWB7
33052	chr1	60374924	60375727	12	ITWB10;ITWB11;ITWB12;ITWB13;ITWB14;ITWB15;ITWB2;ITWB3;ITWB4;ITWB5;ITWB6;ITWB7
33055	chr1	60387816	60388188	12	ITWB10;ITWB11;ITWB12;ITWB13;ITWB14;ITWB15;ITWB2;ITWB3;ITWB4;ITWB5;ITWB6;ITWB7
33199	chr1	60753231	60753491	12	ITWB10;ITWB11;ITWB12;ITWB13;ITWB14;ITWB15;ITWB2;ITWB3;ITWB4;ITWB6;ITWB7;ITWB9
33286	chr1	60979222	60979750	12	ITWB10;ITWB11;ITWB12;ITWB13;ITWB14;ITWB15;ITWB2;ITWB3;ITWB4;ITWB5;ITWB6;ITWB7
33335	chr1	61075326	61075790	12	ITWB10;ITWB11;ITWB12;ITWB13;ITWB14;ITWB15;ITWB2;ITWB3;ITWB4;ITWB5;ITWB6;ITWB7
33481	chr1	61333350	61333893	12	ITWB10;ITWB11;ITWB12;ITWB13;ITWB14;ITWB2;ITWB3;ITWB4;ITWB5;ITWB6;ITWB7;ITWB9
33734	chr1	61772650	61772973	12	ITWB10;ITWB11;ITWB12;ITWB13;ITWB14;ITWB15;ITWB2;ITWB3;ITWB4;ITWB5;ITWB6;ITWB7	1	ENSBTAG00000046931.1	0.386861
33999	chr1	62210190	62210402	12	ITWB10;ITWB11;ITWB12;ITWB13;ITWB14;ITWB15;ITWB2;ITWB3;ITWB4;ITWB5;ITWB6;ITWB7
34099	chr1	62393739	62394310	12	ITWB10;ITWB11;ITWB12;ITWB13;ITWB14;ITWB15;ITWB2;ITWB3;ITWB4;ITWB5;ITWB6;ITWB7				1	ENSBTAG00000046854.1	0.2855
34121	chr1	62436247	62436532	12	ITWB10;ITWB11;ITWB12;ITWB13;ITWB14;ITWB15;ITWB2;ITWB3;ITWB4;ITWB5;ITWB6;ITWB7
34180	chr1	62551303	62551782	12	ITWB10;ITWB11;ITWB12;ITWB13;ITWB14;ITWB15;ITWB2;ITWB3;ITWB4;ITWB5;ITWB6;ITWB7
34239	chr1	62631167	62631670	12	ITWB10;ITWB11;ITWB12;ITWB13;ITWB14;ITWB15;ITWB2;ITWB3;ITWB4;ITWB5;ITWB6;ITWB7
34255	chr1	62644091	62644529	12	ITWB10;ITWB11;ITWB12;ITWB13;ITWB14;ITWB15;ITWB2;ITWB3;ITWB4;ITWB5;ITWB6;ITWB7
34418	chr1	62854591	62855028	12	ITWB10;ITWB11;ITWB12;ITWB13;ITWB14;ITWB15;ITWB2;ITWB3;ITWB4;ITWB5;ITWB6;ITWB7
34483	chr1	62947198	62947649	12	ITWB10;ITWB11;ITWB12;ITWB13;ITWB14;ITWB15;ITWB2;ITWB3;ITWB4;ITWB5;ITWB6;ITWB7
34584	chr1	63107355	63107773	12	ITWB10;ITWB11;ITWB12;ITWB13;ITWB14;ITWB15;ITWB2;ITWB3;ITWB4;ITWB5;ITWB6;ITWB7
34589	chr1	63116912	63117525	12	ITWB10;ITWB11;ITWB12;ITWB13;ITWB14;ITWB15;ITWB2;ITWB3;ITWB4;ITWB5;ITWB6;ITWB7
34845	chr1	63594655	63595132	12	ITWB10;ITWB11;ITWB12;ITWB13;ITWB14;ITWB15;ITWB2;ITWB3;ITWB4;ITWB5;ITWB6;ITWB7
35037	chr1	64119929	64120235	12	ITWB10;ITWB11;ITWB12;ITWB13;ITWB14;ITWB15;ITWB2;ITWB3;ITWB4;ITWB5;ITWB6;ITWB7
35082	chr1	64222576	64222832	12	ITWB10;ITWB11;ITWB12;ITWB13;ITWB14;ITWB15;ITWB2;ITWB3;ITWB4;ITWB5;ITWB6;ITWB7
35418	chr1	65063540	65064019	12	ITWB10;ITWB11;ITWB12;ITWB13;ITWB14;ITWB15;ITWB2;ITWB3;ITWB4;ITWB5;ITWB6;ITWB7
35422	chr1	65066765	65067266	12	ITWB10;ITWB11;ITWB12;ITWB13;ITWB14;ITWB15;ITWB2;ITWB3;ITWB4;ITWB5;ITWB6;ITWB7
35506	chr1	65295424	65295834	12	ITWB10;ITWB11;ITWB12;ITWB13;ITWB14;ITWB15;ITWB2;ITWB3;ITWB4;ITWB5;ITWB6;ITWB7
35815	chr1	66006603	66007038	12	ITWB10;ITWB11;ITWB12;ITWB13;ITWB14;ITWB15;ITWB2;ITWB3;ITWB4;ITWB5;ITWB6;ITWB7	2	ENSBTAG00000015898.5;ENSBTAG00000015898.5	0.02716033966033966;0.00970787118659198
35825	chr1	66042205	66042469	12	ITWB10;ITWB11;ITWB12;ITWB13;ITWB14;ITWB15;ITWB2;ITWB3;ITWB4;ITWB5;ITWB6;ITWB7				1	ENSBTAG00000016848.5	0.132
35913	chr1	66242213	66242604	12	ITWB10;ITWB11;ITWB12;ITWB13;ITWB14;ITWB15;ITWB2;ITWB3;ITWB4;ITWB5;ITWB6;ITWB7
35919	chr1	66249101	66249333	12	ITWB10;ITWB11;ITWB12;ITWB13;ITWB14;ITWB15;ITWB2;ITWB3;ITWB4;ITWB5;ITWB6;ITWB7
35949	chr1	66302697	66302946	12	ITWB10;ITWB11;ITWB12;ITWB13;ITWB14;ITWB15;ITWB2;ITWB3;ITWB4;ITWB5;ITWB6;ITWB7
36008	chr1	66419715	66420032	12	ITWB10;ITWB11;ITWB12;ITWB13;ITWB14;ITWB15;ITWB2;ITWB3;ITWB4;ITWB5;ITWB6;ITWB7
36012	chr1	66432870	66433160	12	ITWB10;ITWB11;ITWB12;ITWB13;ITWB14;ITWB15;ITWB2;ITWB3;ITWB4;ITWB5;ITWB6;ITWB7
36060	chr1	66530327	66530835	12	ITWB10;ITWB11;ITWB12;ITWB13;ITWB14;ITWB15;ITWB2;ITWB3;ITWB4;ITWB5;ITWB7;ITWB9
36705	chr1	67846384	67846896	12	ITWB10;ITWB11;ITWB12;ITWB13;ITWB14;ITWB15;ITWB2;ITWB3;ITWB4;ITWB5;ITWB6;ITWB7	1	ENSBTAG00000018765.5	0.0135078
36728	chr1	67921717	67922263	12	ITWB10;ITWB11;ITWB12;ITWB13;ITWB14;ITWB15;ITWB2;ITWB3;ITWB4;ITWB5;ITWB6;ITWB7
36757	chr1	68036200	68036401	13	ITWB10;ITWB11;ITWB12;ITWB13;ITWB14;ITWB15;ITWB2;ITWB3;ITWB4;ITWB5;ITWB6;ITWB7;ITWB9
37129	chr1	69110488	69110800	12	ITWB10;ITWB11;ITWB12;ITWB13;ITWB14;ITWB15;ITWB2;ITWB3;ITWB4;ITWB5;ITWB6;ITWB7
37212	chr1	69394325	69394850	12	ITWB10;ITWB11;ITWB12;ITWB13;ITWB14;ITWB15;ITWB2;ITWB3;ITWB4;ITWB5;ITWB6;ITWB7	1	ENSBTAG00000046935.1	0.31456
37399	chr1	69869947	69870371	12	ITWB10;ITWB11;ITWB12;ITWB13;ITWB14;ITWB15;ITWB2;ITWB3;ITWB4;ITWB5;ITWB6;ITWB7
37443	chr1	69993572	69993895	12	ITWB10;ITWB11;ITWB12;ITWB13;ITWB14;ITWB15;ITWB2;ITWB3;ITWB4;ITWB5;ITWB6;ITWB7
37686	chr1	70547061	70547537	12	ITWB10;ITWB11;ITWB12;ITWB13;ITWB14;ITWB15;ITWB2;ITWB3;ITWB4;ITWB5;ITWB6;ITWB7
37714	chr1	70601475	70601675	12	ITWB10;ITWB11;ITWB12;ITWB13;ITWB14;ITWB15;ITWB2;ITWB3;ITWB4;ITWB5;ITWB6;ITWB7
37762	chr1	70656641	70657126	12	ITWB10;ITWB11;ITWB12;ITWB13;ITWB14;ITWB15;ITWB2;ITWB3;ITWB4;ITWB5;ITWB6;ITWB7
37946	chr1	70952661	70953028	12	ITWB10;ITWB11;ITWB12;ITWB13;ITWB14;ITWB15;ITWB2;ITWB3;ITWB4;ITWB5;ITWB6;ITWB7
38025	chr1	71124303	71124581	12	ITWB10;ITWB11;ITWB12;ITWB13;ITWB14;ITWB15;ITWB2;ITWB3;ITWB4;ITWB5;ITWB6;ITWB7
38046	chr1	71197204	71197534	12	ITWB10;ITWB11;ITWB12;ITWB13;ITWB14;ITWB15;ITWB2;ITWB3;ITWB4;ITWB6;ITWB7;ITWB9
38047	chr1	71199753	71200112	12	ITWB10;ITWB11;ITWB12;ITWB13;ITWB14;ITWB15;ITWB2;ITWB3;ITWB4;ITWB5;ITWB6;ITWB7
38475	chr1	72124286	72124627	12	ITWB10;ITWB11;ITWB12;ITWB13;ITWB14;ITWB15;ITWB2;ITWB3;ITWB4;ITWB5;ITWB6;ITWB7
38520	chr1	72165291	72165582	13	ITWB10;ITWB11;ITWB12;ITWB13;ITWB14;ITWB15;ITWB2;ITWB3;ITWB4;ITWB5;ITWB6;ITWB7;ITWB9
38634	chr1	72370899	72371156	12	ITWB10;ITWB11;ITWB12;ITWB13;ITWB14;ITWB15;ITWB2;ITWB3;ITWB4;ITWB5;ITWB6;ITWB7
38673	chr1	72477337	72477632	12	ITWB10;ITWB11;ITWB12;ITWB13;ITWB14;ITWB15;ITWB2;ITWB3;ITWB4;ITWB5;ITWB6;ITWB7	1	ENSBTAG00000048225.1	0.262108
38717	chr1	72650710	72650946	12	ITWB10;ITWB11;ITWB12;ITWB13;ITWB14;ITWB15;ITWB2;ITWB3;ITWB4;ITWB6;ITWB7;ITWB9
38961	chr1	73113661	73113863	12	ITWB10;ITWB11;ITWB12;ITWB13;ITWB14;ITWB15;ITWB2;ITWB3;ITWB4;ITWB5;ITWB6;ITWB7
38983	chr1	73200208	73200533	12	ITWB10;ITWB11;ITWB12;ITWB13;ITWB14;ITWB15;ITWB2;ITWB3;ITWB4;ITWB5;ITWB6;ITWB7
39055	chr1	73449921	73450392	12	ITWB10;ITWB11;ITWB12;ITWB13;ITWB14;ITWB15;ITWB2;ITWB3;ITWB4;ITWB5;ITWB6;ITWB7
39171	chr1	73717129	73717527	12	ITWB10;ITWB11;ITWB12;ITWB13;ITWB14;ITWB15;ITWB2;ITWB3;ITWB4;ITWB5;ITWB6;ITWB7	1	ENSBTAG00000013204.4	0.00727193
39196	chr1	73751295	73751586	12	ITWB10;ITWB11;ITWB12;ITWB13;ITWB14;ITWB15;ITWB2;ITWB3;ITWB4;ITWB5;ITWB7;ITWB9	1	ENSBTAG00000013203.4	0.0080672
39339	chr1	74302164	74302650	12	ITWB10;ITWB11;ITWB12;ITWB13;ITWB14;ITWB15;ITWB2;ITWB3;ITWB4;ITWB5;ITWB6;ITWB7
39523	chr1	74675361	74675784	12	ITWB10;ITWB11;ITWB12;ITWB13;ITWB14;ITWB15;ITWB2;ITWB3;ITWB4;ITWB5;ITWB6;ITWB7
39553	chr1	74718845	74719361	12	ITWB10;ITWB11;ITWB12;ITWB13;ITWB14;ITWB15;ITWB2;ITWB3;ITWB4;ITWB5;ITWB6;ITWB7
39713	chr1	75179896	75180416	12	ITWB10;ITWB11;ITWB12;ITWB13;ITWB14;ITWB15;ITWB2;ITWB3;ITWB4;ITWB5;ITWB6;ITWB7
39787	chr1	75326667	75327013	12	ITWB10;ITWB11;ITWB12;ITWB13;ITWB14;ITWB15;ITWB2;ITWB3;ITWB4;ITWB5;ITWB7;ITWB9
39999	chr1	75732303	75732457	12	ITWB10;ITWB11;ITWB12;ITWB13;ITWB14;ITWB15;ITWB2;ITWB3;ITWB4;ITWB5;ITWB6;ITWB7
40121	chr1	75919205	75919673	12	ITWB10;ITWB11;ITWB12;ITWB13;ITWB14;ITWB15;ITWB2;ITWB3;ITWB4;ITWB5;ITWB7;ITWB9
40196	chr1	76060960	76061299	12	ITWB10;ITWB11;ITWB12;ITWB13;ITWB14;ITWB15;ITWB2;ITWB3;ITWB4;ITWB5;ITWB6;ITWB7
40210	chr1	76085718	76086274	12	ITWB10;ITWB11;ITWB12;ITWB13;ITWB14;ITWB15;ITWB2;ITWB3;ITWB4;ITWB5;ITWB6;ITWB7
40580	chr1	76799283	76800010	13	ITWB10;ITWB11;ITWB12;ITWB13;ITWB14;ITWB15;ITWB2;ITWB3;ITWB4;ITWB5;ITWB6;ITWB7;ITWB9
40751	chr1	77104012	77104491	12	ITWB10;ITWB11;ITWB12;ITWB13;ITWB14;ITWB15;ITWB2;ITWB3;ITWB4;ITWB5;ITWB6;ITWB7
40833	chr1	77251023	77251285	12	ITWB10;ITWB11;ITWB12;ITWB13;ITWB14;ITWB15;ITWB2;ITWB3;ITWB4;ITWB5;ITWB6;ITWB7				1	ENSBTAG00000013205.5	0.131
41076	chr1	77747188	77747468	12	ITWB10;ITWB11;ITWB12;ITWB13;ITWB14;ITWB15;ITWB2;ITWB3;ITWB4;ITWB5;ITWB6;ITWB7
41106	chr1	77794450	77794893	12	ITWB10;ITWB11;ITWB12;ITWB13;ITWB14;ITWB15;ITWB2;ITWB3;ITWB4;ITWB5;ITWB6;ITWB7
41548	chr1	78753388	78753867	12	ITWB10;ITWB11;ITWB12;ITWB13;ITWB14;ITWB15;ITWB2;ITWB3;ITWB4;ITWB5;ITWB6;ITWB7
41583	chr1	78850697	78851101	12	ITWB10;ITWB11;ITWB12;ITWB13;ITWB14;ITWB15;ITWB2;ITWB3;ITWB4;ITWB5;ITWB6;ITWB7
41611	chr1	78918314	78918679	12	ITWB10;ITWB11;ITWB12;ITWB13;ITWB14;ITWB15;ITWB2;ITWB3;ITWB4;ITWB5;ITWB6;ITWB7
42287	chr1	80363583	80363852	12	ITWB10;ITWB11;ITWB12;ITWB13;ITWB14;ITWB15;ITWB2;ITWB3;ITWB4;ITWB5;ITWB6;ITWB7
42488	chr1	81033221	81033679	12	ITWB10;ITWB11;ITWB12;ITWB13;ITWB14;ITWB15;ITWB2;ITWB3;ITWB4;ITWB5;ITWB6;ITWB7
42498	chr1	81050662	81050858	12	ITWB10;ITWB11;ITWB12;ITWB13;ITWB14;ITWB15;ITWB2;ITWB3;ITWB4;ITWB5;ITWB6;ITWB7	1	ENSBTAG00000014727.5	0.013833
42664	chr1	81460768	81460972	12	ITWB10;ITWB11;ITWB12;ITWB13;ITWB14;ITWB15;ITWB2;ITWB3;ITWB4;ITWB5;ITWB6;ITWB7
42739	chr1	81696329	81696949	12	ITWB10;ITWB11;ITWB12;ITWB13;ITWB14;ITWB15;ITWB2;ITWB3;ITWB4;ITWB5;ITWB6;ITWB7
42790	chr1	81821706	81822061	12	ITWB10;ITWB11;ITWB12;ITWB13;ITWB14;ITWB15;ITWB2;ITWB3;ITWB4;ITWB5;ITWB6;ITWB7
42797	chr1	81842223	81842510	12	ITWB10;ITWB11;ITWB12;ITWB13;ITWB14;ITWB15;ITWB2;ITWB3;ITWB4;ITWB5;ITWB6;ITWB7
43147	chr1	82623230	82623608	12	ITWB10;ITWB11;ITWB12;ITWB13;ITWB14;ITWB15;ITWB2;ITWB3;ITWB4;ITWB5;ITWB6;ITWB7
43547	chr1	83818754	83819087	12	ITWB10;ITWB11;ITWB12;ITWB13;ITWB14;ITWB15;ITWB2;ITWB3;ITWB4;ITWB5;ITWB6;ITWB7
43669	chr1	84087434	84087994	12	ITWB10;ITWB11;ITWB12;ITWB13;ITWB14;ITWB15;ITWB2;ITWB3;ITWB4;ITWB5;ITWB6;ITWB7	1	ENSBTAG00000017450.4	0.0172749
43863	chr1	84565075	84565504	12	ITWB10;ITWB11;ITWB12;ITWB13;ITWB14;ITWB15;ITWB2;ITWB3;ITWB4;ITWB5;ITWB6;ITWB7
44051	chr1	84909851	84910225	12	ITWB10;ITWB11;ITWB12;ITWB13;ITWB14;ITWB15;ITWB2;ITWB3;ITWB4;ITWB5;ITWB6;ITWB7
44119	chr1	85111919	85112224	12	ITWB10;ITWB11;ITWB12;ITWB13;ITWB14;ITWB15;ITWB2;ITWB3;ITWB4;ITWB5;ITWB6;ITWB7
44324	chr1	85498759	85499127	12	ITWB10;ITWB11;ITWB12;ITWB13;ITWB14;ITWB15;ITWB2;ITWB3;ITWB4;ITWB5;ITWB6;ITWB7
44365	chr1	85605076	85605638	12	ITWB10;ITWB11;ITWB12;ITWB13;ITWB14;ITWB15;ITWB2;ITWB3;ITWB4;ITWB5;ITWB6;ITWB7
44491	chr1	85901214	85901552	12	ITWB10;ITWB11;ITWB12;ITWB13;ITWB14;ITWB15;ITWB2;ITWB3;ITWB4;ITWB5;ITWB6;ITWB7
44563	chr1	85986246	85986362	12	ITWB10;ITWB11;ITWB12;ITWB13;ITWB14;ITWB15;ITWB2;ITWB3;ITWB4;ITWB5;ITWB6;ITWB7
44777	chr1	86375892	86376364	12	ITWB10;ITWB11;ITWB12;ITWB13;ITWB14;ITWB15;ITWB2;ITWB3;ITWB4;ITWB5;ITWB6;ITWB7
44970	chr1	86715181	86715488	12	ITWB10;ITWB11;ITWB12;ITWB13;ITWB14;ITWB15;ITWB2;ITWB3;ITWB4;ITWB5;ITWB6;ITWB7	2	ENSBTAG00000016457.5;ENSBTAG00000016457.5	0.0042032338887443696;0.004203291437333991
45022	chr1	86825750	86826092	12	ITWB10;ITWB11;ITWB12;ITWB13;ITWB14;ITWB15;ITWB2;ITWB3;ITWB4;ITWB5;ITWB6;ITWB7
45259	chr1	87384245	87384901	12	ITWB10;ITWB11;ITWB12;ITWB13;ITWB14;ITWB15;ITWB2;ITWB3;ITWB4;ITWB5;ITWB6;ITWB7
45413	chr1	87742326	87742510	12	ITWB10;ITWB11;ITWB12;ITWB13;ITWB14;ITWB15;ITWB2;ITWB3;ITWB4;ITWB5;ITWB6;ITWB7
45524	chr1	88002518	88002619	12	ITWB10;ITWB11;ITWB12;ITWB13;ITWB14;ITWB15;ITWB2;ITWB3;ITWB4;ITWB5;ITWB6;ITWB7	1	ENSBTAG00000005946.6	0.000804051
45589	chr1	88108422	88108946	12	ITWB10;ITWB11;ITWB12;ITWB13;ITWB14;ITWB15;ITWB2;ITWB3;ITWB4;ITWB5;ITWB6;ITWB7	1	ENSBTAG00000002463.5	0.0346698
45624	chr1	88166833	88167145	12	ITWB10;ITWB11;ITWB12;ITWB13;ITWB14;ITWB15;ITWB2;ITWB3;ITWB4;ITWB5;ITWB6;ITWB7
46033	chr1	89043487	89043889	12	ITWB10;ITWB11;ITWB12;ITWB13;ITWB14;ITWB15;ITWB2;ITWB3;ITWB4;ITWB5;ITWB6;ITWB7
46090	chr1	89157922	89158174	12	ITWB10;ITWB11;ITWB12;ITWB13;ITWB14;ITWB15;ITWB2;ITWB3;ITWB4;ITWB5;ITWB6;ITWB7
46243	chr1	89462897	89463233	12	ITWB10;ITWB11;ITWB12;ITWB13;ITWB14;ITWB15;ITWB2;ITWB3;ITWB4;ITWB5;ITWB6;ITWB7
46807	chr1	90544872	90545012	12	ITWB10;ITWB11;ITWB12;ITWB13;ITWB14;ITWB15;ITWB2;ITWB3;ITWB4;ITWB5;ITWB6;ITWB7
46963	chr1	90836689	90837184	12	ITWB10;ITWB11;ITWB12;ITWB13;ITWB14;ITWB15;ITWB2;ITWB3;ITWB4;ITWB5;ITWB6;ITWB7
47029	chr1	91007375	91007870	12	ITWB10;ITWB11;ITWB12;ITWB13;ITWB14;ITWB15;ITWB2;ITWB3;ITWB4;ITWB5;ITWB6;ITWB7
47073	chr1	91100327	91100651	12	ITWB10;ITWB11;ITWB12;ITWB13;ITWB14;ITWB15;ITWB2;ITWB3;ITWB4;ITWB5;ITWB6;ITWB7
47085	chr1	91132494	91132735	12	ITWB10;ITWB11;ITWB12;ITWB13;ITWB14;ITWB15;ITWB2;ITWB3;ITWB4;ITWB5;ITWB6;ITWB7
47443	chr1	91819305	91820003	12	ITWB10;ITWB11;ITWB12;ITWB13;ITWB14;ITWB15;ITWB2;ITWB3;ITWB4;ITWB5;ITWB6;ITWB7
47578	chr1	92051142	92051740	12	ITWB10;ITWB11;ITWB12;ITWB13;ITWB14;ITWB15;ITWB2;ITWB3;ITWB4;ITWB5;ITWB6;ITWB7
47803	chr1	92389386	92390027	12	ITWB10;ITWB11;ITWB12;ITWB13;ITWB14;ITWB15;ITWB2;ITWB3;ITWB4;ITWB5;ITWB6;ITWB7
47811	chr1	92394878	92395295	12	ITWB10;ITWB11;ITWB12;ITWB13;ITWB14;ITWB15;ITWB2;ITWB3;ITWB4;ITWB5;ITWB6;ITWB7
47844	chr1	92438166	92438771	12	ITWB10;ITWB11;ITWB12;ITWB13;ITWB14;ITWB15;ITWB2;ITWB3;ITWB4;ITWB5;ITWB6;ITWB7
47986	chr1	92652615	92652892	12	ITWB10;ITWB11;ITWB12;ITWB13;ITWB14;ITWB15;ITWB2;ITWB3;ITWB4;ITWB6;ITWB7;ITWB9
48149	chr1	92909610	92910132	12	ITWB10;ITWB11;ITWB12;ITWB13;ITWB14;ITWB15;ITWB2;ITWB3;ITWB4;ITWB5;ITWB6;ITWB7
48211	chr1	93002769	93003486	12	ITWB10;ITWB11;ITWB12;ITWB13;ITWB14;ITWB15;ITWB2;ITWB3;ITWB4;ITWB5;ITWB6;ITWB7
48214	chr1	93006336	93006635	12	ITWB10;ITWB11;ITWB12;ITWB13;ITWB14;ITWB15;ITWB2;ITWB3;ITWB4;ITWB5;ITWB6;ITWB7
48441	chr1	93393506	93393819	12	ITWB10;ITWB11;ITWB12;ITWB13;ITWB14;ITWB15;ITWB2;ITWB3;ITWB4;ITWB5;ITWB6;ITWB9
48695	chr1	93856017	93856360	12	ITWB10;ITWB11;ITWB12;ITWB13;ITWB14;ITWB15;ITWB2;ITWB3;ITWB4;ITWB5;ITWB6;ITWB7
48698	chr1	93868121	93868762	12	ITWB10;ITWB11;ITWB12;ITWB13;ITWB14;ITWB15;ITWB2;ITWB3;ITWB4;ITWB5;ITWB6;ITWB7
48930	chr1	94214566	94214858	12	ITWB10;ITWB11;ITWB12;ITWB13;ITWB14;ITWB15;ITWB2;ITWB3;ITWB4;ITWB5;ITWB6;ITWB7
49019	chr1	94311509	94311831	12	ITWB10;ITWB11;ITWB12;ITWB13;ITWB14;ITWB15;ITWB2;ITWB3;ITWB4;ITWB5;ITWB6;ITWB7
49087	chr1	94410874	94411278	12	ITWB10;ITWB11;ITWB12;ITWB13;ITWB14;ITWB15;ITWB2;ITWB3;ITWB4;ITWB5;ITWB6;ITWB7
49150	chr1	94496924	94497384	12	ITWB10;ITWB11;ITWB12;ITWB13;ITWB14;ITWB15;ITWB2;ITWB3;ITWB4;ITWB5;ITWB6;ITWB7
49192	chr1	94561874	94562357	12	ITWB10;ITWB11;ITWB12;ITWB13;ITWB14;ITWB15;ITWB2;ITWB3;ITWB4;ITWB5;ITWB6;ITWB7
49615	chr1	95325190	95325462	12	ITWB10;ITWB11;ITWB12;ITWB13;ITWB14;ITWB15;ITWB2;ITWB3;ITWB4;ITWB5;ITWB6;ITWB7
49785	chr1	95704803	95704996	12	ITWB10;ITWB11;ITWB12;ITWB13;ITWB14;ITWB15;ITWB2;ITWB3;ITWB4;ITWB5;ITWB6;ITWB7
49925	chr1	96058649	96058851	12	ITWB10;ITWB11;ITWB12;ITWB13;ITWB14;ITWB15;ITWB2;ITWB3;ITWB4;ITWB5;ITWB6;ITWB7
49993	chr1	96123686	96124321	12	ITWB10;ITWB11;ITWB12;ITWB13;ITWB14;ITWB15;ITWB2;ITWB3;ITWB4;ITWB5;ITWB6;ITWB7
50052	chr1	96198232	96198826	12	ITWB10;ITWB11;ITWB12;ITWB13;ITWB14;ITWB15;ITWB2;ITWB3;ITWB4;ITWB5;ITWB6;ITWB7
50155	chr1	96415280	96415715	12	ITWB10;ITWB11;ITWB12;ITWB13;ITWB14;ITWB15;ITWB2;ITWB3;ITWB4;ITWB5;ITWB6;ITWB7	2	ENSBTAG00000006174.5;ENSBTAG00000006174.5	0.03720492644543277;0.037516170763260026
50300	chr1	96696201	96696508	12	ITWB10;ITWB11;ITWB12;ITWB13;ITWB14;ITWB15;ITWB2;ITWB3;ITWB4;ITWB5;ITWB6;ITWB7
50315	chr1	96729760	96730255	12	ITWB10;ITWB11;ITWB12;ITWB13;ITWB14;ITWB15;ITWB2;ITWB3;ITWB4;ITWB5;ITWB6;ITWB7
50398	chr1	96904340	96904677	12	ITWB10;ITWB11;ITWB12;ITWB13;ITWB14;ITWB15;ITWB2;ITWB3;ITWB4;ITWB5;ITWB6;ITWB7
50431	chr1	96966790	96967316	12	ITWB10;ITWB11;ITWB12;ITWB13;ITWB14;ITWB15;ITWB2;ITWB3;ITWB4;ITWB5;ITWB6;ITWB7
50440	chr1	96984758	96985254	12	ITWB10;ITWB11;ITWB12;ITWB13;ITWB14;ITWB15;ITWB2;ITWB3;ITWB4;ITWB5;ITWB6;ITWB7
50604	chr1	97327782	97328102	12	ITWB10;ITWB11;ITWB12;ITWB13;ITWB14;ITWB15;ITWB2;ITWB3;ITWB4;ITWB5;ITWB6;ITWB7
50650	chr1	97407786	97408216	12	ITWB10;ITWB11;ITWB12;ITWB13;ITWB14;ITWB15;ITWB2;ITWB3;ITWB4;ITWB5;ITWB6;ITWB7
50758	chr1	97736829	97737278	12	ITWB10;ITWB11;ITWB12;ITWB13;ITWB14;ITWB15;ITWB2;ITWB3;ITWB4;ITWB5;ITWB6;ITWB7	1	ENSBTAG00000016323.4	0.00400589
50776	chr1	97769065	97769636	12	ITWB10;ITWB11;ITWB12;ITWB13;ITWB14;ITWB15;ITWB2;ITWB3;ITWB4;ITWB5;ITWB6;ITWB7
50784	chr1	97792790	97793280	12	ITWB10;ITWB11;ITWB12;ITWB13;ITWB14;ITWB15;ITWB2;ITWB3;ITWB4;ITWB5;ITWB6;ITWB7	1	ENSBTAG00000019060.2	0.0328771
50866	chr1	97907260	97907477	12	ITWB10;ITWB11;ITWB12;ITWB13;ITWB14;ITWB15;ITWB2;ITWB3;ITWB4;ITWB5;ITWB6;ITWB7
50867	chr1	97907929	97908500	13	ITWB10;ITWB11;ITWB12;ITWB13;ITWB14;ITWB15;ITWB2;ITWB3;ITWB4;ITWB5;ITWB6;ITWB7;ITWB9
51025	chr1	98202102	98202595	12	ITWB10;ITWB11;ITWB12;ITWB13;ITWB14;ITWB15;ITWB2;ITWB3;ITWB4;ITWB5;ITWB6;ITWB7	1	ENSBTAG00000039442.2	0.017569	1	ENSBTAG00000039442.2	0.0505
51048	chr1	98233879	98234498	12	ITWB10;ITWB11;ITWB12;ITWB13;ITWB14;ITWB15;ITWB2;ITWB3;ITWB4;ITWB5;ITWB6;ITWB7	1	ENSBTAG00000018228.5	0.0421031
51089	chr1	98330992	98331560	12	ITWB10;ITWB11;ITWB12;ITWB13;ITWB14;ITWB15;ITWB2;ITWB3;ITWB4;ITWB5;ITWB6;ITWB7
51255	chr1	98676169	98676721	12	ITWB10;ITWB11;ITWB12;ITWB13;ITWB14;ITWB15;ITWB2;ITWB3;ITWB4;ITWB5;ITWB6;ITWB7
51636	chr1	99225801	99226005	12	ITWB10;ITWB11;ITWB12;ITWB13;ITWB14;ITWB15;ITWB2;ITWB3;ITWB4;ITWB5;ITWB6;ITWB7
51652	chr1	99253478	99253971	12	ITWB10;ITWB11;ITWB12;ITWB13;ITWB14;ITWB15;ITWB2;ITWB3;ITWB4;ITWB5;ITWB6;ITWB7
51758	chr1	99438264	99438654	12	ITWB10;ITWB11;ITWB12;ITWB13;ITWB14;ITWB15;ITWB2;ITWB3;ITWB4;ITWB5;ITWB6;ITWB7
51781	chr1	99476538	99477031	12	ITWB10;ITWB11;ITWB12;ITWB13;ITWB14;ITWB15;ITWB2;ITWB3;ITWB4;ITWB5;ITWB6;ITWB7
51788	chr1	99483042	99483282	12	ITWB10;ITWB11;ITWB12;ITWB13;ITWB14;ITWB15;ITWB2;ITWB3;ITWB4;ITWB5;ITWB6;ITWB7
51966	chr1	99806765	99807157	12	ITWB10;ITWB11;ITWB12;ITWB13;ITWB14;ITWB15;ITWB2;ITWB3;ITWB4;ITWB5;ITWB6;ITWB7
52016	chr1	99900541	99900937	12	ITWB10;ITWB11;ITWB12;ITWB13;ITWB14;ITWB15;ITWB2;ITWB3;ITWB4;ITWB5;ITWB6;ITWB7
52043	chr1	99942074	99942488	12	ITWB10;ITWB11;ITWB12;ITWB13;ITWB14;ITWB15;ITWB2;ITWB3;ITWB4;ITWB5;ITWB6;ITWB7
52058	chr1	99968539	99968931	12	ITWB10;ITWB11;ITWB12;ITWB13;ITWB14;ITWB15;ITWB2;ITWB3;ITWB4;ITWB5;ITWB6;ITWB7
52178	chr1	100186341	100186523	12	ITWB10;ITWB11;ITWB12;ITWB13;ITWB14;ITWB15;ITWB2;ITWB3;ITWB4;ITWB5;ITWB6;ITWB7	3	ENSBTAG00000018727.5;ENSBTAG00000018727.5;ENSBTAG00000018727.5	0.002213681035321592;0.002213681035321592;0.002213681035321592
52215	chr1	100236131	100236356	12	ITWB10;ITWB11;ITWB12;ITWB13;ITWB14;ITWB15;ITWB2;ITWB3;ITWB4;ITWB5;ITWB6;ITWB7	3	ENSBTAG00000018727.5;ENSBTAG00000018727.5;ENSBTAG00000018727.5	0.002736693587622847;0.002736693587622847;0.002736693587622847
52225	chr1	100253664	100254029	12	ITWB10;ITWB11;ITWB12;ITWB13;ITWB14;ITWB15;ITWB2;ITWB3;ITWB4;ITWB5;ITWB6;ITWB7
52260	chr1	100351307	100351605	12	ITWB10;ITWB11;ITWB12;ITWB13;ITWB14;ITWB15;ITWB2;ITWB3;ITWB4;ITWB5;ITWB6;ITWB7	1	ENSBTAG00000031704.2	0.00984278
52301	chr1	100428065	100428472	12	ITWB10;ITWB11;ITWB12;ITWB13;ITWB14;ITWB15;ITWB2;ITWB3;ITWB4;ITWB5;ITWB6;ITWB7
52307	chr1	100436566	100436956	12	ITWB10;ITWB11;ITWB12;ITWB13;ITWB14;ITWB15;ITWB2;ITWB3;ITWB4;ITWB5;ITWB6;ITWB7
52342	chr1	100485706	100486279	12	ITWB10;ITWB11;ITWB12;ITWB13;ITWB14;ITWB15;ITWB2;ITWB3;ITWB4;ITWB5;ITWB6;ITWB7
52674	chr1	101027754	101028448	12	ITWB10;ITWB11;ITWB12;ITWB13;ITWB14;ITWB15;ITWB2;ITWB3;ITWB4;ITWB5;ITWB6;ITWB7
52716	chr1	101120874	101121152	12	ITWB10;ITWB11;ITWB12;ITWB13;ITWB14;ITWB15;ITWB2;ITWB3;ITWB4;ITWB5;ITWB6;ITWB7
52814	chr1	101290941	101291231	12	ITWB10;ITWB11;ITWB12;ITWB13;ITWB14;ITWB15;ITWB2;ITWB3;ITWB4;ITWB5;ITWB6;ITWB7
52975	chr1	101567055	101567349	12	ITWB10;ITWB11;ITWB12;ITWB13;ITWB14;ITWB15;ITWB2;ITWB3;ITWB4;ITWB5;ITWB6;ITWB7
52979	chr1	101571215	101571446	12	ITWB10;ITWB11;ITWB12;ITWB13;ITWB14;ITWB15;ITWB2;ITWB3;ITWB4;ITWB5;ITWB6;ITWB7
53037	chr1	101667131	101667638	12	ITWB10;ITWB11;ITWB12;ITWB13;ITWB14;ITWB15;ITWB2;ITWB3;ITWB4;ITWB5;ITWB6;ITWB7
53217	chr1	101997780	101998156	12	ITWB10;ITWB11;ITWB12;ITWB13;ITWB14;ITWB15;ITWB2;ITWB3;ITWB4;ITWB5;ITWB6;ITWB7
53265	chr1	102074478	102075070	12	ITWB10;ITWB11;ITWB12;ITWB13;ITWB14;ITWB15;ITWB2;ITWB3;ITWB4;ITWB5;ITWB6;ITWB7
53268	chr1	102075988	102076496	12	ITWB10;ITWB11;ITWB12;ITWB13;ITWB14;ITWB15;ITWB2;ITWB3;ITWB4;ITWB5;ITWB6;ITWB7
53281	chr1	102110608	102111066	12	ITWB10;ITWB11;ITWB12;ITWB13;ITWB14;ITWB15;ITWB2;ITWB3;ITWB4;ITWB5;ITWB6;ITWB7
53342	chr1	102223836	102224175	12	ITWB10;ITWB11;ITWB12;ITWB13;ITWB14;ITWB15;ITWB2;ITWB3;ITWB4;ITWB5;ITWB6;ITWB7
53376	chr1	102296759	102297409	12	ITWB10;ITWB11;ITWB12;ITWB13;ITWB14;ITWB15;ITWB2;ITWB3;ITWB4;ITWB5;ITWB6;ITWB7
53398	chr1	102326732	102327280	12	ITWB10;ITWB11;ITWB12;ITWB13;ITWB14;ITWB15;ITWB2;ITWB3;ITWB4;ITWB5;ITWB6;ITWB7
53559	chr1	102548736	102549191	12	ITWB10;ITWB11;ITWB12;ITWB13;ITWB14;ITWB15;ITWB2;ITWB3;ITWB4;ITWB5;ITWB6;ITWB7
53617	chr1	102650220	102650542	12	ITWB10;ITWB11;ITWB12;ITWB13;ITWB14;ITWB15;ITWB2;ITWB3;ITWB4;ITWB5;ITWB6;ITWB7
54020	chr1	103254130	103254552	12	ITWB10;ITWB11;ITWB12;ITWB13;ITWB14;ITWB15;ITWB2;ITWB3;ITWB4;ITWB5;ITWB6;ITWB7				1	ENSBTAG00000044737.1	0.054
54215	chr1	103529274	103529753	12	ITWB10;ITWB11;ITWB12;ITWB13;ITWB14;ITWB15;ITWB2;ITWB3;ITWB4;ITWB5;ITWB6;ITWB7
54217	chr1	103534955	103535389	12	ITWB10;ITWB11;ITWB12;ITWB13;ITWB14;ITWB15;ITWB2;ITWB3;ITWB4;ITWB5;ITWB6;ITWB7
54431	chr1	104004613	104005077	12	ITWB10;ITWB11;ITWB12;ITWB13;ITWB14;ITWB15;ITWB2;ITWB3;ITWB4;ITWB5;ITWB6;ITWB7
54573	chr1	104257899	104258444	12	ITWB10;ITWB11;ITWB12;ITWB13;ITWB14;ITWB15;ITWB2;ITWB3;ITWB4;ITWB5;ITWB6;ITWB7
54751	chr1	104621432	104621695	12	ITWB10;ITWB11;ITWB12;ITWB13;ITWB14;ITWB15;ITWB2;ITWB3;ITWB4;ITWB5;ITWB6;ITWB7
54775	chr1	104669642	104669996	12	ITWB10;ITWB11;ITWB12;ITWB13;ITWB14;ITWB15;ITWB2;ITWB3;ITWB4;ITWB5;ITWB6;ITWB7
54868	chr1	104799165	104799501	12	ITWB10;ITWB11;ITWB12;ITWB13;ITWB14;ITWB15;ITWB2;ITWB3;ITWB4;ITWB5;ITWB6;ITWB7
54978	chr1	105039796	105040428	12	ITWB10;ITWB11;ITWB12;ITWB13;ITWB14;ITWB15;ITWB2;ITWB3;ITWB4;ITWB5;ITWB6;ITWB7
55181	chr1	105410982	105411367	12	ITWB10;ITWB11;ITWB12;ITWB13;ITWB14;ITWB15;ITWB2;ITWB3;ITWB4;ITWB5;ITWB6;ITWB7
55210	chr1	105459586	105459921	12	ITWB10;ITWB11;ITWB12;ITWB13;ITWB14;ITWB15;ITWB2;ITWB3;ITWB4;ITWB5;ITWB6;ITWB7
55359	chr1	105710653	105711070	12	ITWB10;ITWB11;ITWB12;ITWB13;ITWB14;ITWB15;ITWB2;ITWB3;ITWB4;ITWB5;ITWB6;ITWB7
55593	chr1	106135164	106135589	12	ITWB10;ITWB11;ITWB12;ITWB13;ITWB14;ITWB15;ITWB2;ITWB3;ITWB4;ITWB5;ITWB6;ITWB7
55632	chr1	106215279	106215731	12	ITWB10;ITWB11;ITWB12;ITWB13;ITWB14;ITWB15;ITWB2;ITWB3;ITWB4;ITWB5;ITWB6;ITWB7
55665	chr1	106292532	106292926	12	ITWB10;ITWB11;ITWB12;ITWB13;ITWB14;ITWB15;ITWB2;ITWB3;ITWB4;ITWB5;ITWB6;ITWB7
55870	chr1	106681009	106681446	12	ITWB10;ITWB11;ITWB12;ITWB13;ITWB14;ITWB15;ITWB2;ITWB3;ITWB4;ITWB5;ITWB6;ITWB7
55885	chr1	106724504	106725049	12	ITWB10;ITWB11;ITWB12;ITWB13;ITWB14;ITWB15;ITWB2;ITWB3;ITWB4;ITWB5;ITWB6;ITWB7	1	ENSBTAG00000018489.5	0.0177115
55895	chr1	106733865	106734136	12	ITWB10;ITWB11;ITWB12;ITWB13;ITWB14;ITWB15;ITWB2;ITWB3;ITWB4;ITWB5;ITWB6;ITWB7
56054	chr1	107066876	107067076	12	ITWB10;ITWB11;ITWB12;ITWB13;ITWB14;ITWB15;ITWB2;ITWB3;ITWB4;ITWB5;ITWB6;ITWB7
56433	chr1	107945026	107945459	12	ITWB10;ITWB11;ITWB12;ITWB13;ITWB14;ITWB15;ITWB2;ITWB3;ITWB4;ITWB5;ITWB6;ITWB7
56494	chr1	108056985	108057395	12	ITWB10;ITWB11;ITWB12;ITWB13;ITWB14;ITWB15;ITWB2;ITWB3;ITWB4;ITWB5;ITWB6;ITWB7
56551	chr1	108186939	108187208	12	ITWB10;ITWB11;ITWB12;ITWB13;ITWB14;ITWB15;ITWB2;ITWB3;ITWB4;ITWB5;ITWB6;ITWB7
56808	chr1	108864205	108864496	12	ITWB10;ITWB11;ITWB12;ITWB13;ITWB14;ITWB15;ITWB2;ITWB3;ITWB4;ITWB5;ITWB6;ITWB7
56919	chr1	109079031	109079317	12	ITWB10;ITWB11;ITWB12;ITWB13;ITWB14;ITWB15;ITWB2;ITWB3;ITWB4;ITWB5;ITWB6;ITWB7
57093	chr1	109529540	109529787	12	ITWB10;ITWB11;ITWB12;ITWB13;ITWB14;ITWB15;ITWB2;ITWB3;ITWB4;ITWB5;ITWB6;ITWB7
57156	chr1	109665384	109665892	12	ITWB10;ITWB11;ITWB12;ITWB13;ITWB14;ITWB15;ITWB2;ITWB3;ITWB4;ITWB5;ITWB6;ITWB7	1	ENSBTAG00000014713.5	0.0119364
57425	chr1	110096723	110097165	12	ITWB10;ITWB11;ITWB12;ITWB13;ITWB14;ITWB15;ITWB2;ITWB3;ITWB4;ITWB5;ITWB6;ITWB7
57624	chr1	110516147	110516581	12	ITWB10;ITWB11;ITWB12;ITWB13;ITWB14;ITWB15;ITWB2;ITWB3;ITWB4;ITWB5;ITWB6;ITWB7
57680	chr1	110618966	110619172	12	ITWB10;ITWB11;ITWB12;ITWB13;ITWB14;ITWB15;ITWB2;ITWB3;ITWB4;ITWB5;ITWB6;ITWB7
57839	chr1	110985838	110986194	12	ITWB10;ITWB11;ITWB12;ITWB13;ITWB14;ITWB15;ITWB2;ITWB3;ITWB4;ITWB5;ITWB6;ITWB7				1	ENSBTAG00000024643.3	0.178
57864	chr1	111067232	111067645	12	ITWB10;ITWB11;ITWB12;ITWB13;ITWB14;ITWB15;ITWB2;ITWB3;ITWB4;ITWB5;ITWB6;ITWB7
57898	chr1	111121011	111121466	12	ITWB10;ITWB11;ITWB12;ITWB13;ITWB14;ITWB15;ITWB2;ITWB3;ITWB4;ITWB5;ITWB6;ITWB7
57975	chr1	111281055	111281437	12	ITWB10;ITWB11;ITWB12;ITWB13;ITWB14;ITWB15;ITWB2;ITWB3;ITWB4;ITWB5;ITWB6;ITWB7
58042	chr1	111439787	111440315	12	ITWB10;ITWB11;ITWB12;ITWB13;ITWB14;ITWB15;ITWB2;ITWB3;ITWB4;ITWB5;ITWB6;ITWB7
58716	chr1	113002781	113003299	12	ITWB10;ITWB11;ITWB12;ITWB13;ITWB14;ITWB15;ITWB2;ITWB3;ITWB4;ITWB5;ITWB6;ITWB7
58791	chr1	113200795	113201153	13	ITWB10;ITWB11;ITWB12;ITWB13;ITWB14;ITWB15;ITWB2;ITWB3;ITWB4;ITWB5;ITWB6;ITWB7;ITWB9
58792	chr1	113201552	113201808	12	ITWB10;ITWB11;ITWB12;ITWB13;ITWB14;ITWB15;ITWB2;ITWB3;ITWB4;ITWB5;ITWB6;ITWB7
58794	chr1	113202156	113202349	12	ITWB10;ITWB11;ITWB12;ITWB13;ITWB14;ITWB15;ITWB2;ITWB3;ITWB4;ITWB5;ITWB6;ITWB7
58824	chr1	113257180	113257633	12	ITWB10;ITWB11;ITWB12;ITWB13;ITWB14;ITWB15;ITWB2;ITWB3;ITWB4;ITWB5;ITWB6;ITWB7
58914	chr1	113434962	113435574	12	ITWB10;ITWB11;ITWB12;ITWB13;ITWB14;ITWB15;ITWB2;ITWB3;ITWB4;ITWB5;ITWB6;ITWB7	1	ENSBTAG00000002075.4	0.00531421
58998	chr1	113608982	113609231	12	ITWB10;ITWB11;ITWB12;ITWB13;ITWB14;ITWB15;ITWB2;ITWB3;ITWB4;ITWB5;ITWB6;ITWB7
59050	chr1	113702942	113703411	12	ITWB10;ITWB11;ITWB12;ITWB13;ITWB14;ITWB15;ITWB2;ITWB3;ITWB4;ITWB5;ITWB6;ITWB7
59073	chr1	113734116	113735158	12	ITWB10;ITWB11;ITWB12;ITWB13;ITWB14;ITWB15;ITWB2;ITWB3;ITWB4;ITWB5;ITWB6;ITWB7
59079	chr1	113753842	113754034	12	ITWB10;ITWB11;ITWB12;ITWB13;ITWB14;ITWB15;ITWB2;ITWB3;ITWB4;ITWB5;ITWB6;ITWB7
59110	chr1	113797723	113798228	12	ITWB10;ITWB11;ITWB12;ITWB13;ITWB14;ITWB15;ITWB2;ITWB3;ITWB4;ITWB5;ITWB6;ITWB7
59146	chr1	113869843	113870237	12	ITWB10;ITWB11;ITWB12;ITWB13;ITWB14;ITWB15;ITWB2;ITWB3;ITWB4;ITWB5;ITWB6;ITWB7
59565	chr1	114646793	114647061	12	ITWB10;ITWB11;ITWB12;ITWB13;ITWB14;ITWB15;ITWB2;ITWB3;ITWB4;ITWB5;ITWB6;ITWB7
59594	chr1	114706325	114706637	12	ITWB10;ITWB11;ITWB12;ITWB13;ITWB14;ITWB15;ITWB2;ITWB3;ITWB4;ITWB5;ITWB6;ITWB7
60137	chr1	115771406	115771723	12	ITWB10;ITWB11;ITWB12;ITWB13;ITWB14;ITWB15;ITWB2;ITWB3;ITWB4;ITWB5;ITWB6;ITWB7
60209	chr1	115905258	115905789	12	ITWB10;ITWB11;ITWB12;ITWB13;ITWB14;ITWB15;ITWB2;ITWB3;ITWB4;ITWB5;ITWB6;ITWB7
60224	chr1	115931175	115931497	12	ITWB10;ITWB11;ITWB12;ITWB13;ITWB14;ITWB15;ITWB2;ITWB3;ITWB4;ITWB5;ITWB6;ITWB7
60371	chr1	116265566	116265767	12	ITWB10;ITWB11;ITWB12;ITWB13;ITWB14;ITWB15;ITWB2;ITWB3;ITWB4;ITWB5;ITWB6;ITWB7
60513	chr1	116474611	116475083	12	ITWB10;ITWB11;ITWB12;ITWB13;ITWB14;ITWB15;ITWB2;ITWB3;ITWB4;ITWB5;ITWB6;ITWB7
60608	chr1	116668325	116669017	12	ITWB10;ITWB11;ITWB12;ITWB13;ITWB14;ITWB15;ITWB2;ITWB3;ITWB4;ITWB5;ITWB6;ITWB7
60637	chr1	116746492	116747019	12	ITWB10;ITWB11;ITWB12;ITWB13;ITWB14;ITWB15;ITWB2;ITWB3;ITWB4;ITWB5;ITWB6;ITWB7
60817	chr1	117120073	117120561	12	ITWB10;ITWB11;ITWB12;ITWB13;ITWB14;ITWB15;ITWB2;ITWB3;ITWB4;ITWB5;ITWB6;ITWB7
60991	chr1	117480342	117480970	12	ITWB10;ITWB11;ITWB12;ITWB13;ITWB14;ITWB15;ITWB2;ITWB3;ITWB4;ITWB5;ITWB6;ITWB7
60993	chr1	117484437	117484690	12	ITWB10;ITWB11;ITWB12;ITWB13;ITWB14;ITWB15;ITWB2;ITWB3;ITWB4;ITWB5;ITWB6;ITWB7
60997	chr1	117491307	117491654	12	ITWB10;ITWB11;ITWB12;ITWB13;ITWB14;ITWB15;ITWB2;ITWB3;ITWB4;ITWB5;ITWB6;ITWB7
61096	chr1	117666833	117667162	12	ITWB10;ITWB11;ITWB12;ITWB13;ITWB14;ITWB15;ITWB2;ITWB3;ITWB4;ITWB5;ITWB6;ITWB7
61223	chr1	117882356	117882631	12	ITWB10;ITWB11;ITWB12;ITWB13;ITWB14;ITWB15;ITWB2;ITWB3;ITWB4;ITWB5;ITWB6;ITWB7
61289	chr1	118094757	118095109	12	ITWB10;ITWB11;ITWB12;ITWB13;ITWB14;ITWB15;ITWB2;ITWB3;ITWB4;ITWB5;ITWB6;ITWB7
61394	chr1	118390439	118391266	12	ITWB10;ITWB11;ITWB12;ITWB13;ITWB14;ITWB15;ITWB2;ITWB3;ITWB4;ITWB5;ITWB6;ITWB7	2	ENSBTAG00000001331.5;ENSBTAG00000001331.5	0.018065840924481727;0.018152684490100532
61663	chr1	118942429	118942530	12	ITWB10;ITWB11;ITWB12;ITWB13;ITWB14;ITWB15;ITWB2;ITWB3;ITWB4;ITWB5;ITWB6;ITWB7
61738	chr1	119181302	119182004	12	ITWB10;ITWB11;ITWB12;ITWB13;ITWB14;ITWB15;ITWB2;ITWB3;ITWB4;ITWB5;ITWB6;ITWB7
61826	chr1	119325455	119326013	12	ITWB10;ITWB11;ITWB12;ITWB13;ITWB14;ITWB15;ITWB2;ITWB3;ITWB4;ITWB5;ITWB6;ITWB7	1	ENSBTAG00000031346.3	0.0243562
61855	chr1	119407378	119407661	12	ITWB10;ITWB11;ITWB12;ITWB13;ITWB14;ITWB15;ITWB2;ITWB3;ITWB4;ITWB5;ITWB6;ITWB7
62056	chr1	119890532	119890776	12	ITWB10;ITWB11;ITWB12;ITWB13;ITWB14;ITWB15;ITWB2;ITWB3;ITWB4;ITWB5;ITWB6;ITWB7
62258	chr1	120273252	120273802	12	ITWB10;ITWB11;ITWB12;ITWB13;ITWB14;ITWB15;ITWB2;ITWB3;ITWB4;ITWB5;ITWB6;ITWB7
62332	chr1	120406128	120406550	12	ITWB10;ITWB11;ITWB12;ITWB13;ITWB14;ITWB15;ITWB2;ITWB3;ITWB4;ITWB5;ITWB6;ITWB7
62509	chr1	120769178	120769618	12	ITWB10;ITWB11;ITWB12;ITWB13;ITWB14;ITWB15;ITWB2;ITWB3;ITWB4;ITWB5;ITWB6;ITWB7
62674	chr1	121125756	121126377	12	ITWB10;ITWB11;ITWB12;ITWB13;ITWB14;ITWB15;ITWB2;ITWB3;ITWB4;ITWB5;ITWB6;ITWB7	1	ENSBTAG00000042362.1	1	1	ENSBTAG00000042362.1	0.241
62704	chr1	121165288	121165672	12	ITWB10;ITWB11;ITWB12;ITWB13;ITWB14;ITWB15;ITWB2;ITWB3;ITWB4;ITWB5;ITWB6;ITWB7
62861	chr1	121500323	121500639	12	ITWB10;ITWB11;ITWB12;ITWB13;ITWB14;ITWB15;ITWB2;ITWB3;ITWB4;ITWB5;ITWB6;ITWB7
63177	chr1	122067818	122068324	12	ITWB10;ITWB11;ITWB12;ITWB13;ITWB14;ITWB15;ITWB2;ITWB3;ITWB4;ITWB5;ITWB6;ITWB7
63269	chr1	122251938	122252264	12	ITWB10;ITWB11;ITWB12;ITWB13;ITWB14;ITWB15;ITWB2;ITWB3;ITWB4;ITWB5;ITWB6;ITWB7
63287	chr1	122286399	122286929	12	ITWB10;ITWB11;ITWB12;ITWB13;ITWB14;ITWB15;ITWB2;ITWB3;ITWB4;ITWB5;ITWB6;ITWB7
63350	chr1	122439307	122439655	12	ITWB10;ITWB11;ITWB12;ITWB13;ITWB14;ITWB15;ITWB2;ITWB3;ITWB4;ITWB5;ITWB6;ITWB7
63419	chr1	122574972	122575172	12	ITWB10;ITWB11;ITWB12;ITWB13;ITWB14;ITWB15;ITWB2;ITWB3;ITWB4;ITWB5;ITWB6;ITWB7
63681	chr1	123141895	123142439	12	ITWB10;ITWB11;ITWB12;ITWB14;ITWB15;ITWB2;ITWB3;ITWB4;ITWB5;ITWB6;ITWB7;ITWB9
63688	chr1	123154640	123155121	12	ITWB10;ITWB11;ITWB12;ITWB13;ITWB14;ITWB15;ITWB2;ITWB3;ITWB4;ITWB5;ITWB6;ITWB7
63734	chr1	123256584	123256815	12	ITWB10;ITWB11;ITWB12;ITWB13;ITWB14;ITWB15;ITWB2;ITWB3;ITWB4;ITWB5;ITWB6;ITWB7	1	ENSBTAG00000011986.4	0.00550931
63880	chr1	123529986	123530463	12	ITWB10;ITWB11;ITWB12;ITWB13;ITWB14;ITWB15;ITWB2;ITWB3;ITWB4;ITWB5;ITWB6;ITWB7
64270	chr1	124298141	124298560	12	ITWB10;ITWB11;ITWB12;ITWB13;ITWB14;ITWB2;ITWB3;ITWB4;ITWB5;ITWB6;ITWB7;ITWB9
64709	chr1	125093575	125093903	12	ITWB10;ITWB11;ITWB12;ITWB13;ITWB14;ITWB15;ITWB2;ITWB3;ITWB4;ITWB5;ITWB6;ITWB7
64840	chr1	125343586	125343735	12	ITWB10;ITWB11;ITWB12;ITWB13;ITWB14;ITWB15;ITWB2;ITWB3;ITWB4;ITWB5;ITWB6;ITWB7
64885	chr1	125409807	125410209	12	ITWB10;ITWB11;ITWB12;ITWB13;ITWB14;ITWB15;ITWB2;ITWB3;ITWB4;ITWB5;ITWB6;ITWB7
64891	chr1	125443389	125443986	12	ITWB10;ITWB11;ITWB12;ITWB13;ITWB14;ITWB15;ITWB2;ITWB3;ITWB4;ITWB5;ITWB6;ITWB7
65022	chr1	125700827	125701376	12	ITWB10;ITWB11;ITWB12;ITWB13;ITWB14;ITWB15;ITWB2;ITWB3;ITWB4;ITWB5;ITWB6;ITWB7
65036	chr1	125725330	125725530	12	ITWB10;ITWB11;ITWB12;ITWB13;ITWB14;ITWB15;ITWB2;ITWB3;ITWB4;ITWB5;ITWB6;ITWB7
65084	chr1	125811892	125812080	12	ITWB10;ITWB11;ITWB12;ITWB13;ITWB14;ITWB15;ITWB2;ITWB3;ITWB4;ITWB5;ITWB6;ITWB7				1	ENSBTAG00000047669.1	0.094
65228	chr1	126115920	126116405	12	ITWB10;ITWB11;ITWB12;ITWB13;ITWB14;ITWB15;ITWB2;ITWB3;ITWB4;ITWB5;ITWB6;ITWB7
65489	chr1	126743256	126743555	12	ITWB10;ITWB11;ITWB12;ITWB13;ITWB14;ITWB15;ITWB2;ITWB3;ITWB4;ITWB5;ITWB6;ITWB7
65669	chr1	127249629	127249901	12	ITWB10;ITWB11;ITWB12;ITWB13;ITWB14;ITWB15;ITWB2;ITWB3;ITWB4;ITWB5;ITWB6;ITWB7
66229	chr1	128315142	128315396	12	ITWB10;ITWB11;ITWB12;ITWB13;ITWB14;ITWB15;ITWB2;ITWB3;ITWB4;ITWB5;ITWB6;ITWB7
66418	chr1	128686626	128686931	12	ITWB10;ITWB11;ITWB12;ITWB13;ITWB14;ITWB15;ITWB2;ITWB3;ITWB4;ITWB5;ITWB6;ITWB7
66658	chr1	129596607	129597062	12	ITWB10;ITWB11;ITWB12;ITWB13;ITWB14;ITWB15;ITWB2;ITWB3;ITWB4;ITWB5;ITWB6;ITWB7
66886	chr1	130381563	130382029	12	ITWB10;ITWB11;ITWB12;ITWB13;ITWB14;ITWB15;ITWB2;ITWB3;ITWB4;ITWB5;ITWB6;ITWB7
67007	chr1	130793767	130794051	12	ITWB10;ITWB11;ITWB12;ITWB13;ITWB14;ITWB15;ITWB2;ITWB3;ITWB4;ITWB5;ITWB6;ITWB7				1	ENSBTAG00000047608.1	0.1365
67175	chr1	131417526	131417934	12	ITWB10;ITWB11;ITWB12;ITWB13;ITWB14;ITWB15;ITWB2;ITWB3;ITWB4;ITWB5;ITWB6;ITWB7
67213	chr1	131459044	131459381	12	ITWB10;ITWB11;ITWB12;ITWB13;ITWB14;ITWB15;ITWB2;ITWB3;ITWB4;ITWB5;ITWB6;ITWB7				1	ENSBTAG00000006909.5	0.1685
67218	chr1	131465805	131466172	12	ITWB10;ITWB11;ITWB12;ITWB13;ITWB14;ITWB15;ITWB2;ITWB3;ITWB4;ITWB5;ITWB6;ITWB7
67486	chr1	132168060	132168469	12	ITWB10;ITWB11;ITWB12;ITWB13;ITWB14;ITWB15;ITWB2;ITWB3;ITWB4;ITWB5;ITWB6;ITWB7
67488	chr1	132171006	132171456	12	ITWB10;ITWB11;ITWB12;ITWB13;ITWB14;ITWB15;ITWB2;ITWB3;ITWB4;ITWB5;ITWB6;ITWB7
67586	chr1	132499536	132499749	12	ITWB10;ITWB11;ITWB12;ITWB13;ITWB14;ITWB15;ITWB2;ITWB3;ITWB4;ITWB5;ITWB6;ITWB7
67719	chr1	132873615	132873919	12	ITWB10;ITWB11;ITWB12;ITWB13;ITWB14;ITWB15;ITWB2;ITWB3;ITWB4;ITWB5;ITWB6;ITWB7
67908	chr1	133413461	133414014	12	ITWB10;ITWB11;ITWB12;ITWB13;ITWB14;ITWB15;ITWB2;ITWB3;ITWB4;ITWB5;ITWB6;ITWB7
68388	chr1	134634068	134634496	12	ITWB10;ITWB11;ITWB12;ITWB13;ITWB14;ITWB15;ITWB2;ITWB3;ITWB4;ITWB5;ITWB6;ITWB7
68498	chr1	134965692	134965890	12	ITWB10;ITWB11;ITWB12;ITWB13;ITWB14;ITWB15;ITWB2;ITWB3;ITWB4;ITWB5;ITWB6;ITWB7
68523	chr1	135076243	135076743	12	ITWB10;ITWB11;ITWB12;ITWB13;ITWB14;ITWB15;ITWB2;ITWB3;ITWB4;ITWB5;ITWB6;ITWB7
68584	chr1	135289383	135289584	12	ITWB10;ITWB11;ITWB12;ITWB13;ITWB14;ITWB15;ITWB2;ITWB3;ITWB4;ITWB5;ITWB6;ITWB7
68772	chr1	135950939	135951288	12	ITWB10;ITWB11;ITWB12;ITWB13;ITWB14;ITWB15;ITWB2;ITWB3;ITWB4;ITWB5;ITWB6;ITWB7	1	ENSBTAG00000014461.4	0.0591225
68841	chr1	136203649	136204053	12	ITWB10;ITWB11;ITWB12;ITWB13;ITWB14;ITWB15;ITWB2;ITWB3;ITWB4;ITWB5;ITWB6;ITWB7
68946	chr1	136552156	136552363	12	ITWB10;ITWB11;ITWB12;ITWB13;ITWB14;ITWB15;ITWB2;ITWB3;ITWB4;ITWB5;ITWB6;ITWB7
68955	chr1	136587055	136587727	12	ITWB10;ITWB11;ITWB12;ITWB13;ITWB14;ITWB15;ITWB2;ITWB3;ITWB4;ITWB5;ITWB6;ITWB7
68962	chr1	136602109	136602309	12	ITWB10;ITWB11;ITWB12;ITWB13;ITWB14;ITWB15;ITWB2;ITWB3;ITWB4;ITWB5;ITWB6;ITWB7
69084	chr1	136947103	136947841	12	ITWB10;ITWB11;ITWB12;ITWB13;ITWB14;ITWB15;ITWB2;ITWB3;ITWB4;ITWB5;ITWB6;ITWB7	1	ENSBTAG00000035556.3	0.0450476
69111	chr1	137079138	137079926	12	ITWB10;ITWB11;ITWB12;ITWB13;ITWB14;ITWB15;ITWB2;ITWB3;ITWB4;ITWB5;ITWB6;ITWB7
69142	chr1	137175530	137176095	12	ITWB10;ITWB11;ITWB12;ITWB13;ITWB14;ITWB15;ITWB2;ITWB3;ITWB4;ITWB5;ITWB6;ITWB7
69393	chr1	137888572	137888913	12	ITWB10;ITWB11;ITWB12;ITWB13;ITWB14;ITWB15;ITWB2;ITWB3;ITWB4;ITWB5;ITWB6;ITWB7
69420	chr1	137931638	137932127	12	ITWB10;ITWB11;ITWB12;ITWB13;ITWB14;ITWB15;ITWB2;ITWB3;ITWB4;ITWB5;ITWB6;ITWB7	1	ENSBTAG00000005769.4	0.00893477
69576	chr1	138243691	138243944	12	ITWB10;ITWB11;ITWB12;ITWB13;ITWB14;ITWB15;ITWB2;ITWB3;ITWB4;ITWB5;ITWB6;ITWB7
69982	chr1	139370914	139371394	13	ITWB10;ITWB11;ITWB12;ITWB13;ITWB14;ITWB15;ITWB2;ITWB3;ITWB4;ITWB5;ITWB6;ITWB7;ITWB9
69996	chr1	139432591	139432909	12	ITWB10;ITWB11;ITWB12;ITWB13;ITWB14;ITWB15;ITWB2;ITWB3;ITWB4;ITWB5;ITWB6;ITWB7
70131	chr1	139869951	139870368	12	ITWB10;ITWB11;ITWB12;ITWB13;ITWB14;ITWB15;ITWB2;ITWB3;ITWB4;ITWB5;ITWB6;ITWB7
70191	chr1	140095677	140096153	12	ITWB10;ITWB11;ITWB12;ITWB13;ITWB14;ITWB15;ITWB2;ITWB3;ITWB4;ITWB5;ITWB6;ITWB7
70408	chr1	140623703	140624276	12	ITWB10;ITWB11;ITWB12;ITWB13;ITWB14;ITWB15;ITWB2;ITWB3;ITWB4;ITWB5;ITWB6;ITWB7
70416	chr1	140652855	140653352	12	ITWB10;ITWB11;ITWB12;ITWB13;ITWB14;ITWB15;ITWB2;ITWB3;ITWB4;ITWB5;ITWB6;ITWB7
70542	chr1	140906943	140907338	12	ITWB10;ITWB11;ITWB12;ITWB13;ITWB14;ITWB15;ITWB2;ITWB3;ITWB4;ITWB5;ITWB6;ITWB7	1	ENSBTAG00000018768.5	0.0602826
70693	chr1	141365884	141366291	12	ITWB10;ITWB11;ITWB12;ITWB13;ITWB14;ITWB15;ITWB2;ITWB3;ITWB4;ITWB5;ITWB6;ITWB7	1	ENSBTAG00000002029.5	0.00784851
70715	chr1	141399431	141399769	12	ITWB10;ITWB11;ITWB12;ITWB13;ITWB14;ITWB15;ITWB2;ITWB3;ITWB4;ITWB5;ITWB6;ITWB7	1	ENSBTAG00000002029.5	0.00651792
70718	chr1	141402596	141403005	12	ITWB10;ITWB11;ITWB12;ITWB13;ITWB14;ITWB15;ITWB2;ITWB3;ITWB4;ITWB5;ITWB6;ITWB7
70848	chr1	141817644	141818114	12	ITWB10;ITWB11;ITWB12;ITWB13;ITWB14;ITWB15;ITWB2;ITWB3;ITWB4;ITWB5;ITWB6;ITWB7
70904	chr1	141974515	141975034	12	ITWB10;ITWB11;ITWB12;ITWB13;ITWB14;ITWB15;ITWB2;ITWB3;ITWB4;ITWB5;ITWB6;ITWB7
70912	chr1	141992768	141993090	12	ITWB10;ITWB11;ITWB12;ITWB13;ITWB14;ITWB15;ITWB2;ITWB3;ITWB4;ITWB5;ITWB6;ITWB7
70937	chr1	142042025	142042225	12	ITWB10;ITWB11;ITWB12;ITWB13;ITWB14;ITWB15;ITWB2;ITWB3;ITWB4;ITWB5;ITWB6;ITWB7
70984	chr1	142148816	142149206	12	ITWB10;ITWB11;ITWB12;ITWB13;ITWB14;ITWB15;ITWB2;ITWB3;ITWB4;ITWB5;ITWB6;ITWB7
71134	chr1	142552123	142552504	12	ITWB10;ITWB11;ITWB12;ITWB13;ITWB14;ITWB15;ITWB2;ITWB3;ITWB4;ITWB5;ITWB6;ITWB7
71157	chr1	142607981	142608537	13	ITWB10;ITWB11;ITWB12;ITWB13;ITWB14;ITWB15;ITWB2;ITWB3;ITWB4;ITWB5;ITWB6;ITWB7;ITWB9
71228	chr1	142835637	142835839	12	ITWB10;ITWB11;ITWB12;ITWB13;ITWB14;ITWB15;ITWB2;ITWB3;ITWB4;ITWB5;ITWB6;ITWB7
71314	chr1	143082027	143082507	12	ITWB10;ITWB11;ITWB12;ITWB13;ITWB14;ITWB15;ITWB2;ITWB3;ITWB4;ITWB5;ITWB6;ITWB7	1	ENSBTAG00000030921.2	0.00718208
71348	chr1	143230789	143231133	12	ITWB10;ITWB11;ITWB12;ITWB13;ITWB14;ITWB15;ITWB2;ITWB3;ITWB4;ITWB5;ITWB6;ITWB7	1	ENSBTAG00000009132.4	0.00991955
71683	chr1	144717669	144718212	12	ITWB10;ITWB11;ITWB12;ITWB13;ITWB14;ITWB15;ITWB2;ITWB3;ITWB4;ITWB5;ITWB6;ITWB7
72031	chr1	146058818	146059018	12	ITWB10;ITWB11;ITWB12;ITWB13;ITWB14;ITWB15;ITWB2;ITWB3;ITWB4;ITWB5;ITWB6;ITWB7
72158	chr1	146561058	146562417	13	ITWB10;ITWB11;ITWB12;ITWB13;ITWB14;ITWB15;ITWB2;ITWB3;ITWB4;ITWB5;ITWB6;ITWB7;ITWB9
72480	chr1	147701224	147701511	12	ITWB10;ITWB11;ITWB12;ITWB13;ITWB14;ITWB15;ITWB2;ITWB3;ITWB4;ITWB5;ITWB6;ITWB7	1	ENSBTAG00000003148.5	0.0070627
72626	chr1	148224807	148225137	12	ITWB10;ITWB11;ITWB12;ITWB13;ITWB14;ITWB15;ITWB2;ITWB3;ITWB4;ITWB5;ITWB6;ITWB7
72649	chr1	148295585	148295885	12	ITWB10;ITWB11;ITWB12;ITWB13;ITWB14;ITWB15;ITWB2;ITWB3;ITWB4;ITWB5;ITWB6;ITWB7
72707	chr1	148488261	148488539	12	ITWB10;ITWB11;ITWB12;ITWB13;ITWB14;ITWB15;ITWB2;ITWB3;ITWB4;ITWB5;ITWB6;ITWB7
72709	chr1	148490461	148490663	12	ITWB10;ITWB11;ITWB12;ITWB13;ITWB14;ITWB15;ITWB2;ITWB3;ITWB4;ITWB6;ITWB7;ITWB9
72731	chr1	148527986	148528186	12	ITWB10;ITWB11;ITWB12;ITWB13;ITWB14;ITWB15;ITWB2;ITWB3;ITWB4;ITWB5;ITWB6;ITWB7
72738	chr1	148548814	148549370	12	ITWB10;ITWB11;ITWB12;ITWB13;ITWB14;ITWB15;ITWB2;ITWB3;ITWB4;ITWB5;ITWB6;ITWB7
72795	chr1	148737453	148737793	12	ITWB10;ITWB11;ITWB12;ITWB13;ITWB14;ITWB15;ITWB2;ITWB3;ITWB4;ITWB5;ITWB6;ITWB7
72843	chr1	148824408	148824822	12	ITWB10;ITWB11;ITWB12;ITWB13;ITWB14;ITWB15;ITWB2;ITWB3;ITWB4;ITWB5;ITWB6;ITWB7
73054	chr1	149407511	149407827	12	ITWB10;ITWB11;ITWB12;ITWB13;ITWB14;ITWB15;ITWB2;ITWB3;ITWB4;ITWB5;ITWB6;ITWB7
73141	chr1	149584240	149584537	12	ITWB10;ITWB11;ITWB12;ITWB13;ITWB14;ITWB15;ITWB2;ITWB3;ITWB4;ITWB5;ITWB6;ITWB7
73191	chr1	149699015	149699482	12	ITWB10;ITWB11;ITWB12;ITWB13;ITWB14;ITWB15;ITWB2;ITWB3;ITWB4;ITWB5;ITWB6;ITWB7
73267	chr1	149896396	149896690	12	ITWB10;ITWB11;ITWB12;ITWB13;ITWB14;ITWB15;ITWB2;ITWB3;ITWB4;ITWB5;ITWB6;ITWB7
73662	chr1	151094806	151095300	12	ITWB10;ITWB11;ITWB12;ITWB13;ITWB14;ITWB15;ITWB2;ITWB3;ITWB4;ITWB5;ITWB6;ITWB7
73664	chr1	151096468	151096900	12	ITWB10;ITWB11;ITWB12;ITWB13;ITWB14;ITWB15;ITWB2;ITWB3;ITWB4;ITWB5;ITWB6;ITWB7
74194	chr1	152752649	152752924	12	ITWB10;ITWB11;ITWB12;ITWB13;ITWB14;ITWB15;ITWB2;ITWB3;ITWB4;ITWB5;ITWB6;ITWB7
74200	chr1	152780544	152781061	12	ITWB10;ITWB11;ITWB12;ITWB13;ITWB14;ITWB15;ITWB2;ITWB3;ITWB4;ITWB5;ITWB6;ITWB7
74337	chr1	153267090	153267445	12	ITWB10;ITWB11;ITWB12;ITWB13;ITWB14;ITWB15;ITWB2;ITWB3;ITWB4;ITWB5;ITWB6;ITWB7	1	ENSBTAG00000020787.4	0.00408309
74358	chr1	153308995	153309197	12	ITWB10;ITWB11;ITWB12;ITWB13;ITWB14;ITWB15;ITWB2;ITWB3;ITWB4;ITWB5;ITWB6;ITWB7	1	ENSBTAG00000020787.4	0.00232333
74367	chr1	153319946	153320146	12	ITWB10;ITWB11;ITWB12;ITWB13;ITWB14;ITWB15;ITWB2;ITWB3;ITWB4;ITWB5;ITWB6;ITWB7	1	ENSBTAG00000020787.4	0.00230033
74688	chr1	154239511	154239908	12	ITWB10;ITWB11;ITWB12;ITWB13;ITWB14;ITWB15;ITWB2;ITWB3;ITWB4;ITWB5;ITWB6;ITWB7
75070	chr1	155589362	155589675	12	ITWB10;ITWB11;ITWB12;ITWB13;ITWB14;ITWB15;ITWB2;ITWB3;ITWB4;ITWB5;ITWB6;ITWB7
75122	chr1	155722710	155723215	12	ITWB10;ITWB11;ITWB12;ITWB13;ITWB14;ITWB15;ITWB2;ITWB3;ITWB4;ITWB5;ITWB6;ITWB7
75293	chr1	156114548	156115125	12	ITWB10;ITWB11;ITWB12;ITWB13;ITWB14;ITWB15;ITWB2;ITWB3;ITWB4;ITWB5;ITWB6;ITWB7
75391	chr1	156271021	156271645	12	ITWB10;ITWB11;ITWB12;ITWB13;ITWB14;ITWB15;ITWB2;ITWB3;ITWB4;ITWB5;ITWB6;ITWB7
75684	chr1	157196075	157196515	12	ITWB10;ITWB11;ITWB12;ITWB13;ITWB14;ITWB15;ITWB2;ITWB3;ITWB4;ITWB5;ITWB6;ITWB7	1	ENSBTAG00000021158.5	0.00478178
75792	chr1	157459808	157460209	12	ITWB10;ITWB11;ITWB12;ITWB13;ITWB14;ITWB15;ITWB2;ITWB3;ITWB4;ITWB5;ITWB6;ITWB7
75888	chr1	157779109	157779309	12	ITWB10;ITWB11;ITWB12;ITWB13;ITWB14;ITWB15;ITWB2;ITWB3;ITWB4;ITWB5;ITWB6;ITWB7
75905	chr1	157834886	157835087	12	ITWB10;ITWB11;ITWB12;ITWB13;ITWB14;ITWB15;ITWB2;ITWB3;ITWB4;ITWB5;ITWB6;ITWB7
76049	chr2	165718	165963	12	ITWB10;ITWB11;ITWB12;ITWB13;ITWB14;ITWB15;ITWB2;ITWB3;ITWB4;ITWB5;ITWB7;ITWB9
76052	chr2	167337	167685	13	ITWB10;ITWB11;ITWB12;ITWB13;ITWB14;ITWB15;ITWB2;ITWB3;ITWB4;ITWB5;ITWB6;ITWB7;ITWB9
76073	chr2	187857	188268	12	ITWB10;ITWB11;ITWB12;ITWB13;ITWB14;ITWB15;ITWB2;ITWB3;ITWB4;ITWB5;ITWB6;ITWB7
76095	chr2	215182	215538	12	ITWB10;ITWB11;ITWB12;ITWB13;ITWB14;ITWB15;ITWB2;ITWB3;ITWB4;ITWB5;ITWB6;ITWB7
76097	chr2	216370	216905	13	ITWB10;ITWB11;ITWB12;ITWB13;ITWB14;ITWB15;ITWB2;ITWB3;ITWB4;ITWB5;ITWB6;ITWB7;ITWB9
76215	chr2	477668	478072	12	ITWB10;ITWB11;ITWB12;ITWB13;ITWB14;ITWB15;ITWB2;ITWB3;ITWB4;ITWB5;ITWB6;ITWB7
76304	chr2	713591	713963	12	ITWB10;ITWB11;ITWB12;ITWB13;ITWB14;ITWB15;ITWB2;ITWB3;ITWB4;ITWB5;ITWB6;ITWB7
76322	chr2	736909	737362	12	ITWB10;ITWB11;ITWB12;ITWB13;ITWB14;ITWB15;ITWB2;ITWB3;ITWB4;ITWB5;ITWB6;ITWB7
76542	chr2	1299591	1299791	12	ITWB10;ITWB11;ITWB12;ITWB13;ITWB14;ITWB15;ITWB2;ITWB3;ITWB4;ITWB5;ITWB6;ITWB7
76549	chr2	1304714	1305252	13	ITWB10;ITWB11;ITWB12;ITWB13;ITWB14;ITWB15;ITWB2;ITWB3;ITWB4;ITWB5;ITWB6;ITWB7;ITWB9
76736	chr2	1956071	1956517	12	ITWB10;ITWB11;ITWB12;ITWB13;ITWB14;ITWB15;ITWB2;ITWB3;ITWB4;ITWB5;ITWB6;ITWB7
76743	chr2	1985560	1985961	12	ITWB10;ITWB11;ITWB12;ITWB13;ITWB14;ITWB15;ITWB2;ITWB3;ITWB4;ITWB5;ITWB6;ITWB7
76773	chr2	2026103	2026956	13	ITWB10;ITWB11;ITWB12;ITWB13;ITWB14;ITWB15;ITWB2;ITWB3;ITWB4;ITWB5;ITWB6;ITWB7;ITWB9				1	ENSBTAG00000047403.1	0.4265
76774	chr2	2028721	2030282	13	ITWB10;ITWB11;ITWB12;ITWB13;ITWB14;ITWB15;ITWB2;ITWB3;ITWB4;ITWB5;ITWB6;ITWB7;ITWB9
76838	chr2	2315691	2316154	12	ITWB10;ITWB11;ITWB12;ITWB13;ITWB14;ITWB15;ITWB2;ITWB3;ITWB4;ITWB5;ITWB6;ITWB7
76907	chr2	2632333	2632706	12	ITWB10;ITWB11;ITWB12;ITWB13;ITWB14;ITWB15;ITWB2;ITWB3;ITWB4;ITWB5;ITWB6;ITWB7
76918	chr2	2648735	2649312	12	ITWB10;ITWB11;ITWB12;ITWB13;ITWB14;ITWB15;ITWB2;ITWB3;ITWB4;ITWB5;ITWB6;ITWB7
77013	chr2	2997335	2997606	12	ITWB10;ITWB11;ITWB12;ITWB13;ITWB14;ITWB15;ITWB2;ITWB3;ITWB4;ITWB5;ITWB6;ITWB7
77031	chr2	3090420	3090715	12	ITWB10;ITWB11;ITWB12;ITWB13;ITWB14;ITWB15;ITWB2;ITWB3;ITWB4;ITWB5;ITWB6;ITWB7
77159	chr2	3619328	3619652	12	ITWB10;ITWB11;ITWB12;ITWB13;ITWB14;ITWB15;ITWB2;ITWB3;ITWB4;ITWB5;ITWB6;ITWB7
77250	chr2	3935826	3936076	12	ITWB10;ITWB11;ITWB12;ITWB13;ITWB14;ITWB15;ITWB2;ITWB3;ITWB4;ITWB5;ITWB6;ITWB7
77582	chr2	4872030	4872453	12	ITWB10;ITWB11;ITWB12;ITWB13;ITWB14;ITWB15;ITWB2;ITWB3;ITWB4;ITWB5;ITWB6;ITWB7
77724	chr2	5353051	5353251	12	ITWB10;ITWB11;ITWB12;ITWB13;ITWB14;ITWB15;ITWB2;ITWB3;ITWB4;ITWB5;ITWB6;ITWB7
77877	chr2	5742413	5742823	12	ITWB10;ITWB11;ITWB12;ITWB13;ITWB14;ITWB15;ITWB2;ITWB3;ITWB4;ITWB5;ITWB6;ITWB7	1	ENSBTAG00000015678.5	0.0166748
77904	chr2	5811174	5811389	12	ITWB10;ITWB11;ITWB12;ITWB13;ITWB14;ITWB15;ITWB2;ITWB3;ITWB4;ITWB5;ITWB6;ITWB7
77907	chr2	5823185	5823709	12	ITWB10;ITWB11;ITWB12;ITWB13;ITWB14;ITWB15;ITWB2;ITWB3;ITWB4;ITWB5;ITWB6;ITWB7
77930	chr2	5871885	5872339	12	ITWB10;ITWB11;ITWB12;ITWB13;ITWB14;ITWB15;ITWB2;ITWB3;ITWB4;ITWB5;ITWB6;ITWB7
77972	chr2	5966616	5967104	12	ITWB10;ITWB11;ITWB12;ITWB13;ITWB14;ITWB15;ITWB2;ITWB3;ITWB4;ITWB5;ITWB6;ITWB7
78086	chr2	6279846	6280296	12	ITWB10;ITWB11;ITWB12;ITWB13;ITWB14;ITWB15;ITWB2;ITWB3;ITWB4;ITWB5;ITWB6;ITWB7
78100	chr2	6317021	6317203	12	ITWB10;ITWB11;ITWB12;ITWB13;ITWB14;ITWB15;ITWB2;ITWB3;ITWB4;ITWB5;ITWB6;ITWB7
78145	chr2	6415560	6415951	13	ITWB10;ITWB11;ITWB12;ITWB13;ITWB14;ITWB15;ITWB2;ITWB3;ITWB4;ITWB5;ITWB6;ITWB7;ITWB9
78277	chr2	6641374	6641738	12	ITWB10;ITWB11;ITWB12;ITWB13;ITWB14;ITWB15;ITWB2;ITWB3;ITWB4;ITWB5;ITWB6;ITWB7
78390	chr2	6887102	6887675	12	ITWB10;ITWB11;ITWB12;ITWB13;ITWB14;ITWB15;ITWB2;ITWB3;ITWB4;ITWB5;ITWB6;ITWB7	1	ENSBTAG00000003002.5	0.0140352
78572	chr2	7198303	7198760	12	ITWB10;ITWB11;ITWB12;ITWB13;ITWB14;ITWB15;ITWB2;ITWB3;ITWB4;ITWB5;ITWB6;ITWB7
78767	chr2	7462314	7462772	12	ITWB10;ITWB11;ITWB12;ITWB13;ITWB14;ITWB15;ITWB2;ITWB3;ITWB4;ITWB5;ITWB6;ITWB7
78805	chr2	7585357	7585747	12	ITWB10;ITWB11;ITWB12;ITWB13;ITWB14;ITWB15;ITWB2;ITWB3;ITWB4;ITWB5;ITWB6;ITWB7
78836	chr2	7633366	7634039	12	ITWB10;ITWB11;ITWB12;ITWB13;ITWB14;ITWB15;ITWB2;ITWB3;ITWB4;ITWB5;ITWB6;ITWB7
78897	chr2	7733782	7734200	12	ITWB10;ITWB11;ITWB12;ITWB13;ITWB14;ITWB15;ITWB2;ITWB3;ITWB4;ITWB5;ITWB6;ITWB7
79137	chr2	8176745	8177039	12	ITWB10;ITWB11;ITWB12;ITWB13;ITWB14;ITWB15;ITWB2;ITWB3;ITWB4;ITWB5;ITWB6;ITWB7
79184	chr2	8295818	8296418	12	ITWB10;ITWB11;ITWB12;ITWB13;ITWB14;ITWB15;ITWB2;ITWB3;ITWB4;ITWB5;ITWB6;ITWB7
79234	chr2	8371867	8372596	12	ITWB10;ITWB11;ITWB12;ITWB13;ITWB14;ITWB15;ITWB2;ITWB3;ITWB4;ITWB5;ITWB6;ITWB7
79240	chr2	8377725	8378182	12	ITWB10;ITWB11;ITWB12;ITWB13;ITWB14;ITWB15;ITWB2;ITWB3;ITWB4;ITWB5;ITWB6;ITWB7
79305	chr2	8492091	8492610	12	ITWB10;ITWB11;ITWB12;ITWB13;ITWB14;ITWB15;ITWB2;ITWB3;ITWB4;ITWB5;ITWB6;ITWB7
79348	chr2	8566371	8566855	12	ITWB10;ITWB11;ITWB12;ITWB13;ITWB14;ITWB15;ITWB2;ITWB3;ITWB4;ITWB5;ITWB6;ITWB7
79374	chr2	8641677	8641973	12	ITWB10;ITWB11;ITWB12;ITWB13;ITWB14;ITWB15;ITWB2;ITWB3;ITWB4;ITWB5;ITWB6;ITWB7
79384	chr2	8673435	8674019	12	ITWB10;ITWB11;ITWB12;ITWB13;ITWB14;ITWB15;ITWB2;ITWB3;ITWB4;ITWB5;ITWB6;ITWB7
79547	chr2	8890298	8890790	12	ITWB10;ITWB11;ITWB12;ITWB13;ITWB14;ITWB15;ITWB2;ITWB3;ITWB4;ITWB5;ITWB6;ITWB7
79630	chr2	9011684	9012025	12	ITWB10;ITWB11;ITWB12;ITWB13;ITWB14;ITWB15;ITWB2;ITWB3;ITWB4;ITWB5;ITWB6;ITWB7
79869	chr2	9483250	9483770	12	ITWB10;ITWB11;ITWB12;ITWB13;ITWB14;ITWB15;ITWB2;ITWB3;ITWB4;ITWB5;ITWB6;ITWB7
79891	chr2	9513836	9514367	12	ITWB10;ITWB11;ITWB12;ITWB13;ITWB14;ITWB15;ITWB2;ITWB3;ITWB4;ITWB5;ITWB6;ITWB7	1	ENSBTAG00000007580.3	0.0251611
79907	chr2	9561073	9561370	12	ITWB10;ITWB11;ITWB12;ITWB13;ITWB14;ITWB15;ITWB2;ITWB3;ITWB4;ITWB5;ITWB6;ITWB7
80286	chr2	10305798	10306292	12	ITWB10;ITWB11;ITWB12;ITWB13;ITWB14;ITWB15;ITWB2;ITWB3;ITWB4;ITWB5;ITWB6;ITWB7
80296	chr2	10322779	10323149	12	ITWB10;ITWB11;ITWB12;ITWB13;ITWB14;ITWB15;ITWB2;ITWB3;ITWB4;ITWB5;ITWB6;ITWB7
80312	chr2	10355381	10355624	12	ITWB10;ITWB11;ITWB12;ITWB13;ITWB14;ITWB15;ITWB2;ITWB3;ITWB4;ITWB5;ITWB6;ITWB7
80413	chr2	10580675	10581217	12	ITWB10;ITWB11;ITWB12;ITWB13;ITWB14;ITWB15;ITWB2;ITWB3;ITWB4;ITWB5;ITWB6;ITWB7
80415	chr2	10581902	10582179	12	ITWB10;ITWB11;ITWB12;ITWB13;ITWB14;ITWB15;ITWB2;ITWB3;ITWB4;ITWB5;ITWB6;ITWB7
80557	chr2	10878890	10879135	12	ITWB10;ITWB11;ITWB12;ITWB13;ITWB14;ITWB15;ITWB2;ITWB3;ITWB4;ITWB5;ITWB6;ITWB7
80577	chr2	10919219	10919596	12	ITWB10;ITWB11;ITWB12;ITWB13;ITWB14;ITWB15;ITWB2;ITWB3;ITWB4;ITWB5;ITWB6;ITWB7
80713	chr2	11155127	11155533	12	ITWB10;ITWB11;ITWB12;ITWB13;ITWB14;ITWB15;ITWB2;ITWB3;ITWB4;ITWB5;ITWB6;ITWB7
80716	chr2	11156953	11157404	12	ITWB10;ITWB11;ITWB12;ITWB13;ITWB14;ITWB15;ITWB2;ITWB3;ITWB4;ITWB5;ITWB6;ITWB7
80926	chr2	11505592	11506232	12	ITWB10;ITWB11;ITWB12;ITWB13;ITWB14;ITWB15;ITWB2;ITWB3;ITWB4;ITWB5;ITWB6;ITWB7
80954	chr2	11564632	11565035	12	ITWB10;ITWB11;ITWB12;ITWB13;ITWB14;ITWB15;ITWB2;ITWB3;ITWB4;ITWB5;ITWB6;ITWB7
81075	chr2	11761716	11762032	12	ITWB10;ITWB11;ITWB12;ITWB13;ITWB14;ITWB15;ITWB2;ITWB3;ITWB4;ITWB5;ITWB6;ITWB7
81226	chr2	11947092	11947603	12	ITWB10;ITWB11;ITWB12;ITWB13;ITWB14;ITWB15;ITWB2;ITWB3;ITWB4;ITWB5;ITWB6;ITWB7
81405	chr2	12303515	12303927	12	ITWB10;ITWB11;ITWB12;ITWB13;ITWB14;ITWB15;ITWB2;ITWB3;ITWB4;ITWB5;ITWB6;ITWB7
81430	chr2	12339553	12339850	12	ITWB10;ITWB11;ITWB12;ITWB13;ITWB14;ITWB15;ITWB2;ITWB3;ITWB4;ITWB5;ITWB6;ITWB7
81733	chr2	12884114	12884558	12	ITWB10;ITWB11;ITWB12;ITWB13;ITWB14;ITWB15;ITWB2;ITWB3;ITWB4;ITWB5;ITWB6;ITWB7
81801	chr2	13037741	13038346	12	ITWB10;ITWB11;ITWB12;ITWB13;ITWB14;ITWB15;ITWB2;ITWB3;ITWB4;ITWB5;ITWB6;ITWB7
81813	chr2	13064085	13064265	12	ITWB10;ITWB11;ITWB12;ITWB13;ITWB14;ITWB15;ITWB2;ITWB3;ITWB4;ITWB5;ITWB6;ITWB7
81860	chr2	13176307	13176729	12	ITWB10;ITWB11;ITWB12;ITWB14;ITWB15;ITWB2;ITWB3;ITWB4;ITWB5;ITWB6;ITWB7;ITWB9
82255	chr2	13737772	13738229	12	ITWB10;ITWB11;ITWB12;ITWB13;ITWB14;ITWB15;ITWB2;ITWB3;ITWB4;ITWB5;ITWB6;ITWB7	1	ENSBTAG00000010977.3	0.0123114
82291	chr2	13813342	13813572	12	ITWB10;ITWB11;ITWB12;ITWB13;ITWB14;ITWB15;ITWB2;ITWB3;ITWB4;ITWB5;ITWB6;ITWB7
82308	chr2	13834380	13834923	12	ITWB10;ITWB11;ITWB12;ITWB13;ITWB14;ITWB15;ITWB2;ITWB3;ITWB4;ITWB5;ITWB6;ITWB7	1	ENSBTAG00000008390.4	0.011329
82484	chr2	14129977	14130079	12	ITWB10;ITWB11;ITWB12;ITWB13;ITWB14;ITWB15;ITWB2;ITWB3;ITWB4;ITWB5;ITWB6;ITWB7
82492	chr2	14143135	14143893	12	ITWB10;ITWB11;ITWB12;ITWB13;ITWB14;ITWB15;ITWB2;ITWB3;ITWB4;ITWB5;ITWB6;ITWB7
82563	chr2	14263990	14264351	12	ITWB10;ITWB11;ITWB12;ITWB13;ITWB14;ITWB15;ITWB2;ITWB3;ITWB4;ITWB5;ITWB6;ITWB7
82636	chr2	14397028	14397332	12	ITWB10;ITWB11;ITWB12;ITWB13;ITWB14;ITWB15;ITWB2;ITWB3;ITWB4;ITWB5;ITWB6;ITWB7
82732	chr2	14575938	14576428	12	ITWB10;ITWB11;ITWB12;ITWB13;ITWB14;ITWB15;ITWB2;ITWB3;ITWB4;ITWB5;ITWB6;ITWB7
82770	chr2	14666621	14666988	12	ITWB10;ITWB11;ITWB12;ITWB13;ITWB14;ITWB15;ITWB2;ITWB3;ITWB4;ITWB5;ITWB6;ITWB7
82908	chr2	14935353	14935673	12	ITWB10;ITWB11;ITWB12;ITWB13;ITWB14;ITWB15;ITWB2;ITWB3;ITWB4;ITWB5;ITWB6;ITWB7
82992	chr2	15091901	15092208	12	ITWB10;ITWB11;ITWB12;ITWB13;ITWB14;ITWB15;ITWB2;ITWB3;ITWB4;ITWB5;ITWB6;ITWB7	1	ENSBTAG00000009257.5	0.0140619
83111	chr2	15296241	15296760	12	ITWB10;ITWB11;ITWB12;ITWB13;ITWB14;ITWB15;ITWB2;ITWB3;ITWB4;ITWB5;ITWB6;ITWB7
83261	chr2	15582912	15583216	12	ITWB10;ITWB11;ITWB12;ITWB13;ITWB14;ITWB15;ITWB2;ITWB3;ITWB4;ITWB5;ITWB6;ITWB7
83275	chr2	15602507	15602999	12	ITWB10;ITWB11;ITWB12;ITWB13;ITWB14;ITWB15;ITWB2;ITWB3;ITWB4;ITWB5;ITWB6;ITWB7
83319	chr2	15671260	15671635	12	ITWB10;ITWB11;ITWB12;ITWB13;ITWB14;ITWB15;ITWB2;ITWB3;ITWB4;ITWB5;ITWB6;ITWB7
83351	chr2	15739338	15739701	12	ITWB10;ITWB11;ITWB12;ITWB13;ITWB14;ITWB15;ITWB2;ITWB3;ITWB4;ITWB5;ITWB6;ITWB7
83618	chr2	16286151	16286536	12	ITWB10;ITWB11;ITWB12;ITWB13;ITWB14;ITWB15;ITWB2;ITWB3;ITWB4;ITWB5;ITWB6;ITWB7
83680	chr2	16426127	16426415	12	ITWB10;ITWB11;ITWB12;ITWB13;ITWB14;ITWB15;ITWB2;ITWB3;ITWB4;ITWB5;ITWB6;ITWB7
83747	chr2	16570219	16570535	12	ITWB10;ITWB11;ITWB12;ITWB13;ITWB14;ITWB15;ITWB2;ITWB3;ITWB4;ITWB5;ITWB6;ITWB7
83814	chr2	16697529	16697873	12	ITWB10;ITWB11;ITWB12;ITWB13;ITWB14;ITWB15;ITWB2;ITWB3;ITWB4;ITWB5;ITWB6;ITWB7
84063	chr2	17197796	17198282	12	ITWB10;ITWB11;ITWB12;ITWB13;ITWB14;ITWB15;ITWB2;ITWB3;ITWB4;ITWB5;ITWB6;ITWB7
84066	chr2	17204499	17204947	12	ITWB10;ITWB11;ITWB12;ITWB13;ITWB14;ITWB15;ITWB2;ITWB3;ITWB4;ITWB5;ITWB6;ITWB7
84218	chr2	17456382	17456540	12	ITWB10;ITWB11;ITWB12;ITWB13;ITWB14;ITWB15;ITWB2;ITWB3;ITWB4;ITWB5;ITWB6;ITWB7
84229	chr2	17485763	17485982	12	ITWB10;ITWB11;ITWB12;ITWB13;ITWB14;ITWB15;ITWB2;ITWB3;ITWB4;ITWB5;ITWB6;ITWB7
84256	chr2	17551118	17551609	12	ITWB10;ITWB11;ITWB12;ITWB13;ITWB14;ITWB15;ITWB2;ITWB3;ITWB4;ITWB5;ITWB6;ITWB7
84388	chr2	17790545	17790940	12	ITWB10;ITWB11;ITWB12;ITWB13;ITWB14;ITWB15;ITWB2;ITWB3;ITWB4;ITWB5;ITWB6;ITWB7				1	ENSBTAG00000027875.3	0.1975
84415	chr2	17843555	17843918	12	ITWB10;ITWB11;ITWB12;ITWB13;ITWB14;ITWB15;ITWB2;ITWB3;ITWB4;ITWB5;ITWB6;ITWB7
84862	chr2	18529258	18529649	12	ITWB10;ITWB11;ITWB12;ITWB13;ITWB14;ITWB15;ITWB2;ITWB3;ITWB4;ITWB5;ITWB6;ITWB7
84937	chr2	18670605	18671151	12	ITWB10;ITWB11;ITWB12;ITWB13;ITWB14;ITWB15;ITWB2;ITWB3;ITWB4;ITWB5;ITWB6;ITWB7
84994	chr2	18768141	18768500	12	ITWB10;ITWB11;ITWB12;ITWB13;ITWB14;ITWB15;ITWB2;ITWB3;ITWB4;ITWB5;ITWB6;ITWB7	1	ENSBTAG00000006168.4	0.0208988
85078	chr2	18902380	18902798	12	ITWB10;ITWB11;ITWB12;ITWB13;ITWB14;ITWB15;ITWB2;ITWB3;ITWB4;ITWB5;ITWB6;ITWB7
85083	chr2	18916362	18916862	12	ITWB10;ITWB11;ITWB12;ITWB13;ITWB14;ITWB15;ITWB2;ITWB3;ITWB4;ITWB5;ITWB6;ITWB7
85368	chr2	19480527	19480986	12	ITWB10;ITWB11;ITWB12;ITWB13;ITWB14;ITWB15;ITWB2;ITWB3;ITWB4;ITWB5;ITWB6;ITWB7
85370	chr2	19484827	19485286	13	ITWB10;ITWB11;ITWB12;ITWB13;ITWB14;ITWB15;ITWB2;ITWB3;ITWB4;ITWB5;ITWB6;ITWB7;ITWB9
85379	chr2	19499652	19500015	12	ITWB10;ITWB11;ITWB12;ITWB13;ITWB15;ITWB2;ITWB3;ITWB4;ITWB5;ITWB6;ITWB7;ITWB9
85385	chr2	19506721	19507214	12	ITWB10;ITWB11;ITWB12;ITWB13;ITWB14;ITWB15;ITWB2;ITWB3;ITWB4;ITWB5;ITWB6;ITWB7
85452	chr2	19686948	19687502	12	ITWB10;ITWB11;ITWB12;ITWB13;ITWB14;ITWB15;ITWB2;ITWB3;ITWB4;ITWB5;ITWB6;ITWB7
85556	chr2	19925856	19926338	12	ITWB10;ITWB11;ITWB12;ITWB13;ITWB14;ITWB15;ITWB2;ITWB3;ITWB4;ITWB5;ITWB6;ITWB7
85563	chr2	19944238	19944451	12	ITWB10;ITWB11;ITWB12;ITWB13;ITWB14;ITWB15;ITWB2;ITWB3;ITWB4;ITWB5;ITWB6;ITWB7
85565	chr2	19948111	19948410	12	ITWB10;ITWB11;ITWB12;ITWB13;ITWB14;ITWB15;ITWB2;ITWB3;ITWB4;ITWB5;ITWB6;ITWB7
85569	chr2	19962313	19962711	12	ITWB10;ITWB11;ITWB12;ITWB13;ITWB14;ITWB15;ITWB2;ITWB3;ITWB4;ITWB5;ITWB6;ITWB7
85586	chr2	19993820	19994358	12	ITWB10;ITWB11;ITWB12;ITWB13;ITWB14;ITWB15;ITWB2;ITWB3;ITWB4;ITWB5;ITWB6;ITWB7
85689	chr2	20229047	20229383	12	ITWB10;ITWB11;ITWB12;ITWB13;ITWB14;ITWB15;ITWB2;ITWB3;ITWB4;ITWB5;ITWB6;ITWB7
85698	chr2	20247813	20248240	12	ITWB10;ITWB11;ITWB12;ITWB13;ITWB14;ITWB15;ITWB2;ITWB3;ITWB4;ITWB5;ITWB6;ITWB7
85783	chr2	20387937	20388394	12	ITWB10;ITWB11;ITWB12;ITWB13;ITWB14;ITWB15;ITWB2;ITWB3;ITWB4;ITWB5;ITWB6;ITWB7
85816	chr2	20455102	20455368	12	ITWB10;ITWB11;ITWB12;ITWB13;ITWB14;ITWB15;ITWB2;ITWB3;ITWB4;ITWB5;ITWB6;ITWB7
85935	chr2	20655859	20656349	12	ITWB10;ITWB11;ITWB12;ITWB13;ITWB14;ITWB15;ITWB2;ITWB3;ITWB4;ITWB5;ITWB6;ITWB7	1	ENSBTAG00000006693.5	0.00648998
85962	chr2	20698858	20699153	12	ITWB10;ITWB11;ITWB12;ITWB13;ITWB14;ITWB15;ITWB2;ITWB3;ITWB4;ITWB5;ITWB6;ITWB7
86386	chr2	21556573	21557072	12	ITWB10;ITWB11;ITWB12;ITWB13;ITWB14;ITWB15;ITWB2;ITWB3;ITWB4;ITWB5;ITWB6;ITWB7
86625	chr2	21976525	21976859	12	ITWB10;ITWB11;ITWB12;ITWB13;ITWB14;ITWB15;ITWB2;ITWB3;ITWB4;ITWB5;ITWB6;ITWB7
86683	chr2	22079658	22080060	12	ITWB10;ITWB11;ITWB12;ITWB13;ITWB14;ITWB15;ITWB2;ITWB3;ITWB4;ITWB5;ITWB6;ITWB7
86789	chr2	22304949	22305451	12	ITWB10;ITWB11;ITWB12;ITWB13;ITWB14;ITWB15;ITWB2;ITWB3;ITWB4;ITWB5;ITWB6;ITWB7				1	ENSBTAG00000043001.1	0.251
86813	chr2	22363353	22363940	12	ITWB10;ITWB11;ITWB12;ITWB13;ITWB14;ITWB15;ITWB2;ITWB3;ITWB4;ITWB5;ITWB6;ITWB7	1	ENSBTAG00000021636.4	0.0168412
86844	chr2	22411052	22411395	12	ITWB10;ITWB11;ITWB12;ITWB13;ITWB14;ITWB15;ITWB2;ITWB3;ITWB4;ITWB5;ITWB6;ITWB7
87071	chr2	22785246	22785446	12	ITWB10;ITWB11;ITWB12;ITWB13;ITWB14;ITWB15;ITWB2;ITWB3;ITWB4;ITWB5;ITWB6;ITWB7
87203	chr2	23045673	23046246	12	ITWB10;ITWB11;ITWB12;ITWB13;ITWB14;ITWB15;ITWB2;ITWB3;ITWB4;ITWB5;ITWB6;ITWB7
87427	chr2	23572139	23572672	12	ITWB10;ITWB11;ITWB12;ITWB13;ITWB14;ITWB15;ITWB2;ITWB3;ITWB4;ITWB5;ITWB6;ITWB7
87667	chr2	24100784	24101237	12	ITWB10;ITWB11;ITWB12;ITWB13;ITWB14;ITWB15;ITWB2;ITWB3;ITWB4;ITWB5;ITWB6;ITWB7	1	ENSBTAG00000016836.4	0.011327
87912	chr2	24667347	24667729	12	ITWB10;ITWB11;ITWB12;ITWB13;ITWB14;ITWB15;ITWB2;ITWB3;ITWB4;ITWB5;ITWB6;ITWB7
87954	chr2	24741950	24742365	12	ITWB10;ITWB11;ITWB12;ITWB13;ITWB14;ITWB15;ITWB2;ITWB3;ITWB4;ITWB5;ITWB6;ITWB7
88103	chr2	25020467	25020830	12	ITWB10;ITWB11;ITWB12;ITWB13;ITWB14;ITWB15;ITWB2;ITWB3;ITWB4;ITWB5;ITWB6;ITWB7
88241	chr2	25359864	25360303	12	ITWB10;ITWB11;ITWB12;ITWB13;ITWB14;ITWB15;ITWB2;ITWB3;ITWB4;ITWB5;ITWB6;ITWB7
88532	chr2	25972059	25972159	12	ITWB10;ITWB11;ITWB12;ITWB13;ITWB14;ITWB15;ITWB2;ITWB3;ITWB4;ITWB5;ITWB6;ITWB7
88545	chr2	26024212	26024699	12	ITWB10;ITWB11;ITWB12;ITWB13;ITWB14;ITWB15;ITWB2;ITWB3;ITWB4;ITWB5;ITWB6;ITWB7
88570	chr2	26092817	26093244	12	ITWB10;ITWB11;ITWB12;ITWB13;ITWB14;ITWB15;ITWB2;ITWB3;ITWB4;ITWB5;ITWB6;ITWB7
88671	chr2	26336024	26336448	12	ITWB10;ITWB11;ITWB12;ITWB13;ITWB14;ITWB15;ITWB2;ITWB3;ITWB4;ITWB5;ITWB6;ITWB7
88707	chr2	26399070	26399363	12	ITWB10;ITWB11;ITWB12;ITWB13;ITWB14;ITWB15;ITWB2;ITWB3;ITWB4;ITWB5;ITWB6;ITWB7
89007	chr2	26826253	26826546	12	ITWB10;ITWB11;ITWB12;ITWB13;ITWB14;ITWB15;ITWB2;ITWB3;ITWB4;ITWB5;ITWB6;ITWB7
89035	chr2	26880728	26881026	12	ITWB10;ITWB11;ITWB12;ITWB13;ITWB14;ITWB15;ITWB2;ITWB3;ITWB4;ITWB5;ITWB6;ITWB7
89072	chr2	26956402	26956682	12	ITWB10;ITWB11;ITWB12;ITWB13;ITWB14;ITWB15;ITWB2;ITWB3;ITWB4;ITWB5;ITWB6;ITWB7
89117	chr2	27014874	27015074	12	ITWB10;ITWB11;ITWB12;ITWB13;ITWB14;ITWB15;ITWB2;ITWB3;ITWB4;ITWB5;ITWB6;ITWB7
89204	chr2	27222534	27222916	12	ITWB10;ITWB11;ITWB12;ITWB13;ITWB14;ITWB15;ITWB2;ITWB3;ITWB4;ITWB5;ITWB6;ITWB7	1	ENSBTAG00000026885.4	0.00466303
89206	chr2	27223813	27224157	12	ITWB10;ITWB11;ITWB12;ITWB13;ITWB14;ITWB15;ITWB2;ITWB3;ITWB4;ITWB5;ITWB6;ITWB7	1	ENSBTAG00000026885.4	0.00419917
89387	chr2	27520840	27521254	12	ITWB10;ITWB11;ITWB12;ITWB13;ITWB14;ITWB15;ITWB2;ITWB3;ITWB4;ITWB5;ITWB6;ITWB7
89497	chr2	27772863	27773446	12	ITWB10;ITWB11;ITWB12;ITWB13;ITWB14;ITWB15;ITWB2;ITWB3;ITWB4;ITWB5;ITWB6;ITWB7
89525	chr2	27840541	27840787	12	ITWB10;ITWB11;ITWB12;ITWB13;ITWB14;ITWB15;ITWB2;ITWB3;ITWB4;ITWB5;ITWB6;ITWB7
89726	chr2	28294620	28294964	12	ITWB10;ITWB11;ITWB12;ITWB13;ITWB14;ITWB15;ITWB2;ITWB3;ITWB4;ITWB5;ITWB6;ITWB7
89884	chr2	28659386	28659922	12	ITWB10;ITWB11;ITWB12;ITWB13;ITWB14;ITWB15;ITWB2;ITWB3;ITWB4;ITWB5;ITWB6;ITWB7
89989	chr2	28852703	28853209	12	ITWB10;ITWB11;ITWB12;ITWB13;ITWB14;ITWB15;ITWB2;ITWB3;ITWB4;ITWB5;ITWB6;ITWB7
90057	chr2	28957661	28958083	12	ITWB10;ITWB11;ITWB12;ITWB13;ITWB14;ITWB15;ITWB2;ITWB3;ITWB4;ITWB5;ITWB6;ITWB7
90419	chr2	29590566	29590982	12	ITWB10;ITWB11;ITWB12;ITWB13;ITWB14;ITWB15;ITWB2;ITWB3;ITWB4;ITWB5;ITWB6;ITWB7
90420	chr2	29591064	29591511	12	ITWB10;ITWB11;ITWB12;ITWB13;ITWB14;ITWB15;ITWB2;ITWB3;ITWB4;ITWB5;ITWB6;ITWB7
90489	chr2	29719770	29719941	12	ITWB10;ITWB11;ITWB12;ITWB13;ITWB14;ITWB15;ITWB2;ITWB3;ITWB4;ITWB5;ITWB6;ITWB7
90687	chr2	30089074	30089214	12	ITWB10;ITWB11;ITWB12;ITWB13;ITWB14;ITWB15;ITWB2;ITWB3;ITWB4;ITWB5;ITWB6;ITWB7
90689	chr2	30089732	30090041	12	ITWB10;ITWB11;ITWB12;ITWB13;ITWB14;ITWB15;ITWB2;ITWB3;ITWB4;ITWB5;ITWB6;ITWB7				2	ENSBTAG00000026882.4;ENSBTAG00000026882.4	0.0265;0.0265
90810	chr2	30243426	30243637	12	ITWB10;ITWB11;ITWB12;ITWB13;ITWB14;ITWB15;ITWB2;ITWB3;ITWB4;ITWB5;ITWB6;ITWB7
90995	chr2	30541812	30542240	12	ITWB10;ITWB11;ITWB12;ITWB13;ITWB14;ITWB15;ITWB2;ITWB3;ITWB4;ITWB5;ITWB6;ITWB7
91165	chr2	30839692	30839951	12	ITWB10;ITWB11;ITWB12;ITWB13;ITWB14;ITWB15;ITWB2;ITWB3;ITWB4;ITWB5;ITWB6;ITWB7
91321	chr2	31102215	31102723	12	ITWB10;ITWB11;ITWB12;ITWB13;ITWB14;ITWB15;ITWB2;ITWB3;ITWB4;ITWB5;ITWB6;ITWB7
91420	chr2	31238907	31239648	12	ITWB10;ITWB11;ITWB12;ITWB13;ITWB14;ITWB15;ITWB2;ITWB3;ITWB4;ITWB5;ITWB6;ITWB7	2	ENSBTAG00000019385.5;ENSBTAG00000019385.5	0.008498875992109006;0.008498875992109006
91446	chr2	31273713	31274050	12	ITWB10;ITWB11;ITWB12;ITWB13;ITWB14;ITWB15;ITWB2;ITWB3;ITWB4;ITWB5;ITWB6;ITWB7	2	ENSBTAG00000019385.5;ENSBTAG00000019385.5	0.0038652108088269026;0.0038652108088269026
91529	chr2	31400635	31401084	12	ITWB10;ITWB11;ITWB12;ITWB13;ITWB14;ITWB15;ITWB2;ITWB3;ITWB4;ITWB5;ITWB6;ITWB7	1	ENSBTAG00000007650.4	0.00813804
91780	chr2	31857505	31857940	12	ITWB10;ITWB11;ITWB12;ITWB13;ITWB14;ITWB15;ITWB2;ITWB3;ITWB4;ITWB5;ITWB6;ITWB7
92071	chr2	32418135	32418413	12	ITWB10;ITWB11;ITWB12;ITWB13;ITWB14;ITWB15;ITWB2;ITWB3;ITWB4;ITWB5;ITWB6;ITWB7
92580	chr2	33210806	33211018	12	ITWB10;ITWB11;ITWB12;ITWB13;ITWB14;ITWB15;ITWB2;ITWB3;ITWB4;ITWB5;ITWB6;ITWB7
92802	chr2	33666154	33666725	12	ITWB10;ITWB11;ITWB12;ITWB13;ITWB14;ITWB15;ITWB2;ITWB3;ITWB4;ITWB5;ITWB6;ITWB7
92974	chr2	33933233	33933708	12	ITWB10;ITWB11;ITWB12;ITWB13;ITWB14;ITWB15;ITWB2;ITWB3;ITWB4;ITWB5;ITWB6;ITWB7
92979	chr2	33936633	33936902	12	ITWB10;ITWB11;ITWB12;ITWB13;ITWB14;ITWB15;ITWB2;ITWB3;ITWB4;ITWB5;ITWB6;ITWB7
92981	chr2	33937101	33937415	12	ITWB10;ITWB11;ITWB12;ITWB13;ITWB14;ITWB15;ITWB2;ITWB3;ITWB4;ITWB5;ITWB6;ITWB7
93012	chr2	33977078	33977503	12	ITWB10;ITWB11;ITWB12;ITWB13;ITWB14;ITWB15;ITWB2;ITWB3;ITWB4;ITWB5;ITWB6;ITWB7
93020	chr2	33987969	33988254	12	ITWB10;ITWB11;ITWB12;ITWB13;ITWB14;ITWB15;ITWB2;ITWB3;ITWB4;ITWB5;ITWB6;ITWB7
93021	chr2	33989945	33990542	12	ITWB10;ITWB11;ITWB12;ITWB13;ITWB14;ITWB15;ITWB2;ITWB3;ITWB4;ITWB5;ITWB6;ITWB7				1	ENSBTAG00000047523.1	0.2985
93126	chr2	34135097	34135640	12	ITWB10;ITWB11;ITWB12;ITWB13;ITWB14;ITWB15;ITWB2;ITWB3;ITWB4;ITWB5;ITWB6;ITWB7
93159	chr2	34173778	34174218	12	ITWB10;ITWB11;ITWB12;ITWB13;ITWB14;ITWB15;ITWB2;ITWB3;ITWB4;ITWB5;ITWB6;ITWB7	1	ENSBTAG00000018446.5	0.0178114
93160	chr2	34174558	34175248	12	ITWB10;ITWB11;ITWB12;ITWB13;ITWB14;ITWB15;ITWB2;ITWB3;ITWB4;ITWB5;ITWB6;ITWB7	1	ENSBTAG00000018446.5	0.0360407
93588	chr2	34905258	34905746	12	ITWB10;ITWB11;ITWB12;ITWB13;ITWB14;ITWB15;ITWB2;ITWB3;ITWB4;ITWB5;ITWB6;ITWB7
93606	chr2	34941188	34941597	12	ITWB10;ITWB11;ITWB12;ITWB13;ITWB14;ITWB15;ITWB2;ITWB3;ITWB4;ITWB5;ITWB6;ITWB7
93707	chr2	35104984	35105501	12	ITWB10;ITWB11;ITWB12;ITWB13;ITWB14;ITWB15;ITWB2;ITWB3;ITWB4;ITWB5;ITWB6;ITWB7
94099	chr2	35913518	35913960	12	ITWB10;ITWB11;ITWB12;ITWB13;ITWB14;ITWB15;ITWB2;ITWB3;ITWB4;ITWB5;ITWB6;ITWB7
94102	chr2	35917574	35918072	12	ITWB10;ITWB11;ITWB12;ITWB13;ITWB14;ITWB15;ITWB2;ITWB3;ITWB4;ITWB5;ITWB6;ITWB7
94273	chr2	36241606	36241797	12	ITWB10;ITWB11;ITWB12;ITWB13;ITWB14;ITWB15;ITWB2;ITWB3;ITWB4;ITWB5;ITWB6;ITWB7
94340	chr2	36410458	36410867	12	ITWB10;ITWB11;ITWB12;ITWB13;ITWB14;ITWB15;ITWB2;ITWB3;ITWB4;ITWB5;ITWB6;ITWB7
94434	chr2	36544651	36544970	12	ITWB10;ITWB11;ITWB12;ITWB13;ITWB14;ITWB15;ITWB2;ITWB3;ITWB4;ITWB5;ITWB6;ITWB7
94763	chr2	37067412	37067861	12	ITWB10;ITWB11;ITWB12;ITWB13;ITWB14;ITWB15;ITWB2;ITWB3;ITWB4;ITWB5;ITWB6;ITWB7
95061	chr2	37701266	37701850	12	ITWB10;ITWB11;ITWB12;ITWB13;ITWB14;ITWB15;ITWB2;ITWB3;ITWB4;ITWB5;ITWB6;ITWB7
95117	chr2	37846382	37846482	12	ITWB10;ITWB11;ITWB12;ITWB13;ITWB14;ITWB15;ITWB2;ITWB3;ITWB4;ITWB5;ITWB6;ITWB7
95149	chr2	37900857	37901343	12	ITWB10;ITWB11;ITWB12;ITWB13;ITWB14;ITWB15;ITWB2;ITWB3;ITWB4;ITWB5;ITWB6;ITWB7
95190	chr2	37968565	37968803	12	ITWB10;ITWB11;ITWB12;ITWB13;ITWB14;ITWB15;ITWB2;ITWB3;ITWB4;ITWB5;ITWB6;ITWB7
95261	chr2	38112951	38113369	12	ITWB10;ITWB11;ITWB12;ITWB13;ITWB14;ITWB15;ITWB2;ITWB3;ITWB4;ITWB5;ITWB6;ITWB7
95272	chr2	38138341	38138784	12	ITWB10;ITWB11;ITWB12;ITWB13;ITWB14;ITWB15;ITWB2;ITWB3;ITWB4;ITWB5;ITWB6;ITWB7
95452	chr2	38557472	38558042	12	ITWB10;ITWB11;ITWB12;ITWB13;ITWB14;ITWB15;ITWB2;ITWB3;ITWB4;ITWB5;ITWB6;ITWB7	1	ENSBTAG00000019337.5	0.0114855
95470	chr2	38584589	38585108	12	ITWB10;ITWB11;ITWB12;ITWB13;ITWB14;ITWB15;ITWB2;ITWB3;ITWB4;ITWB5;ITWB6;ITWB7	1	ENSBTAG00000019337.5	0.0104578
95521	chr2	38662986	38663555	12	ITWB10;ITWB11;ITWB12;ITWB13;ITWB14;ITWB15;ITWB2;ITWB3;ITWB4;ITWB5;ITWB6;ITWB7
95530	chr2	38679684	38680101	12	ITWB10;ITWB11;ITWB12;ITWB13;ITWB14;ITWB15;ITWB2;ITWB3;ITWB4;ITWB5;ITWB6;ITWB7				1	ENSBTAG00000008329.5	0.036
95612	chr2	38798900	38799426	12	ITWB10;ITWB11;ITWB12;ITWB13;ITWB14;ITWB15;ITWB2;ITWB3;ITWB4;ITWB5;ITWB6;ITWB7
95731	chr2	39003871	39004317	12	ITWB10;ITWB11;ITWB12;ITWB13;ITWB14;ITWB15;ITWB2;ITWB3;ITWB4;ITWB5;ITWB6;ITWB7
95816	chr2	39141627	39142380	12	ITWB10;ITWB11;ITWB12;ITWB13;ITWB14;ITWB15;ITWB2;ITWB3;ITWB4;ITWB5;ITWB6;ITWB7
96035	chr2	39633474	39634044	12	ITWB10;ITWB11;ITWB12;ITWB13;ITWB14;ITWB15;ITWB2;ITWB3;ITWB4;ITWB5;ITWB6;ITWB7
96062	chr2	39672438	39672911	12	ITWB10;ITWB11;ITWB12;ITWB13;ITWB14;ITWB15;ITWB2;ITWB3;ITWB4;ITWB5;ITWB6;ITWB7
96250	chr2	39972473	39972707	12	ITWB10;ITWB11;ITWB12;ITWB13;ITWB14;ITWB15;ITWB2;ITWB3;ITWB4;ITWB5;ITWB6;ITWB7
96298	chr2	40047898	40048048	12	ITWB10;ITWB11;ITWB12;ITWB13;ITWB14;ITWB15;ITWB2;ITWB3;ITWB4;ITWB5;ITWB6;ITWB7
96481	chr2	40416943	40417352	12	ITWB10;ITWB11;ITWB12;ITWB13;ITWB14;ITWB15;ITWB2;ITWB3;ITWB4;ITWB5;ITWB6;ITWB7
96633	chr2	40633072	40633610	12	ITWB10;ITWB11;ITWB12;ITWB13;ITWB14;ITWB15;ITWB2;ITWB3;ITWB4;ITWB5;ITWB6;ITWB7
96638	chr2	40641133	40641330	12	ITWB10;ITWB11;ITWB12;ITWB13;ITWB14;ITWB15;ITWB2;ITWB3;ITWB4;ITWB5;ITWB6;ITWB7
96792	chr2	40888380	40888897	12	ITWB10;ITWB11;ITWB12;ITWB13;ITWB14;ITWB15;ITWB2;ITWB3;ITWB4;ITWB5;ITWB6;ITWB7
96805	chr2	40913528	40913985	12	ITWB10;ITWB11;ITWB12;ITWB13;ITWB14;ITWB15;ITWB2;ITWB3;ITWB4;ITWB5;ITWB6;ITWB7
96866	chr2	41016481	41016913	12	ITWB10;ITWB11;ITWB12;ITWB13;ITWB14;ITWB15;ITWB2;ITWB3;ITWB4;ITWB5;ITWB6;ITWB7
96915	chr2	41084138	41084653	12	ITWB10;ITWB11;ITWB12;ITWB13;ITWB14;ITWB15;ITWB2;ITWB3;ITWB4;ITWB5;ITWB6;ITWB7
96974	chr2	41191914	41192122	12	ITWB10;ITWB11;ITWB12;ITWB13;ITWB14;ITWB15;ITWB2;ITWB3;ITWB4;ITWB5;ITWB6;ITWB7
97008	chr2	41246034	41246410	12	ITWB10;ITWB11;ITWB12;ITWB13;ITWB14;ITWB15;ITWB2;ITWB3;ITWB4;ITWB5;ITWB6;ITWB7
97157	chr2	41466973	41467428	12	ITWB10;ITWB11;ITWB12;ITWB13;ITWB14;ITWB15;ITWB2;ITWB3;ITWB4;ITWB5;ITWB6;ITWB7
97289	chr2	41659790	41660258	12	ITWB10;ITWB11;ITWB12;ITWB13;ITWB14;ITWB15;ITWB2;ITWB3;ITWB4;ITWB5;ITWB6;ITWB7
97292	chr2	41665374	41665479	12	ITWB10;ITWB11;ITWB12;ITWB13;ITWB14;ITWB15;ITWB2;ITWB3;ITWB4;ITWB5;ITWB6;ITWB7
97449	chr2	41969177	41969688	12	ITWB10;ITWB11;ITWB12;ITWB13;ITWB14;ITWB15;ITWB2;ITWB3;ITWB4;ITWB5;ITWB6;ITWB7
97570	chr2	42153687	42153876	12	ITWB10;ITWB11;ITWB12;ITWB13;ITWB14;ITWB15;ITWB2;ITWB3;ITWB4;ITWB5;ITWB6;ITWB7
97609	chr2	42213799	42214404	12	ITWB10;ITWB11;ITWB12;ITWB13;ITWB14;ITWB15;ITWB2;ITWB3;ITWB4;ITWB5;ITWB6;ITWB7
97638	chr2	42279016	42279388	12	ITWB10;ITWB11;ITWB12;ITWB13;ITWB14;ITWB15;ITWB2;ITWB3;ITWB4;ITWB5;ITWB6;ITWB7
97748	chr2	42450073	42450661	12	ITWB10;ITWB11;ITWB12;ITWB13;ITWB14;ITWB15;ITWB2;ITWB3;ITWB4;ITWB5;ITWB6;ITWB7
97774	chr2	42504492	42504903	12	ITWB10;ITWB11;ITWB12;ITWB13;ITWB14;ITWB15;ITWB2;ITWB3;ITWB4;ITWB5;ITWB6;ITWB7
97989	chr2	42872915	42873326	12	ITWB10;ITWB11;ITWB12;ITWB13;ITWB14;ITWB15;ITWB2;ITWB3;ITWB4;ITWB5;ITWB6;ITWB7
98174	chr2	43343574	43343818	12	ITWB10;ITWB11;ITWB12;ITWB13;ITWB14;ITWB15;ITWB2;ITWB3;ITWB4;ITWB5;ITWB6;ITWB7
98175	chr2	43347554	43347857	12	ITWB10;ITWB11;ITWB12;ITWB13;ITWB14;ITWB15;ITWB2;ITWB3;ITWB4;ITWB5;ITWB6;ITWB7
98579	chr2	44091748	44091978	12	ITWB10;ITWB11;ITWB12;ITWB13;ITWB14;ITWB15;ITWB2;ITWB3;ITWB4;ITWB5;ITWB6;ITWB7
98587	chr2	44102511	44103009	12	ITWB10;ITWB11;ITWB12;ITWB13;ITWB14;ITWB15;ITWB2;ITWB3;ITWB4;ITWB5;ITWB6;ITWB7
98705	chr2	44348546	44349109	12	ITWB10;ITWB11;ITWB12;ITWB13;ITWB14;ITWB15;ITWB2;ITWB3;ITWB4;ITWB5;ITWB6;ITWB7
98707	chr2	44354381	44354728	12	ITWB10;ITWB11;ITWB12;ITWB13;ITWB14;ITWB15;ITWB2;ITWB3;ITWB4;ITWB5;ITWB6;ITWB7
98714	chr2	44377051	44377617	12	ITWB10;ITWB11;ITWB12;ITWB13;ITWB14;ITWB15;ITWB2;ITWB3;ITWB4;ITWB5;ITWB6;ITWB7
98741	chr2	44451275	44451549	12	ITWB10;ITWB11;ITWB12;ITWB13;ITWB14;ITWB15;ITWB2;ITWB3;ITWB4;ITWB5;ITWB6;ITWB7
99010	chr2	44845646	44845943	12	ITWB10;ITWB11;ITWB12;ITWB13;ITWB14;ITWB15;ITWB2;ITWB3;ITWB4;ITWB5;ITWB6;ITWB7
99075	chr2	44969463	44969563	12	ITWB10;ITWB11;ITWB12;ITWB13;ITWB14;ITWB15;ITWB2;ITWB3;ITWB4;ITWB5;ITWB6;ITWB7	1	ENSBTAG00000016217.5	0.00869187
99183	chr2	45227594	45227808	12	ITWB10;ITWB11;ITWB12;ITWB13;ITWB14;ITWB15;ITWB2;ITWB3;ITWB4;ITWB5;ITWB6;ITWB7
99262	chr2	45455383	45455909	12	ITWB10;ITWB11;ITWB12;ITWB13;ITWB14;ITWB15;ITWB2;ITWB3;ITWB4;ITWB5;ITWB6;ITWB7
99267	chr2	45459322	45459663	12	ITWB10;ITWB11;ITWB12;ITWB13;ITWB14;ITWB15;ITWB2;ITWB3;ITWB4;ITWB5;ITWB6;ITWB7
99324	chr2	45601789	45602155	12	ITWB10;ITWB11;ITWB12;ITWB13;ITWB14;ITWB15;ITWB2;ITWB3;ITWB4;ITWB5;ITWB6;ITWB7
99359	chr2	45686109	45686503	12	ITWB10;ITWB11;ITWB12;ITWB13;ITWB14;ITWB15;ITWB2;ITWB3;ITWB4;ITWB5;ITWB6;ITWB7
99520	chr2	46088315	46088581	12	ITWB10;ITWB11;ITWB12;ITWB13;ITWB14;ITWB15;ITWB2;ITWB3;ITWB4;ITWB5;ITWB6;ITWB7
99562	chr2	46193058	46193375	12	ITWB10;ITWB11;ITWB12;ITWB13;ITWB14;ITWB15;ITWB2;ITWB3;ITWB4;ITWB5;ITWB6;ITWB7
99779	chr2	46623203	46623536	12	ITWB10;ITWB11;ITWB12;ITWB13;ITWB14;ITWB15;ITWB2;ITWB3;ITWB4;ITWB5;ITWB6;ITWB7
99865	chr2	46792774	46793196	12	ITWB10;ITWB11;ITWB12;ITWB13;ITWB14;ITWB15;ITWB2;ITWB3;ITWB4;ITWB5;ITWB6;ITWB7
99954	chr2	47058008	47058711	13	ITWB10;ITWB11;ITWB12;ITWB13;ITWB14;ITWB15;ITWB2;ITWB3;ITWB4;ITWB5;ITWB6;ITWB7;ITWB9
100031	chr2	47240294	47240633	12	ITWB10;ITWB11;ITWB12;ITWB13;ITWB14;ITWB15;ITWB2;ITWB3;ITWB4;ITWB5;ITWB6;ITWB7
100149	chr2	47538611	47539194	12	ITWB10;ITWB11;ITWB12;ITWB13;ITWB14;ITWB15;ITWB2;ITWB3;ITWB4;ITWB5;ITWB6;ITWB7
100245	chr2	47747138	47747634	12	ITWB10;ITWB11;ITWB12;ITWB13;ITWB14;ITWB15;ITWB2;ITWB3;ITWB4;ITWB5;ITWB6;ITWB7
100423	chr2	48107627	48107969	12	ITWB10;ITWB11;ITWB12;ITWB13;ITWB14;ITWB15;ITWB2;ITWB3;ITWB4;ITWB5;ITWB6;ITWB7
100698	chr2	48505057	48505310	12	ITWB10;ITWB11;ITWB12;ITWB13;ITWB14;ITWB15;ITWB2;ITWB3;ITWB4;ITWB5;ITWB6;ITWB7
100751	chr2	48590122	48590433	12	ITWB10;ITWB11;ITWB12;ITWB13;ITWB14;ITWB15;ITWB2;ITWB3;ITWB4;ITWB5;ITWB6;ITWB7
101100	chr2	49358893	49359277	12	ITWB10;ITWB11;ITWB12;ITWB13;ITWB14;ITWB15;ITWB2;ITWB3;ITWB4;ITWB5;ITWB6;ITWB7
101373	chr2	49805499	49805969	12	ITWB10;ITWB11;ITWB12;ITWB13;ITWB14;ITWB15;ITWB2;ITWB3;ITWB4;ITWB5;ITWB6;ITWB7
101448	chr2	49903879	49904358	12	ITWB10;ITWB11;ITWB12;ITWB13;ITWB14;ITWB15;ITWB2;ITWB3;ITWB4;ITWB5;ITWB6;ITWB7
101453	chr2	49912501	49913067	12	ITWB10;ITWB11;ITWB12;ITWB13;ITWB14;ITWB15;ITWB2;ITWB3;ITWB4;ITWB5;ITWB6;ITWB7
101511	chr2	50017934	50018261	12	ITWB10;ITWB11;ITWB12;ITWB13;ITWB14;ITWB15;ITWB2;ITWB3;ITWB4;ITWB5;ITWB6;ITWB7
101583	chr2	50117042	50117476	12	ITWB10;ITWB11;ITWB12;ITWB13;ITWB14;ITWB15;ITWB2;ITWB3;ITWB4;ITWB5;ITWB6;ITWB7
101693	chr2	50297952	50298463	12	ITWB10;ITWB11;ITWB12;ITWB13;ITWB14;ITWB15;ITWB2;ITWB3;ITWB4;ITWB5;ITWB6;ITWB7
102056	chr2	50973625	50974022	12	ITWB10;ITWB11;ITWB12;ITWB13;ITWB14;ITWB15;ITWB2;ITWB3;ITWB4;ITWB5;ITWB6;ITWB7
102203	chr2	51253835	51254388	12	ITWB10;ITWB11;ITWB12;ITWB13;ITWB14;ITWB15;ITWB2;ITWB3;ITWB4;ITWB5;ITWB6;ITWB7
102291	chr2	51486125	51486415	12	ITWB10;ITWB11;ITWB12;ITWB13;ITWB14;ITWB15;ITWB2;ITWB3;ITWB4;ITWB5;ITWB6;ITWB7
102351	chr2	51581461	51581949	12	ITWB10;ITWB11;ITWB12;ITWB13;ITWB14;ITWB15;ITWB2;ITWB3;ITWB4;ITWB5;ITWB6;ITWB7
102504	chr2	51826107	51826519	12	ITWB10;ITWB11;ITWB12;ITWB13;ITWB14;ITWB15;ITWB2;ITWB3;ITWB4;ITWB5;ITWB6;ITWB7
102523	chr2	51859024	51859463	12	ITWB10;ITWB11;ITWB12;ITWB13;ITWB14;ITWB15;ITWB2;ITWB3;ITWB4;ITWB5;ITWB6;ITWB7
102847	chr2	52320205	52320700	12	ITWB10;ITWB11;ITWB12;ITWB13;ITWB14;ITWB15;ITWB2;ITWB3;ITWB4;ITWB5;ITWB6;ITWB7
102971	chr2	52534535	52534966	12	ITWB10;ITWB11;ITWB12;ITWB13;ITWB14;ITWB15;ITWB2;ITWB3;ITWB4;ITWB5;ITWB6;ITWB7
103099	chr2	52718560	52718919	12	ITWB10;ITWB11;ITWB12;ITWB13;ITWB14;ITWB15;ITWB2;ITWB3;ITWB4;ITWB5;ITWB6;ITWB7
103253	chr2	52974245	52974786	12	ITWB10;ITWB11;ITWB12;ITWB13;ITWB14;ITWB15;ITWB2;ITWB3;ITWB4;ITWB5;ITWB6;ITWB7
103680	chr2	53554069	53554447	12	ITWB10;ITWB11;ITWB12;ITWB13;ITWB14;ITWB15;ITWB2;ITWB3;ITWB4;ITWB5;ITWB6;ITWB7
103790	chr2	53699439	53699854	12	ITWB10;ITWB11;ITWB12;ITWB13;ITWB14;ITWB15;ITWB2;ITWB3;ITWB4;ITWB5;ITWB6;ITWB7
103913	chr2	53902057	53902662	12	ITWB10;ITWB11;ITWB12;ITWB13;ITWB14;ITWB15;ITWB2;ITWB3;ITWB4;ITWB5;ITWB6;ITWB7
103974	chr2	53989811	53989915	12	ITWB10;ITWB11;ITWB12;ITWB13;ITWB14;ITWB15;ITWB2;ITWB3;ITWB4;ITWB5;ITWB6;ITWB7
104012	chr2	54079397	54079911	12	ITWB10;ITWB11;ITWB12;ITWB13;ITWB14;ITWB15;ITWB2;ITWB3;ITWB4;ITWB5;ITWB6;ITWB7
104029	chr2	54100874	54101208	12	ITWB10;ITWB11;ITWB12;ITWB13;ITWB14;ITWB15;ITWB2;ITWB3;ITWB4;ITWB5;ITWB6;ITWB7
104032	chr2	54103110	54103404	12	ITWB10;ITWB11;ITWB12;ITWB13;ITWB14;ITWB15;ITWB2;ITWB3;ITWB4;ITWB5;ITWB6;ITWB7
104046	chr2	54117922	54118264	12	ITWB10;ITWB11;ITWB12;ITWB13;ITWB14;ITWB15;ITWB2;ITWB3;ITWB4;ITWB5;ITWB6;ITWB7
104120	chr2	54217165	54217961	12	ITWB10;ITWB11;ITWB12;ITWB13;ITWB14;ITWB2;ITWB3;ITWB4;ITWB5;ITWB6;ITWB7;ITWB9
104191	chr2	54336715	54337112	12	ITWB10;ITWB11;ITWB12;ITWB13;ITWB14;ITWB15;ITWB2;ITWB3;ITWB4;ITWB5;ITWB6;ITWB7
104253	chr2	54452667	54452994	12	ITWB10;ITWB11;ITWB12;ITWB13;ITWB14;ITWB15;ITWB2;ITWB3;ITWB4;ITWB5;ITWB6;ITWB7
104254	chr2	54453292	54453721	12	ITWB10;ITWB11;ITWB12;ITWB13;ITWB14;ITWB15;ITWB2;ITWB3;ITWB4;ITWB5;ITWB6;ITWB7
104363	chr2	54620791	54621122	12	ITWB10;ITWB11;ITWB12;ITWB13;ITWB14;ITWB15;ITWB2;ITWB3;ITWB4;ITWB5;ITWB6;ITWB7
104630	chr2	54973991	54974451	12	ITWB10;ITWB11;ITWB12;ITWB13;ITWB14;ITWB15;ITWB2;ITWB3;ITWB4;ITWB5;ITWB6;ITWB7
104716	chr2	55087492	55087826	12	ITWB10;ITWB11;ITWB12;ITWB13;ITWB14;ITWB15;ITWB2;ITWB3;ITWB4;ITWB5;ITWB6;ITWB7
104820	chr2	55245646	55246078	12	ITWB10;ITWB11;ITWB12;ITWB13;ITWB14;ITWB15;ITWB2;ITWB3;ITWB4;ITWB5;ITWB6;ITWB7
105031	chr2	55518411	55518771	12	ITWB10;ITWB11;ITWB12;ITWB13;ITWB14;ITWB15;ITWB2;ITWB3;ITWB4;ITWB5;ITWB6;ITWB7
105033	chr2	55521775	55522368	12	ITWB10;ITWB11;ITWB12;ITWB13;ITWB14;ITWB15;ITWB2;ITWB3;ITWB4;ITWB5;ITWB6;ITWB7
105099	chr2	55643837	55644263	12	ITWB10;ITWB11;ITWB12;ITWB13;ITWB14;ITWB15;ITWB2;ITWB3;ITWB4;ITWB5;ITWB6;ITWB7
105446	chr2	56186286	56186627	12	ITWB10;ITWB11;ITWB12;ITWB13;ITWB14;ITWB15;ITWB2;ITWB3;ITWB4;ITWB5;ITWB6;ITWB7
105632	chr2	56478305	56478812	12	ITWB10;ITWB11;ITWB12;ITWB13;ITWB14;ITWB15;ITWB2;ITWB3;ITWB4;ITWB5;ITWB6;ITWB7
105642	chr2	56503015	56503535	12	ITWB10;ITWB11;ITWB12;ITWB13;ITWB14;ITWB15;ITWB2;ITWB3;ITWB4;ITWB5;ITWB6;ITWB7
105726	chr2	56616058	56616510	12	ITWB10;ITWB11;ITWB12;ITWB13;ITWB14;ITWB15;ITWB2;ITWB3;ITWB4;ITWB5;ITWB6;ITWB7
106047	chr2	57027716	57028299	12	ITWB10;ITWB11;ITWB12;ITWB13;ITWB14;ITWB15;ITWB2;ITWB3;ITWB4;ITWB5;ITWB6;ITWB7
106050	chr2	57029975	57030439	12	ITWB10;ITWB11;ITWB12;ITWB13;ITWB14;ITWB15;ITWB2;ITWB3;ITWB4;ITWB5;ITWB6;ITWB7
106068	chr2	57065406	57065929	12	ITWB10;ITWB11;ITWB12;ITWB13;ITWB14;ITWB15;ITWB2;ITWB3;ITWB4;ITWB5;ITWB6;ITWB7
106085	chr2	57098291	57098711	12	ITWB10;ITWB11;ITWB12;ITWB13;ITWB14;ITWB15;ITWB2;ITWB3;ITWB4;ITWB5;ITWB6;ITWB7
106123	chr2	57164629	57165099	12	ITWB10;ITWB11;ITWB12;ITWB13;ITWB14;ITWB15;ITWB2;ITWB3;ITWB4;ITWB5;ITWB6;ITWB7
106147	chr2	57207300	57207607	12	ITWB10;ITWB11;ITWB12;ITWB13;ITWB14;ITWB15;ITWB2;ITWB3;ITWB4;ITWB5;ITWB6;ITWB7
106224	chr2	57331040	57331521	12	ITWB10;ITWB11;ITWB12;ITWB13;ITWB14;ITWB15;ITWB2;ITWB3;ITWB4;ITWB5;ITWB6;ITWB7
106309	chr2	57489158	57489680	12	ITWB10;ITWB11;ITWB12;ITWB13;ITWB14;ITWB15;ITWB2;ITWB3;ITWB4;ITWB5;ITWB6;ITWB7
106312	chr2	57499906	57500340	12	ITWB10;ITWB11;ITWB12;ITWB13;ITWB14;ITWB15;ITWB2;ITWB3;ITWB4;ITWB5;ITWB6;ITWB7
106411	chr2	57693079	57693662	12	ITWB10;ITWB11;ITWB12;ITWB13;ITWB14;ITWB15;ITWB2;ITWB3;ITWB4;ITWB5;ITWB6;ITWB7
106476	chr2	57828256	57828847	13	ITWB10;ITWB11;ITWB12;ITWB13;ITWB14;ITWB15;ITWB2;ITWB3;ITWB4;ITWB5;ITWB6;ITWB7;ITWB9
106525	chr2	57946650	57947051	12	ITWB10;ITWB11;ITWB12;ITWB13;ITWB14;ITWB15;ITWB2;ITWB3;ITWB4;ITWB5;ITWB6;ITWB7
106642	chr2	58182768	58183100	12	ITWB10;ITWB11;ITWB12;ITWB13;ITWB14;ITWB15;ITWB2;ITWB3;ITWB4;ITWB5;ITWB6;ITWB7
106758	chr2	58413457	58414033	12	ITWB10;ITWB11;ITWB12;ITWB13;ITWB14;ITWB15;ITWB2;ITWB3;ITWB4;ITWB5;ITWB6;ITWB7
106847	chr2	58588563	58589094	12	ITWB10;ITWB11;ITWB12;ITWB13;ITWB14;ITWB15;ITWB2;ITWB3;ITWB4;ITWB5;ITWB6;ITWB7
106908	chr2	58713961	58714279	12	ITWB10;ITWB11;ITWB12;ITWB13;ITWB14;ITWB15;ITWB2;ITWB3;ITWB4;ITWB5;ITWB6;ITWB7
107045	chr2	59014415	59014836	12	ITWB10;ITWB11;ITWB12;ITWB13;ITWB14;ITWB15;ITWB2;ITWB3;ITWB4;ITWB5;ITWB6;ITWB7
107085	chr2	59107335	59108022	12	ITWB10;ITWB11;ITWB12;ITWB13;ITWB14;ITWB15;ITWB2;ITWB3;ITWB4;ITWB5;ITWB6;ITWB7
107096	chr2	59130218	59130491	12	ITWB10;ITWB11;ITWB12;ITWB13;ITWB14;ITWB15;ITWB2;ITWB3;ITWB4;ITWB5;ITWB6;ITWB7
107164	chr2	59275901	59276248	12	ITWB10;ITWB11;ITWB12;ITWB13;ITWB14;ITWB15;ITWB2;ITWB3;ITWB4;ITWB5;ITWB6;ITWB7
107178	chr2	59299715	59300115	12	ITWB10;ITWB11;ITWB12;ITWB13;ITWB14;ITWB15;ITWB2;ITWB3;ITWB4;ITWB5;ITWB6;ITWB7
107259	chr2	59443136	59443497	12	ITWB10;ITWB11;ITWB12;ITWB13;ITWB14;ITWB15;ITWB2;ITWB3;ITWB4;ITWB5;ITWB6;ITWB7
107275	chr2	59474096	59474395	12	ITWB10;ITWB11;ITWB12;ITWB13;ITWB14;ITWB15;ITWB2;ITWB3;ITWB4;ITWB5;ITWB6;ITWB7
107293	chr2	59499048	59499470	12	ITWB10;ITWB11;ITWB12;ITWB13;ITWB14;ITWB15;ITWB2;ITWB3;ITWB4;ITWB5;ITWB6;ITWB7
107390	chr2	59726014	59726429	12	ITWB10;ITWB11;ITWB12;ITWB13;ITWB14;ITWB15;ITWB2;ITWB3;ITWB4;ITWB5;ITWB6;ITWB7
107395	chr2	59748437	59748757	12	ITWB10;ITWB11;ITWB12;ITWB13;ITWB14;ITWB15;ITWB2;ITWB3;ITWB4;ITWB5;ITWB6;ITWB7
107447	chr2	59859883	59860242	12	ITWB10;ITWB11;ITWB12;ITWB13;ITWB14;ITWB15;ITWB2;ITWB3;ITWB4;ITWB5;ITWB6;ITWB7
107480	chr2	59925311	59925851	12	ITWB10;ITWB11;ITWB12;ITWB13;ITWB14;ITWB15;ITWB2;ITWB3;ITWB4;ITWB5;ITWB6;ITWB7
107699	chr2	60334131	60334373	12	ITWB10;ITWB11;ITWB12;ITWB13;ITWB14;ITWB15;ITWB2;ITWB3;ITWB4;ITWB5;ITWB6;ITWB7
107723	chr2	60413951	60414479	12	ITWB10;ITWB11;ITWB12;ITWB13;ITWB14;ITWB15;ITWB2;ITWB3;ITWB4;ITWB5;ITWB6;ITWB7
107857	chr2	60666635	60667162	12	ITWB10;ITWB11;ITWB12;ITWB13;ITWB14;ITWB15;ITWB2;ITWB3;ITWB4;ITWB5;ITWB6;ITWB7
108087	chr2	61230627	61230833	12	ITWB10;ITWB11;ITWB12;ITWB13;ITWB14;ITWB15;ITWB2;ITWB3;ITWB4;ITWB5;ITWB6;ITWB7
108325	chr2	61856503	61856768	12	ITWB10;ITWB11;ITWB12;ITWB13;ITWB14;ITWB15;ITWB2;ITWB3;ITWB4;ITWB5;ITWB6;ITWB7
108554	chr2	62290882	62291187	12	ITWB10;ITWB11;ITWB12;ITWB13;ITWB14;ITWB15;ITWB2;ITWB3;ITWB4;ITWB5;ITWB6;ITWB7				1	ENSBTAG00000026842.4	0.134
108557	chr2	62293977	62294141	12	ITWB10;ITWB11;ITWB12;ITWB13;ITWB14;ITWB15;ITWB2;ITWB3;ITWB4;ITWB5;ITWB6;ITWB7
108600	chr2	62399822	62400027	12	ITWB10;ITWB11;ITWB12;ITWB13;ITWB14;ITWB15;ITWB2;ITWB3;ITWB4;ITWB5;ITWB6;ITWB7
108602	chr2	62404697	62405179	12	ITWB10;ITWB11;ITWB12;ITWB13;ITWB14;ITWB15;ITWB2;ITWB3;ITWB4;ITWB5;ITWB6;ITWB7
108793	chr2	62776469	62776808	12	ITWB10;ITWB11;ITWB12;ITWB13;ITWB14;ITWB15;ITWB2;ITWB3;ITWB4;ITWB5;ITWB6;ITWB7
108861	chr2	62961527	62962153	12	ITWB10;ITWB11;ITWB12;ITWB13;ITWB14;ITWB15;ITWB2;ITWB3;ITWB4;ITWB5;ITWB6;ITWB7
109208	chr2	64093108	64093639	12	ITWB10;ITWB11;ITWB12;ITWB13;ITWB14;ITWB15;ITWB2;ITWB3;ITWB4;ITWB5;ITWB6;ITWB7
109244	chr2	64153542	64154128	12	ITWB10;ITWB11;ITWB12;ITWB13;ITWB14;ITWB15;ITWB2;ITWB3;ITWB4;ITWB5;ITWB6;ITWB7
109293	chr2	64236862	64237264	12	ITWB10;ITWB11;ITWB12;ITWB13;ITWB14;ITWB15;ITWB2;ITWB3;ITWB4;ITWB5;ITWB6;ITWB7
109436	chr2	64551798	64552267	12	ITWB10;ITWB11;ITWB12;ITWB13;ITWB14;ITWB15;ITWB2;ITWB3;ITWB4;ITWB5;ITWB6;ITWB7
109467	chr2	64620227	64620681	12	ITWB10;ITWB11;ITWB12;ITWB13;ITWB14;ITWB15;ITWB2;ITWB3;ITWB4;ITWB5;ITWB6;ITWB7
109527	chr2	64758971	64759352	12	ITWB10;ITWB11;ITWB12;ITWB13;ITWB14;ITWB15;ITWB2;ITWB3;ITWB4;ITWB5;ITWB6;ITWB7
109574	chr2	64837406	64837934	12	ITWB10;ITWB11;ITWB12;ITWB13;ITWB14;ITWB15;ITWB2;ITWB3;ITWB4;ITWB5;ITWB6;ITWB7
109605	chr2	64897050	64897566	12	ITWB10;ITWB11;ITWB12;ITWB13;ITWB14;ITWB15;ITWB2;ITWB3;ITWB4;ITWB5;ITWB6;ITWB7
109660	chr2	64990992	64991258	12	ITWB10;ITWB11;ITWB12;ITWB13;ITWB14;ITWB15;ITWB2;ITWB3;ITWB4;ITWB5;ITWB6;ITWB7
109686	chr2	65051471	65051858	12	ITWB10;ITWB11;ITWB12;ITWB13;ITWB14;ITWB15;ITWB2;ITWB3;ITWB4;ITWB5;ITWB6;ITWB7
109767	chr2	65271089	65271684	12	ITWB10;ITWB11;ITWB12;ITWB13;ITWB14;ITWB15;ITWB2;ITWB3;ITWB4;ITWB5;ITWB6;ITWB7
109802	chr2	65362980	65363384	12	ITWB10;ITWB11;ITWB12;ITWB13;ITWB14;ITWB15;ITWB2;ITWB3;ITWB4;ITWB5;ITWB6;ITWB7
109846	chr2	65479350	65479870	12	ITWB10;ITWB11;ITWB12;ITWB13;ITWB14;ITWB15;ITWB2;ITWB3;ITWB4;ITWB5;ITWB6;ITWB7
110035	chr2	65913154	65913463	12	ITWB10;ITWB11;ITWB12;ITWB13;ITWB14;ITWB15;ITWB2;ITWB3;ITWB4;ITWB5;ITWB6;ITWB7
110139	chr2	66285559	66285987	12	ITWB10;ITWB11;ITWB12;ITWB13;ITWB14;ITWB15;ITWB2;ITWB3;ITWB4;ITWB5;ITWB6;ITWB7
110209	chr2	66466581	66466940	12	ITWB10;ITWB11;ITWB12;ITWB13;ITWB14;ITWB15;ITWB2;ITWB3;ITWB4;ITWB5;ITWB6;ITWB7
110414	chr2	66881831	66882485	12	ITWB10;ITWB11;ITWB12;ITWB13;ITWB14;ITWB15;ITWB2;ITWB3;ITWB4;ITWB5;ITWB6;ITWB7
110521	chr2	67123877	67124059	12	ITWB10;ITWB11;ITWB12;ITWB13;ITWB14;ITWB15;ITWB2;ITWB3;ITWB4;ITWB5;ITWB6;ITWB7
110684	chr2	67377905	67378549	12	ITWB10;ITWB11;ITWB12;ITWB13;ITWB14;ITWB15;ITWB2;ITWB3;ITWB4;ITWB5;ITWB6;ITWB7
110740	chr2	67470646	67471236	12	ITWB10;ITWB11;ITWB12;ITWB13;ITWB14;ITWB15;ITWB2;ITWB3;ITWB4;ITWB5;ITWB6;ITWB7
110761	chr2	67533357	67534041	12	ITWB10;ITWB11;ITWB12;ITWB13;ITWB14;ITWB15;ITWB2;ITWB3;ITWB4;ITWB5;ITWB6;ITWB7
110958	chr2	67876994	67877197	12	ITWB10;ITWB11;ITWB12;ITWB13;ITWB14;ITWB15;ITWB2;ITWB3;ITWB4;ITWB5;ITWB6;ITWB7
111197	chr2	68334433	68334728	12	ITWB10;ITWB11;ITWB12;ITWB13;ITWB14;ITWB15;ITWB2;ITWB3;ITWB4;ITWB6;ITWB7;ITWB9
111272	chr2	68493774	68494076	12	ITWB10;ITWB11;ITWB12;ITWB13;ITWB14;ITWB15;ITWB2;ITWB3;ITWB4;ITWB5;ITWB6;ITWB7
111425	chr2	68797673	68798234	12	ITWB10;ITWB11;ITWB12;ITWB13;ITWB14;ITWB15;ITWB2;ITWB3;ITWB4;ITWB5;ITWB6;ITWB7
111513	chr2	68961902	68962299	12	ITWB10;ITWB11;ITWB12;ITWB13;ITWB14;ITWB15;ITWB2;ITWB3;ITWB4;ITWB5;ITWB6;ITWB7
111704	chr2	69372461	69372877	12	ITWB10;ITWB11;ITWB12;ITWB13;ITWB14;ITWB15;ITWB2;ITWB3;ITWB4;ITWB5;ITWB6;ITWB7
111715	chr2	69389148	69389618	12	ITWB10;ITWB11;ITWB12;ITWB13;ITWB14;ITWB15;ITWB2;ITWB3;ITWB4;ITWB5;ITWB6;ITWB7
111766	chr2	69512245	69513113	12	ITWB10;ITWB11;ITWB12;ITWB13;ITWB14;ITWB15;ITWB2;ITWB3;ITWB4;ITWB5;ITWB6;ITWB7
111767	chr2	69513704	69514092	12	ITWB10;ITWB11;ITWB12;ITWB13;ITWB14;ITWB15;ITWB2;ITWB3;ITWB4;ITWB5;ITWB6;ITWB7
111772	chr2	69521075	69521335	12	ITWB10;ITWB11;ITWB12;ITWB13;ITWB14;ITWB15;ITWB2;ITWB3;ITWB4;ITWB5;ITWB6;ITWB7
111854	chr2	69742645	69743118	13	ITWB10;ITWB11;ITWB12;ITWB13;ITWB14;ITWB15;ITWB2;ITWB3;ITWB4;ITWB5;ITWB6;ITWB7;ITWB9
112525	chr2	71783294	71783625	12	ITWB10;ITWB11;ITWB12;ITWB13;ITWB14;ITWB15;ITWB2;ITWB3;ITWB4;ITWB5;ITWB6;ITWB7
112540	chr2	71842847	71843222	12	ITWB10;ITWB11;ITWB12;ITWB13;ITWB14;ITWB15;ITWB2;ITWB3;ITWB4;ITWB5;ITWB6;ITWB7
112604	chr2	72047903	72048132	12	ITWB10;ITWB11;ITWB12;ITWB13;ITWB14;ITWB15;ITWB2;ITWB3;ITWB4;ITWB5;ITWB6;ITWB7				1	ENSBTAG00000020855.5	0.1145
113338	chr2	74421884	74422597	12	ITWB10;ITWB11;ITWB12;ITWB13;ITWB14;ITWB15;ITWB2;ITWB3;ITWB4;ITWB5;ITWB6;ITWB7
113386	chr2	74560291	74560685	12	ITWB10;ITWB11;ITWB12;ITWB13;ITWB14;ITWB15;ITWB2;ITWB3;ITWB4;ITWB5;ITWB6;ITWB7
113452	chr2	74732351	74732847	12	ITWB10;ITWB11;ITWB12;ITWB13;ITWB14;ITWB15;ITWB2;ITWB3;ITWB4;ITWB5;ITWB6;ITWB7
113516	chr2	74912370	74913072	12	ITWB10;ITWB11;ITWB12;ITWB13;ITWB14;ITWB15;ITWB2;ITWB3;ITWB4;ITWB5;ITWB6;ITWB7
113556	chr2	75003337	75003704	13	ITWB10;ITWB11;ITWB12;ITWB13;ITWB14;ITWB15;ITWB2;ITWB3;ITWB4;ITWB5;ITWB6;ITWB7;ITWB9
113586	chr2	75067581	75068030	12	ITWB10;ITWB11;ITWB12;ITWB13;ITWB14;ITWB15;ITWB2;ITWB3;ITWB4;ITWB5;ITWB6;ITWB7
113778	chr2	75495961	75496227	12	ITWB10;ITWB11;ITWB12;ITWB13;ITWB14;ITWB15;ITWB2;ITWB3;ITWB4;ITWB5;ITWB6;ITWB7
113862	chr2	75669251	75669551	12	ITWB10;ITWB11;ITWB12;ITWB13;ITWB14;ITWB15;ITWB2;ITWB3;ITWB4;ITWB5;ITWB6;ITWB7
113880	chr2	75694288	75694771	12	ITWB10;ITWB11;ITWB12;ITWB13;ITWB14;ITWB15;ITWB2;ITWB3;ITWB4;ITWB5;ITWB6;ITWB7
113957	chr2	75858500	75858734	12	ITWB10;ITWB11;ITWB12;ITWB13;ITWB14;ITWB15;ITWB2;ITWB3;ITWB4;ITWB5;ITWB6;ITWB7
113981	chr2	75903914	75904382	12	ITWB10;ITWB11;ITWB12;ITWB13;ITWB14;ITWB15;ITWB2;ITWB3;ITWB4;ITWB5;ITWB6;ITWB7
114497	chr2	77085764	77086469	12	ITWB10;ITWB11;ITWB12;ITWB13;ITWB14;ITWB15;ITWB2;ITWB3;ITWB4;ITWB5;ITWB6;ITWB7
114623	chr2	77312662	77313253	12	ITWB10;ITWB11;ITWB12;ITWB13;ITWB14;ITWB15;ITWB2;ITWB3;ITWB4;ITWB5;ITWB6;ITWB7
114669	chr2	77415289	77415571	12	ITWB10;ITWB11;ITWB12;ITWB13;ITWB14;ITWB15;ITWB2;ITWB3;ITWB4;ITWB5;ITWB6;ITWB7
114670	chr2	77415589	77415974	12	ITWB10;ITWB11;ITWB12;ITWB13;ITWB14;ITWB15;ITWB2;ITWB3;ITWB4;ITWB5;ITWB6;ITWB7
114677	chr2	77423325	77423953	12	ITWB10;ITWB11;ITWB12;ITWB13;ITWB14;ITWB15;ITWB2;ITWB3;ITWB4;ITWB5;ITWB6;ITWB7
114869	chr2	77802741	77803093	12	ITWB10;ITWB11;ITWB12;ITWB13;ITWB14;ITWB15;ITWB2;ITWB3;ITWB4;ITWB5;ITWB6;ITWB7
114871	chr2	77803535	77803820	13	ITWB10;ITWB11;ITWB12;ITWB13;ITWB14;ITWB15;ITWB2;ITWB3;ITWB4;ITWB5;ITWB6;ITWB7;ITWB9
114894	chr2	77846676	77847378	12	ITWB10;ITWB11;ITWB12;ITWB13;ITWB14;ITWB15;ITWB2;ITWB3;ITWB4;ITWB5;ITWB6;ITWB7
114967	chr2	78048445	78048846	12	ITWB10;ITWB11;ITWB12;ITWB13;ITWB14;ITWB15;ITWB2;ITWB3;ITWB4;ITWB5;ITWB6;ITWB7
115000	chr2	78154184	78154590	12	ITWB10;ITWB11;ITWB12;ITWB13;ITWB14;ITWB15;ITWB2;ITWB3;ITWB4;ITWB5;ITWB6;ITWB7
115205	chr2	78626950	78627345	12	ITWB10;ITWB11;ITWB12;ITWB13;ITWB14;ITWB15;ITWB2;ITWB3;ITWB4;ITWB5;ITWB6;ITWB7
115364	chr2	79109066	79109904	12	ITWB10;ITWB11;ITWB12;ITWB13;ITWB14;ITWB15;ITWB2;ITWB3;ITWB4;ITWB5;ITWB6;ITWB7
115498	chr2	79690529	79690629	12	ITWB10;ITWB11;ITWB12;ITWB13;ITWB14;ITWB15;ITWB2;ITWB3;ITWB4;ITWB5;ITWB6;ITWB7
115525	chr2	79783297	79783399	12	ITWB10;ITWB11;ITWB12;ITWB13;ITWB14;ITWB15;ITWB2;ITWB3;ITWB4;ITWB5;ITWB6;ITWB7
115881	chr2	80442865	80443215	12	ITWB10;ITWB11;ITWB12;ITWB13;ITWB14;ITWB15;ITWB2;ITWB3;ITWB4;ITWB5;ITWB6;ITWB7
116109	chr2	81023875	81024188	12	ITWB10;ITWB11;ITWB12;ITWB13;ITWB14;ITWB15;ITWB2;ITWB3;ITWB4;ITWB5;ITWB6;ITWB7
116130	chr2	81057632	81058209	12	ITWB10;ITWB11;ITWB12;ITWB13;ITWB14;ITWB15;ITWB2;ITWB3;ITWB4;ITWB5;ITWB6;ITWB7
116296	chr2	81311738	81312114	12	ITWB10;ITWB11;ITWB12;ITWB13;ITWB14;ITWB15;ITWB2;ITWB3;ITWB4;ITWB5;ITWB6;ITWB7
116334	chr2	81377426	81377818	12	ITWB10;ITWB11;ITWB12;ITWB13;ITWB14;ITWB15;ITWB2;ITWB3;ITWB4;ITWB5;ITWB6;ITWB7
116534	chr2	81727584	81728082	12	ITWB10;ITWB11;ITWB12;ITWB13;ITWB14;ITWB15;ITWB2;ITWB3;ITWB4;ITWB5;ITWB6;ITWB7
116554	chr2	81789724	81790571	12	ITWB10;ITWB11;ITWB12;ITWB13;ITWB14;ITWB15;ITWB2;ITWB3;ITWB4;ITWB5;ITWB6;ITWB7
116555	chr2	81791427	81791736	12	ITWB10;ITWB11;ITWB12;ITWB13;ITWB14;ITWB15;ITWB2;ITWB3;ITWB4;ITWB5;ITWB6;ITWB7
116789	chr2	82285102	82285304	12	ITWB10;ITWB11;ITWB12;ITWB13;ITWB14;ITWB15;ITWB2;ITWB3;ITWB4;ITWB5;ITWB6;ITWB7
116931	chr2	82554867	82555108	12	ITWB10;ITWB11;ITWB12;ITWB13;ITWB14;ITWB15;ITWB2;ITWB3;ITWB4;ITWB5;ITWB6;ITWB7
116943	chr2	82583087	82583358	12	ITWB10;ITWB11;ITWB12;ITWB13;ITWB14;ITWB15;ITWB2;ITWB3;ITWB4;ITWB5;ITWB6;ITWB7
116978	chr2	82688833	82689360	12	ITWB10;ITWB11;ITWB12;ITWB13;ITWB14;ITWB15;ITWB2;ITWB3;ITWB4;ITWB5;ITWB6;ITWB7
116998	chr2	82714823	82715353	12	ITWB10;ITWB11;ITWB12;ITWB13;ITWB14;ITWB15;ITWB2;ITWB3;ITWB4;ITWB5;ITWB6;ITWB7
117116	chr2	82904568	82905110	12	ITWB10;ITWB11;ITWB12;ITWB13;ITWB14;ITWB15;ITWB2;ITWB3;ITWB4;ITWB5;ITWB6;ITWB7
117138	chr2	82957140	82957644	12	ITWB10;ITWB11;ITWB12;ITWB13;ITWB14;ITWB15;ITWB2;ITWB3;ITWB4;ITWB5;ITWB6;ITWB7
117160	chr2	83003246	83003346	12	ITWB10;ITWB11;ITWB12;ITWB13;ITWB14;ITWB15;ITWB2;ITWB3;ITWB4;ITWB5;ITWB6;ITWB7
117189	chr2	83081137	83081395	12	ITWB10;ITWB11;ITWB12;ITWB13;ITWB14;ITWB15;ITWB2;ITWB3;ITWB4;ITWB5;ITWB6;ITWB7
117193	chr2	83083828	83084074	12	ITWB10;ITWB11;ITWB12;ITWB13;ITWB14;ITWB15;ITWB2;ITWB3;ITWB4;ITWB5;ITWB6;ITWB7
117271	chr2	83269842	83270194	12	ITWB10;ITWB11;ITWB12;ITWB13;ITWB14;ITWB15;ITWB2;ITWB3;ITWB4;ITWB5;ITWB6;ITWB7
117332	chr2	83349615	83350083	12	ITWB10;ITWB11;ITWB12;ITWB13;ITWB14;ITWB15;ITWB2;ITWB3;ITWB4;ITWB5;ITWB6;ITWB7
117364	chr2	83411961	83412547	12	ITWB10;ITWB11;ITWB12;ITWB13;ITWB14;ITWB15;ITWB2;ITWB3;ITWB4;ITWB5;ITWB6;ITWB7
117447	chr2	83575342	83575796	12	ITWB10;ITWB11;ITWB12;ITWB13;ITWB14;ITWB15;ITWB2;ITWB3;ITWB4;ITWB5;ITWB6;ITWB7
118003	chr2	84563607	84564213	12	ITWB10;ITWB11;ITWB12;ITWB13;ITWB14;ITWB15;ITWB2;ITWB3;ITWB4;ITWB5;ITWB6;ITWB7
118033	chr2	84606598	84606837	12	ITWB10;ITWB11;ITWB12;ITWB13;ITWB14;ITWB15;ITWB2;ITWB3;ITWB4;ITWB5;ITWB6;ITWB7
118161	chr2	84772086	84772389	12	ITWB10;ITWB11;ITWB12;ITWB13;ITWB14;ITWB15;ITWB2;ITWB3;ITWB4;ITWB5;ITWB6;ITWB7
118162	chr2	84772526	84773251	12	ITWB10;ITWB11;ITWB12;ITWB13;ITWB14;ITWB15;ITWB2;ITWB3;ITWB4;ITWB5;ITWB6;ITWB7
118174	chr2	84795452	84795849	12	ITWB10;ITWB11;ITWB12;ITWB13;ITWB14;ITWB15;ITWB2;ITWB3;ITWB4;ITWB5;ITWB6;ITWB7
118260	chr2	84951548	84951885	12	ITWB10;ITWB11;ITWB12;ITWB13;ITWB14;ITWB15;ITWB2;ITWB3;ITWB4;ITWB5;ITWB6;ITWB7
118306	chr2	85052445	85052676	12	ITWB10;ITWB11;ITWB12;ITWB13;ITWB14;ITWB15;ITWB2;ITWB3;ITWB4;ITWB5;ITWB6;ITWB7
118423	chr2	85224849	85225128	12	ITWB10;ITWB11;ITWB12;ITWB13;ITWB14;ITWB15;ITWB2;ITWB3;ITWB4;ITWB5;ITWB6;ITWB7
118451	chr2	85304255	85304751	12	ITWB10;ITWB11;ITWB12;ITWB13;ITWB14;ITWB15;ITWB2;ITWB3;ITWB4;ITWB5;ITWB6;ITWB7
118466	chr2	85325319	85325546	12	ITWB10;ITWB11;ITWB12;ITWB13;ITWB14;ITWB15;ITWB2;ITWB3;ITWB4;ITWB5;ITWB6;ITWB7
118622	chr2	85633732	85634141	12	ITWB10;ITWB11;ITWB12;ITWB13;ITWB14;ITWB15;ITWB2;ITWB3;ITWB4;ITWB5;ITWB6;ITWB7
118792	chr2	85947299	85947421	13	ITWB10;ITWB11;ITWB12;ITWB13;ITWB14;ITWB15;ITWB2;ITWB3;ITWB4;ITWB5;ITWB6;ITWB7;ITWB9
118833	chr2	86027185	86027657	12	ITWB10;ITWB11;ITWB12;ITWB13;ITWB14;ITWB15;ITWB2;ITWB3;ITWB4;ITWB5;ITWB6;ITWB7
118901	chr2	86174641	86175131	12	ITWB10;ITWB11;ITWB12;ITWB13;ITWB14;ITWB15;ITWB2;ITWB3;ITWB4;ITWB5;ITWB6;ITWB7
118918	chr2	86208060	86208486	12	ITWB10;ITWB11;ITWB12;ITWB13;ITWB14;ITWB15;ITWB2;ITWB3;ITWB4;ITWB5;ITWB6;ITWB7
119042	chr2	86438879	86439160	12	ITWB10;ITWB11;ITWB12;ITWB13;ITWB14;ITWB15;ITWB2;ITWB3;ITWB4;ITWB5;ITWB6;ITWB7	2	ENSBTAG00000012586.5;ENSBTAG00000012586.5	0.01751010198191264;0.017650578380534503
119233	chr2	86760731	86761210	12	ITWB10;ITWB11;ITWB12;ITWB13;ITWB14;ITWB15;ITWB2;ITWB3;ITWB4;ITWB5;ITWB6;ITWB7
119333	chr2	86941442	86942021	12	ITWB10;ITWB11;ITWB12;ITWB13;ITWB14;ITWB15;ITWB2;ITWB3;ITWB4;ITWB5;ITWB6;ITWB7
119400	chr2	87073557	87074214	12	ITWB10;ITWB11;ITWB12;ITWB13;ITWB14;ITWB15;ITWB2;ITWB3;ITWB4;ITWB5;ITWB6;ITWB7
119456	chr2	87223227	87223523	12	ITWB10;ITWB11;ITWB12;ITWB13;ITWB14;ITWB15;ITWB2;ITWB3;ITWB4;ITWB5;ITWB6;ITWB7
119544	chr2	87345287	87345780	12	ITWB10;ITWB11;ITWB12;ITWB13;ITWB14;ITWB15;ITWB2;ITWB3;ITWB4;ITWB5;ITWB6;ITWB7
119607	chr2	87445223	87445709	12	ITWB10;ITWB11;ITWB12;ITWB13;ITWB14;ITWB15;ITWB2;ITWB3;ITWB4;ITWB5;ITWB6;ITWB7
119610	chr2	87452749	87453089	12	ITWB10;ITWB11;ITWB12;ITWB13;ITWB14;ITWB15;ITWB2;ITWB3;ITWB4;ITWB5;ITWB6;ITWB7
119637	chr2	87490068	87490416	12	ITWB10;ITWB11;ITWB12;ITWB13;ITWB14;ITWB15;ITWB2;ITWB3;ITWB4;ITWB5;ITWB6;ITWB7
119679	chr2	87574399	87574785	12	ITWB10;ITWB11;ITWB12;ITWB13;ITWB14;ITWB15;ITWB2;ITWB3;ITWB4;ITWB5;ITWB6;ITWB7
119790	chr2	87787962	87788474	12	ITWB10;ITWB11;ITWB12;ITWB13;ITWB14;ITWB15;ITWB2;ITWB3;ITWB4;ITWB5;ITWB6;ITWB7
119835	chr2	87869002	87869465	12	ITWB10;ITWB11;ITWB12;ITWB13;ITWB14;ITWB15;ITWB2;ITWB3;ITWB4;ITWB5;ITWB6;ITWB7
120462	chr2	89162078	89162278	12	ITWB10;ITWB11;ITWB12;ITWB13;ITWB14;ITWB15;ITWB2;ITWB3;ITWB4;ITWB5;ITWB6;ITWB7
120812	chr2	89909362	89909861	12	ITWB10;ITWB11;ITWB12;ITWB13;ITWB14;ITWB15;ITWB2;ITWB3;ITWB4;ITWB5;ITWB6;ITWB7
120929	chr2	90127276	90127476	12	ITWB10;ITWB11;ITWB12;ITWB13;ITWB14;ITWB15;ITWB2;ITWB3;ITWB4;ITWB5;ITWB6;ITWB7
121113	chr2	90555587	90556072	12	ITWB10;ITWB11;ITWB12;ITWB13;ITWB14;ITWB15;ITWB2;ITWB3;ITWB4;ITWB5;ITWB6;ITWB7
121351	chr2	91155142	91155619	13	ITWB10;ITWB11;ITWB12;ITWB13;ITWB14;ITWB15;ITWB2;ITWB3;ITWB4;ITWB5;ITWB6;ITWB7;ITWB9	1	ENSBTAG00000009859.2	0.0143688
121352	chr2	91155717	91156041	12	ITWB10;ITWB11;ITWB12;ITWB13;ITWB14;ITWB15;ITWB2;ITWB3;ITWB4;ITWB5;ITWB6;ITWB7	1	ENSBTAG00000009859.2	0.0126508
121670	chr2	91685226	91685722	12	ITWB10;ITWB11;ITWB12;ITWB13;ITWB14;ITWB15;ITWB2;ITWB3;ITWB4;ITWB5;ITWB6;ITWB7	2	ENSBTAG00000016000.5;ENSBTAG00000019994.4	0.0072790243759263875;0.43699731903485256
121672	chr2	91685946	91686325	12	ITWB10;ITWB11;ITWB12;ITWB13;ITWB14;ITWB15;ITWB2;ITWB3;ITWB4;ITWB5;ITWB6;ITWB7	2	ENSBTAG00000016000.5;ENSBTAG00000019994.4	0.005561996448540526;0.26273458445040215	1	ENSBTAG00000019994.4	0.0915
121720	chr2	91774474	91774784	12	ITWB10;ITWB11;ITWB12;ITWB13;ITWB14;ITWB15;ITWB2;ITWB3;ITWB4;ITWB5;ITWB6;ITWB7
121814	chr2	91888594	91889202	12	ITWB10;ITWB11;ITWB12;ITWB13;ITWB14;ITWB15;ITWB2;ITWB3;ITWB4;ITWB5;ITWB6;ITWB7
121821	chr2	91892634	91893065	12	ITWB10;ITWB11;ITWB12;ITWB13;ITWB14;ITWB15;ITWB2;ITWB3;ITWB4;ITWB5;ITWB6;ITWB7
121873	chr2	91979675	91980137	12	ITWB10;ITWB11;ITWB12;ITWB13;ITWB14;ITWB15;ITWB2;ITWB3;ITWB4;ITWB5;ITWB6;ITWB7
121994	chr2	92175108	92175650	12	ITWB10;ITWB11;ITWB12;ITWB13;ITWB14;ITWB15;ITWB2;ITWB3;ITWB4;ITWB5;ITWB6;ITWB7
122396	chr2	93248950	93249414	12	ITWB10;ITWB11;ITWB12;ITWB13;ITWB14;ITWB15;ITWB2;ITWB3;ITWB4;ITWB5;ITWB6;ITWB7
122406	chr2	93271038	93271277	12	ITWB10;ITWB11;ITWB12;ITWB13;ITWB14;ITWB15;ITWB2;ITWB3;ITWB4;ITWB5;ITWB6;ITWB7
122701	chr2	93770986	93771603	13	ITWB10;ITWB11;ITWB12;ITWB13;ITWB14;ITWB15;ITWB2;ITWB3;ITWB4;ITWB5;ITWB6;ITWB7;ITWB9
122820	chr2	93962667	93963065	12	ITWB10;ITWB11;ITWB12;ITWB13;ITWB14;ITWB15;ITWB2;ITWB3;ITWB4;ITWB5;ITWB6;ITWB7
122858	chr2	94021029	94021594	12	ITWB10;ITWB11;ITWB12;ITWB13;ITWB14;ITWB15;ITWB2;ITWB3;ITWB4;ITWB5;ITWB6;ITWB7
122881	chr2	94065822	94066177	12	ITWB10;ITWB11;ITWB12;ITWB13;ITWB14;ITWB15;ITWB2;ITWB3;ITWB4;ITWB5;ITWB6;ITWB7
122925	chr2	94145941	94146330	12	ITWB10;ITWB11;ITWB12;ITWB13;ITWB14;ITWB15;ITWB2;ITWB3;ITWB4;ITWB5;ITWB6;ITWB7
122982	chr2	94257295	94258005	12	ITWB10;ITWB11;ITWB12;ITWB13;ITWB14;ITWB15;ITWB2;ITWB3;ITWB4;ITWB5;ITWB6;ITWB7
123031	chr2	94349850	94350373	12	ITWB10;ITWB11;ITWB12;ITWB13;ITWB14;ITWB15;ITWB2;ITWB3;ITWB4;ITWB5;ITWB6;ITWB7
123096	chr2	94507465	94508071	12	ITWB10;ITWB11;ITWB12;ITWB13;ITWB14;ITWB15;ITWB2;ITWB3;ITWB4;ITWB5;ITWB6;ITWB7
123408	chr2	95172581	95173058	12	ITWB10;ITWB11;ITWB12;ITWB13;ITWB14;ITWB15;ITWB2;ITWB3;ITWB4;ITWB5;ITWB6;ITWB7
123410	chr2	95177992	95178554	12	ITWB10;ITWB11;ITWB12;ITWB13;ITWB14;ITWB15;ITWB2;ITWB3;ITWB4;ITWB5;ITWB6;ITWB7
123416	chr2	95184478	95184754	12	ITWB10;ITWB11;ITWB12;ITWB13;ITWB14;ITWB15;ITWB2;ITWB3;ITWB4;ITWB5;ITWB6;ITWB7
123825	chr2	96138048	96138410	12	ITWB10;ITWB11;ITWB12;ITWB13;ITWB14;ITWB15;ITWB2;ITWB3;ITWB4;ITWB5;ITWB6;ITWB7
123902	chr2	96294641	96295208	12	ITWB10;ITWB11;ITWB12;ITWB13;ITWB14;ITWB15;ITWB2;ITWB3;ITWB4;ITWB5;ITWB6;ITWB7	1	ENSBTAG00000005474.5	0.0110544
124059	chr2	96574398	96574758	12	ITWB10;ITWB11;ITWB12;ITWB13;ITWB14;ITWB15;ITWB2;ITWB3;ITWB4;ITWB5;ITWB6;ITWB7
124096	chr2	96639843	96640375	12	ITWB10;ITWB11;ITWB12;ITWB13;ITWB14;ITWB15;ITWB2;ITWB3;ITWB4;ITWB5;ITWB6;ITWB7
124098	chr2	96641628	96641728	12	ITWB10;ITWB11;ITWB12;ITWB13;ITWB14;ITWB15;ITWB2;ITWB3;ITWB4;ITWB5;ITWB6;ITWB7
124113	chr2	96663753	96664011	12	ITWB10;ITWB11;ITWB12;ITWB13;ITWB14;ITWB15;ITWB2;ITWB3;ITWB4;ITWB5;ITWB6;ITWB7
124347	chr2	97131224	97131468	12	ITWB10;ITWB11;ITWB12;ITWB13;ITWB14;ITWB15;ITWB2;ITWB3;ITWB4;ITWB5;ITWB6;ITWB7
124400	chr2	97258334	97258873	12	ITWB10;ITWB11;ITWB12;ITWB13;ITWB15;ITWB2;ITWB3;ITWB4;ITWB5;ITWB6;ITWB7;ITWB9
124407	chr2	97282619	97283102	12	ITWB10;ITWB11;ITWB12;ITWB13;ITWB14;ITWB15;ITWB2;ITWB3;ITWB4;ITWB5;ITWB6;ITWB7
124436	chr2	97335675	97336132	12	ITWB10;ITWB11;ITWB12;ITWB13;ITWB14;ITWB15;ITWB2;ITWB3;ITWB4;ITWB5;ITWB6;ITWB7
124474	chr2	97386019	97386451	12	ITWB10;ITWB11;ITWB12;ITWB13;ITWB14;ITWB15;ITWB2;ITWB3;ITWB4;ITWB5;ITWB6;ITWB7
124505	chr2	97427563	97427985	12	ITWB10;ITWB11;ITWB12;ITWB13;ITWB14;ITWB15;ITWB2;ITWB3;ITWB4;ITWB5;ITWB6;ITWB7
124509	chr2	97435465	97435789	12	ITWB10;ITWB11;ITWB12;ITWB13;ITWB14;ITWB15;ITWB2;ITWB3;ITWB4;ITWB5;ITWB6;ITWB7
124602	chr2	97578991	97579574	12	ITWB10;ITWB11;ITWB12;ITWB13;ITWB14;ITWB15;ITWB2;ITWB3;ITWB4;ITWB5;ITWB6;ITWB7
124679	chr2	97733197	97733428	12	ITWB10;ITWB11;ITWB12;ITWB13;ITWB14;ITWB15;ITWB2;ITWB3;ITWB4;ITWB5;ITWB6;ITWB7
125120	chr2	98417135	98417654	12	ITWB10;ITWB11;ITWB12;ITWB13;ITWB14;ITWB15;ITWB2;ITWB3;ITWB4;ITWB5;ITWB6;ITWB7
125123	chr2	98419867	98420492	12	ITWB10;ITWB11;ITWB12;ITWB13;ITWB14;ITWB15;ITWB2;ITWB3;ITWB4;ITWB5;ITWB6;ITWB7
125289	chr2	98792380	98792821	12	ITWB10;ITWB11;ITWB12;ITWB13;ITWB14;ITWB15;ITWB2;ITWB3;ITWB4;ITWB5;ITWB6;ITWB7
125291	chr2	98793429	98793938	12	ITWB10;ITWB11;ITWB12;ITWB13;ITWB14;ITWB15;ITWB2;ITWB3;ITWB4;ITWB5;ITWB6;ITWB7
125531	chr2	99232950	99233426	12	ITWB10;ITWB11;ITWB12;ITWB13;ITWB14;ITWB15;ITWB2;ITWB3;ITWB4;ITWB5;ITWB6;ITWB7
125541	chr2	99252862	99253110	12	ITWB10;ITWB11;ITWB12;ITWB13;ITWB14;ITWB15;ITWB2;ITWB3;ITWB4;ITWB5;ITWB6;ITWB7
125875	chr2	99792790	99793358	12	ITWB10;ITWB11;ITWB12;ITWB13;ITWB14;ITWB15;ITWB2;ITWB3;ITWB4;ITWB5;ITWB6;ITWB7
125880	chr2	99807286	99807756	12	ITWB10;ITWB11;ITWB12;ITWB13;ITWB14;ITWB15;ITWB2;ITWB3;ITWB4;ITWB5;ITWB6;ITWB7
125991	chr2	99959537	99960001	12	ITWB10;ITWB11;ITWB12;ITWB13;ITWB14;ITWB15;ITWB2;ITWB3;ITWB4;ITWB5;ITWB6;ITWB7
126057	chr2	100044358	100044713	12	ITWB10;ITWB11;ITWB12;ITWB13;ITWB14;ITWB15;ITWB2;ITWB3;ITWB4;ITWB6;ITWB7;ITWB9
126168	chr2	100215409	100215745	12	ITWB10;ITWB11;ITWB12;ITWB13;ITWB14;ITWB15;ITWB2;ITWB3;ITWB4;ITWB5;ITWB6;ITWB7
126169	chr2	100215981	100216298	12	ITWB10;ITWB11;ITWB12;ITWB13;ITWB14;ITWB15;ITWB2;ITWB3;ITWB4;ITWB5;ITWB6;ITWB7
126208	chr2	100278386	100278946	12	ITWB10;ITWB11;ITWB12;ITWB13;ITWB14;ITWB15;ITWB2;ITWB3;ITWB4;ITWB5;ITWB6;ITWB7
126285	chr2	100372118	100372512	12	ITWB10;ITWB11;ITWB12;ITWB13;ITWB14;ITWB15;ITWB2;ITWB3;ITWB4;ITWB5;ITWB6;ITWB7
126299	chr2	100387778	100388360	12	ITWB10;ITWB11;ITWB12;ITWB13;ITWB14;ITWB15;ITWB2;ITWB3;ITWB4;ITWB5;ITWB6;ITWB7
126738	chr2	101142284	101142762	12	ITWB10;ITWB11;ITWB12;ITWB13;ITWB14;ITWB15;ITWB2;ITWB3;ITWB4;ITWB5;ITWB6;ITWB7
126935	chr2	101518277	101518865	12	ITWB10;ITWB11;ITWB12;ITWB13;ITWB14;ITWB15;ITWB2;ITWB3;ITWB4;ITWB5;ITWB6;ITWB7
126965	chr2	101561759	101562344	12	ITWB10;ITWB11;ITWB12;ITWB13;ITWB14;ITWB15;ITWB2;ITWB3;ITWB4;ITWB5;ITWB6;ITWB7
127006	chr2	101617903	101618437	12	ITWB10;ITWB11;ITWB12;ITWB13;ITWB14;ITWB15;ITWB2;ITWB3;ITWB4;ITWB5;ITWB6;ITWB7
127014	chr2	101626441	101627095	12	ITWB10;ITWB11;ITWB12;ITWB13;ITWB14;ITWB15;ITWB2;ITWB3;ITWB4;ITWB5;ITWB6;ITWB7
127162	chr2	101878691	101878863	12	ITWB10;ITWB11;ITWB12;ITWB13;ITWB14;ITWB15;ITWB2;ITWB3;ITWB4;ITWB5;ITWB6;ITWB7
127287	chr2	102109853	102110191	12	ITWB10;ITWB11;ITWB12;ITWB13;ITWB14;ITWB15;ITWB2;ITWB3;ITWB4;ITWB5;ITWB6;ITWB7
127412	chr2	102328291	102328860	12	ITWB10;ITWB11;ITWB12;ITWB13;ITWB14;ITWB15;ITWB2;ITWB3;ITWB4;ITWB5;ITWB6;ITWB7
127471	chr2	102418174	102418624	12	ITWB10;ITWB11;ITWB12;ITWB13;ITWB14;ITWB15;ITWB2;ITWB3;ITWB4;ITWB5;ITWB6;ITWB7
127529	chr2	102541569	102542004	12	ITWB10;ITWB11;ITWB12;ITWB13;ITWB14;ITWB15;ITWB2;ITWB3;ITWB4;ITWB5;ITWB6;ITWB7
127617	chr2	102681737	102682335	12	ITWB10;ITWB11;ITWB12;ITWB13;ITWB14;ITWB15;ITWB2;ITWB3;ITWB4;ITWB5;ITWB6;ITWB7
127636	chr2	102718120	102718787	12	ITWB10;ITWB11;ITWB12;ITWB13;ITWB14;ITWB15;ITWB2;ITWB3;ITWB4;ITWB5;ITWB6;ITWB7
127656	chr2	102746406	102746934	13	ITWB10;ITWB11;ITWB12;ITWB13;ITWB14;ITWB15;ITWB2;ITWB3;ITWB4;ITWB5;ITWB6;ITWB7;ITWB9
128076	chr2	103573053	103573455	12	ITWB10;ITWB11;ITWB12;ITWB13;ITWB14;ITWB15;ITWB2;ITWB3;ITWB4;ITWB5;ITWB6;ITWB7
128165	chr2	103707512	103707988	12	ITWB10;ITWB11;ITWB12;ITWB13;ITWB14;ITWB15;ITWB2;ITWB3;ITWB4;ITWB5;ITWB6;ITWB7
128167	chr2	103710699	103711381	12	ITWB10;ITWB11;ITWB12;ITWB13;ITWB14;ITWB15;ITWB2;ITWB3;ITWB4;ITWB5;ITWB6;ITWB7
128182	chr2	103740676	103741209	12	ITWB10;ITWB11;ITWB12;ITWB13;ITWB14;ITWB15;ITWB2;ITWB3;ITWB4;ITWB5;ITWB6;ITWB7
128278	chr2	103911122	103911647	12	ITWB10;ITWB11;ITWB12;ITWB13;ITWB14;ITWB15;ITWB2;ITWB3;ITWB4;ITWB5;ITWB6;ITWB7
128412	chr2	104211626	104212023	12	ITWB10;ITWB11;ITWB12;ITWB13;ITWB14;ITWB15;ITWB2;ITWB3;ITWB4;ITWB5;ITWB6;ITWB7
128498	chr2	104445903	104446279	12	ITWB10;ITWB11;ITWB12;ITWB13;ITWB14;ITWB15;ITWB2;ITWB3;ITWB4;ITWB5;ITWB6;ITWB7
128734	chr2	105121556	105121853	12	ITWB10;ITWB11;ITWB12;ITWB13;ITWB14;ITWB15;ITWB2;ITWB3;ITWB4;ITWB5;ITWB6;ITWB7
129057	chr2	106122746	106123244	12	ITWB10;ITWB11;ITWB12;ITWB13;ITWB14;ITWB15;ITWB2;ITWB3;ITWB4;ITWB5;ITWB6;ITWB7
129745	chr2	108534070	108534476	12	ITWB10;ITWB11;ITWB12;ITWB13;ITWB14;ITWB15;ITWB2;ITWB3;ITWB4;ITWB5;ITWB6;ITWB7
130057	chr2	109261037	109261444	12	ITWB10;ITWB11;ITWB12;ITWB13;ITWB14;ITWB15;ITWB2;ITWB3;ITWB4;ITWB5;ITWB6;ITWB7
130189	chr2	109529414	109529771	12	ITWB10;ITWB11;ITWB12;ITWB13;ITWB14;ITWB15;ITWB2;ITWB3;ITWB4;ITWB5;ITWB6;ITWB7
130305	chr2	109756162	109756376	12	ITWB10;ITWB11;ITWB12;ITWB13;ITWB14;ITWB15;ITWB2;ITWB3;ITWB4;ITWB5;ITWB6;ITWB7
130468	chr2	110040800	110041107	12	ITWB10;ITWB11;ITWB12;ITWB13;ITWB14;ITWB15;ITWB2;ITWB3;ITWB4;ITWB5;ITWB6;ITWB7
130519	chr2	110134475	110134654	12	ITWB10;ITWB11;ITWB12;ITWB13;ITWB14;ITWB15;ITWB2;ITWB3;ITWB4;ITWB5;ITWB6;ITWB7
130564	chr2	110230928	110231521	12	ITWB10;ITWB11;ITWB12;ITWB13;ITWB14;ITWB15;ITWB2;ITWB3;ITWB4;ITWB5;ITWB6;ITWB7
130602	chr2	110294081	110294395	12	ITWB10;ITWB11;ITWB12;ITWB13;ITWB14;ITWB15;ITWB2;ITWB3;ITWB4;ITWB5;ITWB6;ITWB7
130690	chr2	110463278	110463792	12	ITWB10;ITWB11;ITWB12;ITWB13;ITWB14;ITWB15;ITWB2;ITWB3;ITWB4;ITWB5;ITWB6;ITWB7
131279	chr2	111910841	111911191	12	ITWB10;ITWB11;ITWB12;ITWB13;ITWB14;ITWB15;ITWB2;ITWB3;ITWB4;ITWB5;ITWB6;ITWB7
131474	chr2	112367391	112367673	12	ITWB10;ITWB11;ITWB12;ITWB13;ITWB14;ITWB15;ITWB2;ITWB3;ITWB4;ITWB5;ITWB6;ITWB7
131476	chr2	112369886	112370077	12	ITWB10;ITWB11;ITWB12;ITWB13;ITWB14;ITWB15;ITWB2;ITWB3;ITWB4;ITWB5;ITWB6;ITWB7
131754	chr2	113063061	113063393	12	ITWB10;ITWB11;ITWB12;ITWB13;ITWB14;ITWB15;ITWB2;ITWB3;ITWB4;ITWB5;ITWB6;ITWB7
131760	chr2	113082472	113082651	12	ITWB10;ITWB11;ITWB12;ITWB13;ITWB14;ITWB15;ITWB2;ITWB3;ITWB4;ITWB5;ITWB6;ITWB7
131819	chr2	113223695	113224034	12	ITWB10;ITWB11;ITWB12;ITWB13;ITWB14;ITWB15;ITWB2;ITWB3;ITWB4;ITWB5;ITWB6;ITWB7
132349	chr2	114295268	114295874	12	ITWB10;ITWB11;ITWB12;ITWB13;ITWB14;ITWB15;ITWB2;ITWB3;ITWB4;ITWB5;ITWB6;ITWB7
132353	chr2	114304134	114304720	12	ITWB10;ITWB11;ITWB12;ITWB13;ITWB14;ITWB15;ITWB2;ITWB3;ITWB4;ITWB5;ITWB6;ITWB7
132487	chr2	114557352	114557652	12	ITWB10;ITWB11;ITWB12;ITWB13;ITWB14;ITWB15;ITWB2;ITWB3;ITWB4;ITWB5;ITWB6;ITWB7
132689	chr2	114979677	114979940	12	ITWB10;ITWB11;ITWB12;ITWB13;ITWB14;ITWB15;ITWB2;ITWB3;ITWB4;ITWB5;ITWB6;ITWB7
132793	chr2	115183073	115183460	12	ITWB10;ITWB11;ITWB12;ITWB13;ITWB14;ITWB15;ITWB2;ITWB3;ITWB4;ITWB5;ITWB6;ITWB7
132825	chr2	115260062	115260294	12	ITWB10;ITWB11;ITWB12;ITWB13;ITWB14;ITWB15;ITWB2;ITWB3;ITWB4;ITWB5;ITWB6;ITWB7
132938	chr2	115494817	115495017	12	ITWB10;ITWB11;ITWB12;ITWB13;ITWB14;ITWB15;ITWB2;ITWB3;ITWB4;ITWB5;ITWB6;ITWB7
132962	chr2	115541977	115542274	12	ITWB10;ITWB11;ITWB12;ITWB13;ITWB14;ITWB15;ITWB2;ITWB3;ITWB4;ITWB5;ITWB6;ITWB7
133120	chr2	115844422	115844796	12	ITWB10;ITWB11;ITWB12;ITWB13;ITWB14;ITWB15;ITWB2;ITWB3;ITWB4;ITWB5;ITWB6;ITWB7
133128	chr2	115854859	115855267	12	ITWB10;ITWB11;ITWB12;ITWB13;ITWB14;ITWB15;ITWB2;ITWB3;ITWB4;ITWB5;ITWB6;ITWB7
133141	chr2	115888932	115889473	13	ITWB10;ITWB11;ITWB12;ITWB13;ITWB14;ITWB15;ITWB2;ITWB3;ITWB4;ITWB5;ITWB6;ITWB7;ITWB9
133319	chr2	116268857	116269182	12	ITWB10;ITWB11;ITWB12;ITWB13;ITWB14;ITWB15;ITWB2;ITWB3;ITWB4;ITWB5;ITWB6;ITWB7
133372	chr2	116328438	116328729	12	ITWB10;ITWB11;ITWB12;ITWB13;ITWB14;ITWB15;ITWB2;ITWB3;ITWB4;ITWB5;ITWB6;ITWB7
133519	chr2	116611784	116612067	12	ITWB10;ITWB11;ITWB12;ITWB13;ITWB14;ITWB15;ITWB2;ITWB3;ITWB4;ITWB5;ITWB6;ITWB7
133624	chr2	116845118	116845672	12	ITWB10;ITWB11;ITWB12;ITWB13;ITWB14;ITWB15;ITWB2;ITWB3;ITWB4;ITWB5;ITWB6;ITWB7
133706	chr2	117047822	117048353	12	ITWB10;ITWB11;ITWB12;ITWB13;ITWB14;ITWB15;ITWB2;ITWB3;ITWB4;ITWB5;ITWB6;ITWB7
133727	chr2	117081284	117081834	12	ITWB10;ITWB11;ITWB12;ITWB13;ITWB14;ITWB15;ITWB2;ITWB3;ITWB4;ITWB5;ITWB6;ITWB7
133737	chr2	117101569	117101822	12	ITWB10;ITWB11;ITWB12;ITWB13;ITWB14;ITWB15;ITWB2;ITWB3;ITWB4;ITWB5;ITWB6;ITWB7
133824	chr2	117309732	117310223	12	ITWB10;ITWB11;ITWB12;ITWB13;ITWB14;ITWB15;ITWB2;ITWB3;ITWB4;ITWB5;ITWB6;ITWB7
133871	chr2	117389454	117389978	12	ITWB10;ITWB11;ITWB12;ITWB13;ITWB14;ITWB15;ITWB2;ITWB3;ITWB4;ITWB5;ITWB6;ITWB7
134180	chr2	118132375	118132780	12	ITWB10;ITWB11;ITWB12;ITWB13;ITWB14;ITWB15;ITWB2;ITWB3;ITWB4;ITWB5;ITWB6;ITWB7
134562	chr2	119087659	119088172	12	ITWB10;ITWB11;ITWB12;ITWB13;ITWB14;ITWB15;ITWB2;ITWB3;ITWB4;ITWB5;ITWB6;ITWB7	3	ENSBTAG00000015752.4;ENSBTAG00000047133.1;ENSBTAG00000047133.1	0.010434464242128386;0.04234420140321915;0.043189089072234385
135038	chr2	120459074	120459616	12	ITWB10;ITWB11;ITWB12;ITWB13;ITWB14;ITWB15;ITWB2;ITWB3;ITWB4;ITWB5;ITWB6;ITWB7
135148	chr2	120752471	120752671	12	ITWB10;ITWB11;ITWB12;ITWB13;ITWB14;ITWB15;ITWB2;ITWB3;ITWB4;ITWB5;ITWB6;ITWB7
135199	chr2	120933160	120933360	12	ITWB10;ITWB11;ITWB12;ITWB13;ITWB14;ITWB15;ITWB2;ITWB3;ITWB4;ITWB5;ITWB6;ITWB7	1	ENSBTAG00000021050.5	0.0105011	1	ENSBTAG00000021050.5	0.0605
135366	chr2	121509674	121509971	12	ITWB10;ITWB11;ITWB12;ITWB13;ITWB14;ITWB15;ITWB2;ITWB3;ITWB4;ITWB5;ITWB6;ITWB7
135379	chr2	121559755	121560077	12	ITWB10;ITWB11;ITWB12;ITWB13;ITWB14;ITWB15;ITWB2;ITWB3;ITWB4;ITWB5;ITWB6;ITWB7	1	ENSBTAG00000008330.5	0.0136858
135440	chr2	121800823	121801257	12	ITWB10;ITWB11;ITWB12;ITWB13;ITWB14;ITWB15;ITWB2;ITWB3;ITWB4;ITWB5;ITWB6;ITWB7	2	ENSBTAG00000026684.3;ENSBTAG00000005904.5	0.0052868829651065725;0.02033630789777211
135471	chr2	121830413	121830680	12	ITWB10;ITWB11;ITWB12;ITWB13;ITWB14;ITWB15;ITWB2;ITWB3;ITWB4;ITWB5;ITWB6;ITWB7	2	ENSBTAG00000027159.4;ENSBTAG00000027159.4	0.002201565557729941;0.002201565557729941
135495	chr2	121933123	121933503	13	ITWB10;ITWB11;ITWB12;ITWB13;ITWB14;ITWB15;ITWB2;ITWB3;ITWB4;ITWB5;ITWB6;ITWB7;ITWB9
135557	chr2	122169357	122169579	12	ITWB10;ITWB11;ITWB12;ITWB13;ITWB14;ITWB15;ITWB2;ITWB3;ITWB4;ITWB5;ITWB6;ITWB7	1	ENSBTAG00000027930.4	0.267584
135621	chr2	122343427	122343700	12	ITWB10;ITWB11;ITWB12;ITWB13;ITWB14;ITWB15;ITWB2;ITWB3;ITWB4;ITWB5;ITWB6;ITWB7	1	ENSBTAG00000040518.2	0.202222
136077	chr2	124007675	124008124	12	ITWB10;ITWB11;ITWB12;ITWB13;ITWB14;ITWB15;ITWB2;ITWB3;ITWB4;ITWB5;ITWB6;ITWB7
136429	chr2	125347913	125348439	12	ITWB10;ITWB11;ITWB12;ITWB13;ITWB14;ITWB15;ITWB2;ITWB3;ITWB4;ITWB5;ITWB6;ITWB7	1	ENSBTAG00000001160.3	0.0196599
136448	chr2	125396492	125397010	12	ITWB10;ITWB11;ITWB12;ITWB13;ITWB14;ITWB15;ITWB2;ITWB3;ITWB4;ITWB5;ITWB6;ITWB7	1	ENSBTAG00000026660.4	0.0216492
136688	chr2	126091751	126092012	12	ITWB10;ITWB11;ITWB12;ITWB13;ITWB14;ITWB15;ITWB2;ITWB3;ITWB4;ITWB5;ITWB6;ITWB7
136746	chr2	126280674	126280877	12	ITWB10;ITWB11;ITWB12;ITWB13;ITWB14;ITWB15;ITWB2;ITWB3;ITWB4;ITWB5;ITWB6;ITWB7	1	ENSBTAG00000011784.5	0.0131052
136910	chr2	126872343	126872755	12	ITWB10;ITWB11;ITWB12;ITWB13;ITWB14;ITWB15;ITWB2;ITWB3;ITWB4;ITWB5;ITWB6;ITWB7	1	ENSBTAG00000004416.3	0.030657
137272	chr2	128136643	128136942	12	ITWB10;ITWB11;ITWB12;ITWB13;ITWB14;ITWB15;ITWB2;ITWB3;ITWB4;ITWB5;ITWB6;ITWB7
137377	chr2	128349516	128349819	12	ITWB10;ITWB11;ITWB12;ITWB13;ITWB14;ITWB15;ITWB2;ITWB3;ITWB4;ITWB5;ITWB6;ITWB7
137757	chr2	129675267	129675467	12	ITWB10;ITWB11;ITWB12;ITWB13;ITWB14;ITWB15;ITWB2;ITWB3;ITWB4;ITWB5;ITWB6;ITWB7	1	ENSBTAG00000030434.1	0.00866701
137896	chr2	130132060	130132729	12	ITWB10;ITWB11;ITWB12;ITWB13;ITWB14;ITWB15;ITWB2;ITWB3;ITWB4;ITWB5;ITWB6;ITWB7	1	ENSBTAG00000016578.4	0.0202684
138273	chr2	131392714	131393269	12	ITWB10;ITWB11;ITWB12;ITWB13;ITWB14;ITWB15;ITWB2;ITWB3;ITWB4;ITWB5;ITWB6;ITWB7
138355	chr2	131654532	131654829	12	ITWB10;ITWB11;ITWB12;ITWB13;ITWB14;ITWB15;ITWB2;ITWB3;ITWB4;ITWB5;ITWB6;ITWB7	1	ENSBTAG00000006940.5	0.00410669
138435	chr2	131928401	131928887	12	ITWB10;ITWB11;ITWB12;ITWB13;ITWB14;ITWB15;ITWB2;ITWB3;ITWB4;ITWB5;ITWB6;ITWB7
138590	chr2	132319108	132319422	12	ITWB10;ITWB11;ITWB12;ITWB13;ITWB14;ITWB15;ITWB2;ITWB3;ITWB4;ITWB5;ITWB6;ITWB7
139667	chr2	136690525	136690975	12	ITWB10;ITWB11;ITWB12;ITWB13;ITWB14;ITWB15;ITWB2;ITWB3;ITWB4;ITWB5;ITWB6;ITWB7
139731	chr2	136773698	136774697	13	ITWB10;ITWB11;ITWB12;ITWB13;ITWB14;ITWB15;ITWB2;ITWB3;ITWB4;ITWB5;ITWB6;ITWB7;ITWB9
139738	chr2	136781600	136782074	12	ITWB10;ITWB11;ITWB12;ITWB13;ITWB14;ITWB15;ITWB2;ITWB3;ITWB4;ITWB5;ITWB6;ITWB7
139745	chr2	136785613	136786195	12	ITWB10;ITWB11;ITWB12;ITWB13;ITWB14;ITWB15;ITWB2;ITWB3;ITWB4;ITWB5;ITWB6;ITWB7
139755	chr2	136799708	136799973	12	ITWB10;ITWB11;ITWB12;ITWB13;ITWB14;ITWB15;ITWB2;ITWB3;ITWB4;ITWB5;ITWB6;ITWB7
139819	chr2	136859087	136859634	13	ITWB10;ITWB11;ITWB12;ITWB13;ITWB14;ITWB15;ITWB2;ITWB3;ITWB4;ITWB5;ITWB6;ITWB7;ITWB9
139847	chr2	136899177	136899475	13	ITWB10;ITWB11;ITWB12;ITWB13;ITWB14;ITWB15;ITWB2;ITWB3;ITWB4;ITWB5;ITWB6;ITWB7;ITWB9
139908	chr2	136976898	136977261	12	ITWB10;ITWB11;ITWB12;ITWB13;ITWB14;ITWB15;ITWB2;ITWB3;ITWB4;ITWB5;ITWB6;ITWB7
139929	chr2	137010748	137011197	12	ITWB10;ITWB11;ITWB12;ITWB13;ITWB14;ITWB15;ITWB2;ITWB3;ITWB4;ITWB5;ITWB6;ITWB7
139949	chr2	137026132	137026576	13	ITWB10;ITWB11;ITWB12;ITWB13;ITWB14;ITWB15;ITWB2;ITWB3;ITWB4;ITWB5;ITWB6;ITWB7;ITWB9
140030	chr3	98625	99057	12	ITWB10;ITWB11;ITWB12;ITWB13;ITWB14;ITWB15;ITWB2;ITWB3;ITWB4;ITWB5;ITWB6;ITWB7
140066	chr3	130942	131495	13	ITWB10;ITWB11;ITWB12;ITWB13;ITWB14;ITWB15;ITWB2;ITWB3;ITWB4;ITWB5;ITWB6;ITWB7;ITWB9
140078	chr3	140358	140724	13	ITWB10;ITWB11;ITWB12;ITWB13;ITWB14;ITWB15;ITWB2;ITWB3;ITWB4;ITWB5;ITWB6;ITWB7;ITWB9
140116	chr3	170821	171022	12	ITWB10;ITWB11;ITWB12;ITWB13;ITWB14;ITWB15;ITWB2;ITWB3;ITWB4;ITWB5;ITWB6;ITWB7
140190	chr3	383028	383429	12	ITWB10;ITWB11;ITWB12;ITWB13;ITWB14;ITWB15;ITWB2;ITWB3;ITWB4;ITWB5;ITWB6;ITWB7
140198	chr3	405539	405872	12	ITWB10;ITWB11;ITWB12;ITWB13;ITWB14;ITWB15;ITWB2;ITWB3;ITWB4;ITWB5;ITWB6;ITWB7	1	ENSBTAG00000005393.5	0.00474035
140303	chr3	656032	656441	12	ITWB10;ITWB11;ITWB12;ITWB13;ITWB14;ITWB15;ITWB2;ITWB3;ITWB4;ITWB5;ITWB6;ITWB7
140354	chr3	763291	763391	12	ITWB10;ITWB11;ITWB12;ITWB13;ITWB14;ITWB15;ITWB2;ITWB3;ITWB4;ITWB5;ITWB6;ITWB7
140398	chr3	853205	853600	12	ITWB10;ITWB11;ITWB12;ITWB13;ITWB14;ITWB15;ITWB2;ITWB3;ITWB4;ITWB5;ITWB6;ITWB7	1	ENSBTAG00000001052.4	0.00492574
140459	chr3	1049615	1049766	12	ITWB10;ITWB11;ITWB12;ITWB13;ITWB14;ITWB15;ITWB2;ITWB3;ITWB4;ITWB5;ITWB6;ITWB7
140682	chr3	1576435	1576695	12	ITWB10;ITWB11;ITWB12;ITWB13;ITWB14;ITWB15;ITWB2;ITWB3;ITWB4;ITWB5;ITWB6;ITWB7
140684	chr3	1579757	1580087	12	ITWB10;ITWB11;ITWB12;ITWB13;ITWB14;ITWB15;ITWB2;ITWB3;ITWB4;ITWB5;ITWB6;ITWB7
140727	chr3	1724441	1724792	12	ITWB10;ITWB11;ITWB12;ITWB13;ITWB14;ITWB15;ITWB2;ITWB3;ITWB4;ITWB5;ITWB6;ITWB7				2	ENSBTAG00000008652.5;ENSBTAG00000009148.4	0.1755;0.1445
140867	chr3	2183806	2184268	12	ITWB10;ITWB11;ITWB12;ITWB13;ITWB14;ITWB15;ITWB2;ITWB3;ITWB4;ITWB5;ITWB6;ITWB7
141180	chr3	3158201	3158741	12	ITWB10;ITWB11;ITWB12;ITWB13;ITWB14;ITWB15;ITWB2;ITWB3;ITWB4;ITWB5;ITWB6;ITWB7				1	ENSBTAG00000045167.1	0.146
141226	chr3	3233743	3234095	12	ITWB10;ITWB11;ITWB12;ITWB13;ITWB14;ITWB15;ITWB2;ITWB3;ITWB4;ITWB5;ITWB6;ITWB7
141519	chr3	4172494	4172906	12	ITWB10;ITWB11;ITWB12;ITWB13;ITWB14;ITWB15;ITWB2;ITWB3;ITWB4;ITWB5;ITWB6;ITWB7
141603	chr3	4333269	4333785	12	ITWB10;ITWB11;ITWB12;ITWB13;ITWB14;ITWB15;ITWB2;ITWB3;ITWB4;ITWB5;ITWB6;ITWB7
141839	chr3	4907143	4907504	12	ITWB10;ITWB11;ITWB12;ITWB13;ITWB14;ITWB15;ITWB2;ITWB3;ITWB4;ITWB5;ITWB6;ITWB7
142049	chr3	5418833	5419195	12	ITWB10;ITWB11;ITWB12;ITWB13;ITWB14;ITWB15;ITWB2;ITWB3;ITWB4;ITWB5;ITWB6;ITWB7
142059	chr3	5435409	5435756	12	ITWB10;ITWB11;ITWB12;ITWB13;ITWB14;ITWB15;ITWB2;ITWB3;ITWB4;ITWB5;ITWB6;ITWB7
142125	chr3	5603726	5604041	12	ITWB10;ITWB11;ITWB12;ITWB13;ITWB14;ITWB15;ITWB2;ITWB3;ITWB4;ITWB5;ITWB6;ITWB7
142193	chr3	5776319	5776694	12	ITWB10;ITWB11;ITWB12;ITWB13;ITWB14;ITWB15;ITWB2;ITWB3;ITWB4;ITWB5;ITWB6;ITWB7
142223	chr3	5869508	5869928	12	ITWB10;ITWB11;ITWB12;ITWB13;ITWB14;ITWB15;ITWB2;ITWB3;ITWB4;ITWB5;ITWB6;ITWB7
142285	chr3	5988966	5989414	12	ITWB10;ITWB11;ITWB12;ITWB13;ITWB14;ITWB15;ITWB2;ITWB3;ITWB4;ITWB5;ITWB6;ITWB7
142315	chr3	6042904	6043478	12	ITWB10;ITWB11;ITWB12;ITWB13;ITWB14;ITWB15;ITWB2;ITWB3;ITWB4;ITWB5;ITWB6;ITWB7	1	ENSBTAG00000007247.4	0.0149846
142359	chr3	6125523	6126043	12	ITWB10;ITWB11;ITWB12;ITWB13;ITWB14;ITWB15;ITWB2;ITWB3;ITWB4;ITWB5;ITWB6;ITWB7
142382	chr3	6174837	6175271	12	ITWB10;ITWB11;ITWB12;ITWB13;ITWB14;ITWB15;ITWB2;ITWB3;ITWB4;ITWB5;ITWB6;ITWB7
142441	chr3	6287942	6288411	12	ITWB10;ITWB11;ITWB12;ITWB13;ITWB14;ITWB15;ITWB2;ITWB3;ITWB4;ITWB5;ITWB6;ITWB7
142601	chr3	6678235	6678575	12	ITWB10;ITWB11;ITWB12;ITWB13;ITWB14;ITWB15;ITWB2;ITWB3;ITWB4;ITWB5;ITWB6;ITWB7
142745	chr3	7071034	7071503	12	ITWB10;ITWB11;ITWB12;ITWB13;ITWB14;ITWB15;ITWB2;ITWB3;ITWB4;ITWB5;ITWB6;ITWB7	1	ENSBTAG00000020767.3	0.105536
142749	chr3	7080175	7080499	12	ITWB10;ITWB11;ITWB12;ITWB13;ITWB14;ITWB15;ITWB2;ITWB3;ITWB4;ITWB5;ITWB6;ITWB7
142904	chr3	7573529	7573775	12	ITWB10;ITWB11;ITWB12;ITWB13;ITWB14;ITWB15;ITWB2;ITWB3;ITWB4;ITWB5;ITWB6;ITWB7	1	ENSBTAG00000034147.3	0.004993
142917	chr3	7616547	7617009	12	ITWB10;ITWB11;ITWB12;ITWB13;ITWB14;ITWB15;ITWB2;ITWB3;ITWB4;ITWB5;ITWB6;ITWB7
142924	chr3	7647212	7647917	12	ITWB10;ITWB11;ITWB12;ITWB13;ITWB14;ITWB15;ITWB2;ITWB3;ITWB4;ITWB5;ITWB6;ITWB7
143169	chr3	8233865	8234127	13	ITWB10;ITWB11;ITWB12;ITWB13;ITWB14;ITWB15;ITWB2;ITWB3;ITWB4;ITWB5;ITWB6;ITWB7;ITWB9	1	ENSBTAG00000033835.2	0.0461475
143228	chr3	8414056	8414631	12	ITWB10;ITWB11;ITWB12;ITWB13;ITWB14;ITWB15;ITWB2;ITWB3;ITWB4;ITWB5;ITWB6;ITWB7
143668	chr3	9746153	9746610	12	ITWB10;ITWB11;ITWB12;ITWB13;ITWB14;ITWB15;ITWB2;ITWB3;ITWB4;ITWB5;ITWB6;ITWB7	1	ENSBTAG00000002414.4	0.0130044
143860	chr3	10304046	10304541	12	ITWB10;ITWB11;ITWB12;ITWB13;ITWB14;ITWB15;ITWB2;ITWB3;ITWB4;ITWB5;ITWB6;ITWB7
144019	chr3	10741181	10741611	12	ITWB10;ITWB11;ITWB12;ITWB13;ITWB15;ITWB2;ITWB3;ITWB4;ITWB5;ITWB6;ITWB7;ITWB9
144093	chr3	10952382	10952919	12	ITWB10;ITWB11;ITWB12;ITWB13;ITWB14;ITWB15;ITWB2;ITWB3;ITWB4;ITWB5;ITWB7;ITWB9
144160	chr3	11074139	11074441	12	ITWB10;ITWB11;ITWB12;ITWB13;ITWB14;ITWB15;ITWB2;ITWB3;ITWB4;ITWB5;ITWB6;ITWB7
144183	chr3	11109403	11109832	12	ITWB10;ITWB11;ITWB12;ITWB13;ITWB14;ITWB15;ITWB2;ITWB3;ITWB4;ITWB5;ITWB6;ITWB7
144187	chr3	11113227	11113891	12	ITWB10;ITWB11;ITWB12;ITWB13;ITWB14;ITWB15;ITWB2;ITWB3;ITWB4;ITWB5;ITWB6;ITWB7
144287	chr3	11344359	11344869	12	ITWB10;ITWB11;ITWB12;ITWB13;ITWB14;ITWB15;ITWB2;ITWB3;ITWB4;ITWB5;ITWB6;ITWB7
144353	chr3	11467395	11468016	12	ITWB10;ITWB11;ITWB12;ITWB13;ITWB14;ITWB15;ITWB2;ITWB3;ITWB4;ITWB5;ITWB6;ITWB7
144414	chr3	11596703	11596903	12	ITWB10;ITWB11;ITWB12;ITWB13;ITWB14;ITWB15;ITWB2;ITWB3;ITWB4;ITWB5;ITWB6;ITWB7
144453	chr3	11690756	11691303	12	ITWB10;ITWB11;ITWB12;ITWB13;ITWB14;ITWB15;ITWB2;ITWB3;ITWB4;ITWB5;ITWB6;ITWB7				1	ENSBTAG00000007297.5	0.2735
144532	chr3	11838938	11839454	12	ITWB10;ITWB11;ITWB12;ITWB13;ITWB14;ITWB15;ITWB2;ITWB3;ITWB4;ITWB5;ITWB6;ITWB7
144605	chr3	11997095	11997398	12	ITWB10;ITWB11;ITWB12;ITWB13;ITWB14;ITWB15;ITWB2;ITWB3;ITWB4;ITWB5;ITWB6;ITWB7				2	ENSBTAG00000038263.1;ENSBTAG00000038263.1	0.1515;0.1515
144609	chr3	12002342	12002598	12	ITWB10;ITWB11;ITWB12;ITWB13;ITWB14;ITWB15;ITWB2;ITWB3;ITWB4;ITWB5;ITWB6;ITWB7
144638	chr3	12039089	12039649	12	ITWB10;ITWB11;ITWB12;ITWB13;ITWB14;ITWB15;ITWB2;ITWB3;ITWB4;ITWB5;ITWB6;ITWB7
144653	chr3	12073346	12073617	12	ITWB10;ITWB11;ITWB12;ITWB13;ITWB14;ITWB15;ITWB2;ITWB3;ITWB4;ITWB5;ITWB6;ITWB7
144675	chr3	12123811	12124196	12	ITWB10;ITWB11;ITWB12;ITWB13;ITWB14;ITWB15;ITWB2;ITWB3;ITWB4;ITWB5;ITWB6;ITWB7
144699	chr3	12173709	12174023	12	ITWB10;ITWB11;ITWB12;ITWB13;ITWB14;ITWB15;ITWB2;ITWB3;ITWB4;ITWB5;ITWB6;ITWB7				1	ENSBTAG00000047776.1	0.157
144990	chr3	13049684	13050147	12	ITWB10;ITWB11;ITWB12;ITWB13;ITWB14;ITWB15;ITWB2;ITWB3;ITWB4;ITWB5;ITWB6;ITWB7
145037	chr3	13196731	13197177	12	ITWB10;ITWB11;ITWB12;ITWB13;ITWB14;ITWB15;ITWB2;ITWB3;ITWB4;ITWB5;ITWB6;ITWB9
145186	chr3	13627860	13628264	12	ITWB10;ITWB11;ITWB12;ITWB13;ITWB14;ITWB15;ITWB2;ITWB3;ITWB4;ITWB5;ITWB6;ITWB7
145199	chr3	13653343	13653816	13	ITWB10;ITWB11;ITWB12;ITWB13;ITWB14;ITWB15;ITWB2;ITWB3;ITWB4;ITWB5;ITWB6;ITWB7;ITWB9
145233	chr3	13742152	13742352	12	ITWB10;ITWB11;ITWB12;ITWB13;ITWB14;ITWB15;ITWB2;ITWB3;ITWB4;ITWB5;ITWB6;ITWB7				1	ENSBTAG00000008649.5	0.1
145416	chr3	14221307	14221507	12	ITWB10;ITWB11;ITWB12;ITWB13;ITWB14;ITWB15;ITWB2;ITWB3;ITWB4;ITWB5;ITWB6;ITWB7
145700	chr3	15034588	15035071	12	ITWB10;ITWB11;ITWB12;ITWB13;ITWB14;ITWB15;ITWB2;ITWB3;ITWB4;ITWB5;ITWB6;ITWB7
145981	chr3	15783704	15783904	12	ITWB10;ITWB11;ITWB12;ITWB13;ITWB14;ITWB15;ITWB2;ITWB3;ITWB4;ITWB5;ITWB6;ITWB7
146196	chr3	16403630	16403878	12	ITWB10;ITWB11;ITWB12;ITWB13;ITWB14;ITWB15;ITWB2;ITWB3;ITWB4;ITWB5;ITWB6;ITWB7				1	ENSBTAG00000004987.5	0.124
146255	chr3	16507320	16507953	12	ITWB10;ITWB11;ITWB12;ITWB13;ITWB14;ITWB15;ITWB2;ITWB3;ITWB4;ITWB5;ITWB6;ITWB7	1	ENSBTAG00000018987.1	1	2	ENSBTAG00000013866.5;ENSBTAG00000018987.1	0.3165;0.046
146560	chr3	17377128	17377657	12	ITWB10;ITWB11;ITWB12;ITWB13;ITWB14;ITWB15;ITWB2;ITWB3;ITWB4;ITWB5;ITWB6;ITWB7
146572	chr3	17396492	17396889	12	ITWB10;ITWB11;ITWB12;ITWB13;ITWB14;ITWB15;ITWB2;ITWB3;ITWB4;ITWB5;ITWB6;ITWB7
146615	chr3	17434426	17434713	12	ITWB10;ITWB11;ITWB12;ITWB13;ITWB14;ITWB15;ITWB2;ITWB3;ITWB4;ITWB5;ITWB6;ITWB7
146629	chr3	17452703	17452965	12	ITWB10;ITWB11;ITWB12;ITWB13;ITWB14;ITWB15;ITWB2;ITWB3;ITWB4;ITWB5;ITWB6;ITWB7
146661	chr3	17476101	17476256	12	ITWB10;ITWB11;ITWB12;ITWB13;ITWB14;ITWB15;ITWB2;ITWB3;ITWB4;ITWB5;ITWB6;ITWB7
146704	chr3	17551172	17551461	12	ITWB10;ITWB11;ITWB12;ITWB13;ITWB14;ITWB15;ITWB2;ITWB3;ITWB4;ITWB5;ITWB6;ITWB7
146717	chr3	17557838	17558483	12	ITWB10;ITWB11;ITWB12;ITWB13;ITWB14;ITWB15;ITWB2;ITWB3;ITWB4;ITWB6;ITWB7;ITWB9
146719	chr3	17558885	17559330	12	ITWB10;ITWB11;ITWB12;ITWB13;ITWB14;ITWB15;ITWB2;ITWB3;ITWB4;ITWB5;ITWB6;ITWB7
146784	chr3	17680572	17680859	12	ITWB10;ITWB11;ITWB12;ITWB13;ITWB14;ITWB15;ITWB2;ITWB3;ITWB4;ITWB5;ITWB6;ITWB7
146867	chr3	17861041	17861460	12	ITWB10;ITWB11;ITWB12;ITWB13;ITWB14;ITWB15;ITWB2;ITWB3;ITWB4;ITWB5;ITWB6;ITWB7
146938	chr3	17985847	17986245	12	ITWB10;ITWB11;ITWB12;ITWB13;ITWB14;ITWB15;ITWB2;ITWB3;ITWB4;ITWB5;ITWB6;ITWB7
146948	chr3	18008487	18009058	12	ITWB10;ITWB11;ITWB12;ITWB13;ITWB14;ITWB15;ITWB2;ITWB3;ITWB4;ITWB5;ITWB6;ITWB7
147047	chr3	18269006	18269206	12	ITWB10;ITWB11;ITWB12;ITWB13;ITWB14;ITWB15;ITWB2;ITWB3;ITWB4;ITWB5;ITWB6;ITWB7	1	ENSBTAG00000045563.1	0.127714
147302	chr3	18913919	18914449	13	ITWB10;ITWB11;ITWB12;ITWB13;ITWB14;ITWB15;ITWB2;ITWB3;ITWB4;ITWB5;ITWB6;ITWB7;ITWB9	1	ENSBTAG00000004772.5	0.0107638
147554	chr3	19621998	19622225	12	ITWB10;ITWB11;ITWB12;ITWB13;ITWB14;ITWB15;ITWB2;ITWB3;ITWB4;ITWB5;ITWB6;ITWB7	2	ENSBTAG00000006099.5;ENSBTAG00000006099.5	0.005791998367013676;0.005802658486707566
147602	chr3	19727278	19727478	12	ITWB10;ITWB11;ITWB12;ITWB13;ITWB14;ITWB15;ITWB2;ITWB3;ITWB4;ITWB5;ITWB6;ITWB7	1	ENSBTAG00000007281.5	0.0192086
147975	chr3	20552988	20553467	12	ITWB10;ITWB11;ITWB12;ITWB13;ITWB14;ITWB15;ITWB2;ITWB3;ITWB4;ITWB5;ITWB6;ITWB7
148159	chr3	20905073	20905397	12	ITWB10;ITWB11;ITWB12;ITWB13;ITWB14;ITWB15;ITWB2;ITWB3;ITWB4;ITWB5;ITWB6;ITWB7
148199	chr3	21007406	21007820	12	ITWB10;ITWB11;ITWB12;ITWB13;ITWB14;ITWB15;ITWB2;ITWB3;ITWB4;ITWB5;ITWB6;ITWB7
148218	chr3	21031889	21032268	12	ITWB10;ITWB11;ITWB12;ITWB13;ITWB14;ITWB15;ITWB2;ITWB3;ITWB4;ITWB5;ITWB6;ITWB7
148242	chr3	21064548	21064783	12	ITWB10;ITWB11;ITWB12;ITWB13;ITWB14;ITWB15;ITWB2;ITWB3;ITWB4;ITWB5;ITWB6;ITWB7
148376	chr3	21254890	21255302	12	ITWB10;ITWB11;ITWB12;ITWB13;ITWB14;ITWB15;ITWB2;ITWB3;ITWB4;ITWB5;ITWB6;ITWB7
148414	chr3	21313856	21314091	12	ITWB10;ITWB11;ITWB12;ITWB13;ITWB14;ITWB15;ITWB2;ITWB3;ITWB4;ITWB5;ITWB6;ITWB7
148714	chr3	22136371	22136602	12	ITWB10;ITWB11;ITWB12;ITWB13;ITWB14;ITWB15;ITWB2;ITWB3;ITWB4;ITWB5;ITWB6;ITWB7
148786	chr3	22341733	22341995	12	ITWB10;ITWB11;ITWB12;ITWB13;ITWB14;ITWB15;ITWB2;ITWB3;ITWB4;ITWB5;ITWB6;ITWB7
148797	chr3	22361848	22362040	12	ITWB10;ITWB11;ITWB12;ITWB13;ITWB14;ITWB15;ITWB2;ITWB3;ITWB4;ITWB5;ITWB6;ITWB7
148921	chr3	22707249	22707828	12	ITWB10;ITWB11;ITWB12;ITWB13;ITWB14;ITWB15;ITWB2;ITWB3;ITWB4;ITWB5;ITWB6;ITWB7
148968	chr3	22828636	22828983	12	ITWB10;ITWB11;ITWB12;ITWB13;ITWB14;ITWB15;ITWB2;ITWB3;ITWB4;ITWB5;ITWB6;ITWB7				1	ENSBTAG00000032406.1	0.1735
149061	chr3	22997708	22998137	12	ITWB10;ITWB11;ITWB12;ITWB13;ITWB14;ITWB15;ITWB2;ITWB3;ITWB4;ITWB5;ITWB6;ITWB7
149246	chr3	23433585	23433871	12	ITWB10;ITWB11;ITWB12;ITWB13;ITWB14;ITWB15;ITWB2;ITWB3;ITWB4;ITWB5;ITWB6;ITWB7
149261	chr3	23474115	23474750	12	ITWB10;ITWB11;ITWB12;ITWB13;ITWB14;ITWB15;ITWB2;ITWB3;ITWB4;ITWB5;ITWB6;ITWB7
149392	chr3	23899073	23899319	12	ITWB10;ITWB11;ITWB12;ITWB13;ITWB14;ITWB15;ITWB2;ITWB3;ITWB4;ITWB5;ITWB6;ITWB7
149431	chr3	24048898	24049238	12	ITWB10;ITWB11;ITWB12;ITWB13;ITWB14;ITWB15;ITWB2;ITWB3;ITWB4;ITWB5;ITWB6;ITWB7
149537	chr3	24311651	24312047	12	ITWB10;ITWB11;ITWB12;ITWB13;ITWB14;ITWB15;ITWB2;ITWB3;ITWB4;ITWB5;ITWB6;ITWB7
149702	chr3	24686975	24687384	12	ITWB10;ITWB11;ITWB12;ITWB13;ITWB14;ITWB15;ITWB2;ITWB3;ITWB4;ITWB5;ITWB6;ITWB7
149817	chr3	25025163	25025422	12	ITWB10;ITWB11;ITWB12;ITWB13;ITWB14;ITWB15;ITWB2;ITWB3;ITWB4;ITWB5;ITWB6;ITWB7
149819	chr3	25025723	25025951	12	ITWB10;ITWB11;ITWB12;ITWB13;ITWB14;ITWB15;ITWB2;ITWB3;ITWB4;ITWB5;ITWB6;ITWB7
149832	chr3	25051577	25052090	12	ITWB10;ITWB11;ITWB12;ITWB13;ITWB14;ITWB15;ITWB2;ITWB3;ITWB4;ITWB5;ITWB6;ITWB7
149900	chr3	25198662	25199109	12	ITWB10;ITWB11;ITWB12;ITWB13;ITWB14;ITWB15;ITWB2;ITWB3;ITWB4;ITWB5;ITWB6;ITWB7
150053	chr3	25503080	25503475	12	ITWB10;ITWB11;ITWB12;ITWB13;ITWB14;ITWB15;ITWB2;ITWB3;ITWB4;ITWB5;ITWB6;ITWB7
150096	chr3	25671297	25671701	12	ITWB10;ITWB11;ITWB12;ITWB13;ITWB14;ITWB15;ITWB2;ITWB3;ITWB4;ITWB5;ITWB6;ITWB7
150258	chr3	26032291	26032527	12	ITWB10;ITWB11;ITWB12;ITWB13;ITWB14;ITWB15;ITWB2;ITWB3;ITWB4;ITWB5;ITWB6;ITWB7
150265	chr3	26044521	26044731	12	ITWB10;ITWB11;ITWB12;ITWB13;ITWB14;ITWB15;ITWB2;ITWB3;ITWB4;ITWB5;ITWB6;ITWB7
150445	chr3	26571112	26571435	12	ITWB10;ITWB11;ITWB12;ITWB13;ITWB14;ITWB15;ITWB2;ITWB3;ITWB4;ITWB5;ITWB6;ITWB7
150648	chr3	27125752	27126083	12	ITWB10;ITWB11;ITWB12;ITWB13;ITWB14;ITWB15;ITWB2;ITWB3;ITWB4;ITWB5;ITWB6;ITWB7
150666	chr3	27233484	27233754	12	ITWB10;ITWB11;ITWB12;ITWB13;ITWB14;ITWB15;ITWB2;ITWB3;ITWB4;ITWB5;ITWB6;ITWB7
150830	chr3	27699356	27699653	12	ITWB10;ITWB11;ITWB12;ITWB13;ITWB14;ITWB15;ITWB2;ITWB3;ITWB4;ITWB5;ITWB6;ITWB7	1	ENSBTAG00000011500.5	0.00420948
151012	chr3	28186370	28186571	12	ITWB10;ITWB11;ITWB12;ITWB13;ITWB14;ITWB15;ITWB2;ITWB3;ITWB4;ITWB5;ITWB6;ITWB7
151186	chr3	28636322	28636542	12	ITWB10;ITWB11;ITWB12;ITWB13;ITWB14;ITWB15;ITWB2;ITWB3;ITWB4;ITWB5;ITWB6;ITWB7
151388	chr3	29053140	29053603	12	ITWB10;ITWB11;ITWB12;ITWB13;ITWB14;ITWB15;ITWB2;ITWB3;ITWB4;ITWB5;ITWB6;ITWB7
151424	chr3	29139113	29139472	12	ITWB10;ITWB11;ITWB12;ITWB13;ITWB14;ITWB15;ITWB2;ITWB3;ITWB4;ITWB5;ITWB6;ITWB7
152091	chr3	30665742	30666391	13	ITWB10;ITWB11;ITWB12;ITWB13;ITWB14;ITWB15;ITWB2;ITWB3;ITWB4;ITWB5;ITWB6;ITWB7;ITWB9
152348	chr3	31312614	31312906	12	ITWB10;ITWB11;ITWB12;ITWB13;ITWB14;ITWB15;ITWB2;ITWB3;ITWB4;ITWB5;ITWB6;ITWB7
152519	chr3	31823599	31823812	13	ITWB10;ITWB11;ITWB12;ITWB13;ITWB14;ITWB15;ITWB2;ITWB3;ITWB4;ITWB5;ITWB6;ITWB7;ITWB9
152604	chr3	32108532	32108934	12	ITWB10;ITWB11;ITWB12;ITWB13;ITWB14;ITWB15;ITWB2;ITWB3;ITWB4;ITWB5;ITWB6;ITWB7
152615	chr3	32135926	32136578	12	ITWB10;ITWB11;ITWB12;ITWB13;ITWB14;ITWB15;ITWB2;ITWB3;ITWB4;ITWB5;ITWB6;ITWB7
152629	chr3	32162602	32163194	12	ITWB10;ITWB11;ITWB12;ITWB13;ITWB14;ITWB15;ITWB2;ITWB3;ITWB4;ITWB5;ITWB6;ITWB7
152636	chr3	32202184	32202597	12	ITWB10;ITWB11;ITWB12;ITWB13;ITWB14;ITWB15;ITWB2;ITWB3;ITWB4;ITWB5;ITWB6;ITWB7	1	ENSBTAG00000000259.5	0.0208807
152653	chr3	32256429	32256768	12	ITWB10;ITWB11;ITWB12;ITWB13;ITWB14;ITWB15;ITWB2;ITWB3;ITWB4;ITWB5;ITWB6;ITWB7
152666	chr3	32292881	32293267	12	ITWB10;ITWB11;ITWB12;ITWB13;ITWB14;ITWB15;ITWB2;ITWB3;ITWB4;ITWB5;ITWB6;ITWB7
153143	chr3	33779304	33779947	13	ITWB10;ITWB11;ITWB12;ITWB13;ITWB14;ITWB15;ITWB2;ITWB3;ITWB4;ITWB5;ITWB6;ITWB7;ITWB9
153149	chr3	33796891	33797425	12	ITWB10;ITWB11;ITWB12;ITWB13;ITWB14;ITWB15;ITWB2;ITWB3;ITWB4;ITWB5;ITWB6;ITWB7	1	ENSBTAG00000031788.3	0.0290644
153165	chr3	33820211	33820491	12	ITWB10;ITWB11;ITWB12;ITWB13;ITWB14;ITWB15;ITWB2;ITWB3;ITWB4;ITWB5;ITWB6;ITWB7
153294	chr3	34127042	34127553	12	ITWB10;ITWB11;ITWB13;ITWB14;ITWB15;ITWB2;ITWB3;ITWB4;ITWB5;ITWB6;ITWB7;ITWB9	1	ENSBTAG00000020641.3	0.0242928
153592	chr3	34758824	34759186	12	ITWB10;ITWB11;ITWB12;ITWB13;ITWB14;ITWB15;ITWB2;ITWB3;ITWB4;ITWB5;ITWB6;ITWB7	2	ENSBTAG00000046771.1;ENSBTAG00000046771.1	0.011534172375338537;0.01407136748814429
153774	chr3	35214666	35215037	12	ITWB10;ITWB11;ITWB12;ITWB13;ITWB14;ITWB15;ITWB2;ITWB3;ITWB4;ITWB5;ITWB6;ITWB7
153918	chr3	35572651	35573299	12	ITWB10;ITWB11;ITWB12;ITWB13;ITWB14;ITWB15;ITWB2;ITWB3;ITWB4;ITWB5;ITWB6;ITWB7
153947	chr3	35601977	35602378	12	ITWB10;ITWB11;ITWB12;ITWB13;ITWB14;ITWB15;ITWB2;ITWB3;ITWB4;ITWB5;ITWB6;ITWB7
154105	chr3	35854931	35855211	12	ITWB10;ITWB11;ITWB12;ITWB13;ITWB14;ITWB15;ITWB2;ITWB3;ITWB4;ITWB5;ITWB6;ITWB7
154506	chr3	36597491	36597929	12	ITWB10;ITWB11;ITWB12;ITWB13;ITWB14;ITWB15;ITWB2;ITWB3;ITWB4;ITWB5;ITWB6;ITWB7
154567	chr3	36772701	36773269	12	ITWB10;ITWB11;ITWB12;ITWB13;ITWB14;ITWB15;ITWB2;ITWB3;ITWB4;ITWB5;ITWB6;ITWB7
154646	chr3	36893005	36893412	12	ITWB10;ITWB11;ITWB12;ITWB13;ITWB14;ITWB15;ITWB2;ITWB3;ITWB4;ITWB5;ITWB6;ITWB7
154768	chr3	37136055	37136532	12	ITWB10;ITWB11;ITWB12;ITWB13;ITWB14;ITWB15;ITWB2;ITWB3;ITWB4;ITWB5;ITWB6;ITWB7
154792	chr3	37156445	37156877	12	ITWB10;ITWB11;ITWB12;ITWB13;ITWB14;ITWB15;ITWB2;ITWB3;ITWB4;ITWB5;ITWB6;ITWB7
154995	chr3	37509271	37509725	12	ITWB10;ITWB11;ITWB12;ITWB13;ITWB14;ITWB15;ITWB2;ITWB3;ITWB4;ITWB5;ITWB6;ITWB7
154997	chr3	37511194	37511664	12	ITWB10;ITWB11;ITWB12;ITWB13;ITWB14;ITWB15;ITWB2;ITWB3;ITWB4;ITWB5;ITWB6;ITWB7
155147	chr3	37830269	37830760	12	ITWB10;ITWB11;ITWB12;ITWB13;ITWB14;ITWB15;ITWB2;ITWB3;ITWB4;ITWB5;ITWB6;ITWB7
155230	chr3	38002304	38002809	12	ITWB10;ITWB11;ITWB12;ITWB13;ITWB14;ITWB15;ITWB2;ITWB3;ITWB4;ITWB5;ITWB6;ITWB7
155246	chr3	38045981	38046491	12	ITWB10;ITWB11;ITWB12;ITWB13;ITWB14;ITWB15;ITWB2;ITWB3;ITWB4;ITWB5;ITWB6;ITWB7
155266	chr3	38095061	38095525	12	ITWB10;ITWB11;ITWB12;ITWB13;ITWB14;ITWB15;ITWB2;ITWB3;ITWB4;ITWB5;ITWB6;ITWB7
155495	chr3	38512057	38512494	12	ITWB10;ITWB11;ITWB12;ITWB13;ITWB14;ITWB15;ITWB2;ITWB3;ITWB4;ITWB5;ITWB6;ITWB7
155654	chr3	38844315	38844870	12	ITWB10;ITWB11;ITWB12;ITWB13;ITWB14;ITWB15;ITWB2;ITWB3;ITWB4;ITWB5;ITWB6;ITWB7
155772	chr3	39043795	39044127	12	ITWB10;ITWB11;ITWB12;ITWB13;ITWB14;ITWB15;ITWB2;ITWB3;ITWB4;ITWB5;ITWB6;ITWB7
155791	chr3	39102389	39102939	12	ITWB10;ITWB11;ITWB12;ITWB13;ITWB14;ITWB15;ITWB2;ITWB3;ITWB4;ITWB5;ITWB6;ITWB7
156085	chr3	39707594	39708050	12	ITWB10;ITWB11;ITWB12;ITWB13;ITWB14;ITWB15;ITWB2;ITWB3;ITWB4;ITWB5;ITWB6;ITWB7
156089	chr3	39714111	39714502	12	ITWB10;ITWB11;ITWB12;ITWB13;ITWB14;ITWB15;ITWB2;ITWB3;ITWB4;ITWB5;ITWB6;ITWB7
156316	chr3	40149670	40150400	13	ITWB10;ITWB11;ITWB12;ITWB13;ITWB14;ITWB15;ITWB2;ITWB3;ITWB4;ITWB5;ITWB6;ITWB7;ITWB9
156476	chr3	40425855	40426139	12	ITWB10;ITWB11;ITWB12;ITWB13;ITWB14;ITWB15;ITWB2;ITWB3;ITWB4;ITWB5;ITWB6;ITWB7
156504	chr3	40467056	40467485	12	ITWB10;ITWB11;ITWB12;ITWB13;ITWB14;ITWB15;ITWB2;ITWB3;ITWB4;ITWB5;ITWB6;ITWB7
156884	chr3	40995545	40995941	12	ITWB10;ITWB11;ITWB12;ITWB13;ITWB14;ITWB15;ITWB2;ITWB3;ITWB4;ITWB5;ITWB6;ITWB7
156942	chr3	41108167	41108395	12	ITWB10;ITWB11;ITWB12;ITWB13;ITWB14;ITWB15;ITWB2;ITWB3;ITWB4;ITWB5;ITWB6;ITWB7
157094	chr3	41355515	41356022	12	ITWB10;ITWB11;ITWB12;ITWB13;ITWB14;ITWB15;ITWB2;ITWB3;ITWB4;ITWB5;ITWB6;ITWB7
157204	chr3	41518233	41518538	12	ITWB10;ITWB11;ITWB12;ITWB13;ITWB14;ITWB15;ITWB2;ITWB3;ITWB4;ITWB5;ITWB6;ITWB7
157255	chr3	41575676	41576080	13	ITWB10;ITWB11;ITWB12;ITWB13;ITWB14;ITWB15;ITWB2;ITWB3;ITWB4;ITWB5;ITWB6;ITWB7;ITWB9
157270	chr3	41599260	41599877	12	ITWB10;ITWB11;ITWB12;ITWB13;ITWB14;ITWB15;ITWB2;ITWB3;ITWB4;ITWB5;ITWB6;ITWB7
157337	chr3	41695005	41695473	12	ITWB10;ITWB11;ITWB12;ITWB13;ITWB14;ITWB15;ITWB2;ITWB3;ITWB4;ITWB5;ITWB6;ITWB7
157399	chr3	41811990	41812415	12	ITWB10;ITWB11;ITWB12;ITWB13;ITWB14;ITWB15;ITWB2;ITWB3;ITWB4;ITWB5;ITWB6;ITWB7
157469	chr3	41988728	41989241	12	ITWB10;ITWB11;ITWB12;ITWB13;ITWB14;ITWB15;ITWB2;ITWB3;ITWB4;ITWB5;ITWB6;ITWB7
157508	chr3	42092501	42092859	12	ITWB10;ITWB11;ITWB12;ITWB13;ITWB14;ITWB15;ITWB2;ITWB3;ITWB4;ITWB5;ITWB6;ITWB7
157581	chr3	42266432	42266925	12	ITWB10;ITWB11;ITWB12;ITWB13;ITWB14;ITWB15;ITWB2;ITWB3;ITWB4;ITWB5;ITWB6;ITWB7
157652	chr3	42405566	42406051	12	ITWB10;ITWB11;ITWB12;ITWB13;ITWB14;ITWB15;ITWB2;ITWB3;ITWB4;ITWB5;ITWB6;ITWB7
157679	chr3	42462401	42462862	12	ITWB10;ITWB11;ITWB12;ITWB13;ITWB14;ITWB15;ITWB2;ITWB3;ITWB4;ITWB5;ITWB6;ITWB7
157856	chr3	42804837	42805139	12	ITWB10;ITWB11;ITWB12;ITWB13;ITWB14;ITWB15;ITWB2;ITWB3;ITWB4;ITWB5;ITWB6;ITWB7
158017	chr3	43103720	43103920	12	ITWB10;ITWB11;ITWB12;ITWB13;ITWB14;ITWB15;ITWB2;ITWB3;ITWB4;ITWB5;ITWB6;ITWB7
158098	chr3	43269589	43270261	12	ITWB10;ITWB11;ITWB12;ITWB13;ITWB14;ITWB15;ITWB2;ITWB3;ITWB4;ITWB5;ITWB6;ITWB7
158219	chr3	43483514	43483814	12	ITWB10;ITWB11;ITWB12;ITWB13;ITWB14;ITWB15;ITWB2;ITWB3;ITWB4;ITWB5;ITWB6;ITWB7
158331	chr3	43637559	43638136	12	ITWB10;ITWB11;ITWB12;ITWB13;ITWB14;ITWB15;ITWB2;ITWB3;ITWB4;ITWB5;ITWB6;ITWB7
158643	chr3	44188131	44188687	12	ITWB10;ITWB11;ITWB12;ITWB13;ITWB14;ITWB15;ITWB2;ITWB3;ITWB4;ITWB5;ITWB6;ITWB7
158859	chr3	44616927	44617306	12	ITWB10;ITWB11;ITWB12;ITWB13;ITWB14;ITWB15;ITWB2;ITWB3;ITWB4;ITWB5;ITWB6;ITWB7
158966	chr3	44809196	44809453	12	ITWB10;ITWB11;ITWB12;ITWB13;ITWB14;ITWB15;ITWB2;ITWB3;ITWB4;ITWB5;ITWB6;ITWB7
159021	chr3	44926958	44927424	12	ITWB10;ITWB11;ITWB12;ITWB13;ITWB14;ITWB15;ITWB2;ITWB3;ITWB4;ITWB5;ITWB6;ITWB7
159050	chr3	45002208	45002570	12	ITWB10;ITWB11;ITWB12;ITWB13;ITWB14;ITWB15;ITWB2;ITWB3;ITWB4;ITWB5;ITWB6;ITWB7
159157	chr3	45207170	45207752	12	ITWB10;ITWB11;ITWB12;ITWB13;ITWB14;ITWB15;ITWB2;ITWB3;ITWB4;ITWB5;ITWB6;ITWB7
159215	chr3	45320221	45320460	12	ITWB10;ITWB11;ITWB12;ITWB13;ITWB14;ITWB15;ITWB2;ITWB3;ITWB4;ITWB5;ITWB6;ITWB7
159535	chr3	45782751	45783233	12	ITWB11;ITWB12;ITWB13;ITWB14;ITWB15;ITWB2;ITWB3;ITWB4;ITWB5;ITWB6;ITWB7;ITWB9
159851	chr3	46227554	46227850	12	ITWB10;ITWB11;ITWB12;ITWB13;ITWB14;ITWB15;ITWB2;ITWB3;ITWB4;ITWB5;ITWB6;ITWB7
160090	chr3	46686009	46686468	12	ITWB10;ITWB11;ITWB12;ITWB13;ITWB14;ITWB15;ITWB2;ITWB3;ITWB4;ITWB5;ITWB6;ITWB7
160181	chr3	46859724	46859918	12	ITWB10;ITWB11;ITWB12;ITWB13;ITWB14;ITWB15;ITWB2;ITWB3;ITWB4;ITWB5;ITWB6;ITWB7				1	ENSBTAG00000045341.1	0.097
160352	chr3	47218719	47219064	12	ITWB10;ITWB11;ITWB12;ITWB13;ITWB14;ITWB15;ITWB2;ITWB3;ITWB4;ITWB5;ITWB6;ITWB7
160816	chr3	48138593	48139017	12	ITWB10;ITWB11;ITWB12;ITWB13;ITWB14;ITWB15;ITWB2;ITWB3;ITWB4;ITWB5;ITWB6;ITWB7
160928	chr3	48426267	48426621	12	ITWB10;ITWB11;ITWB12;ITWB13;ITWB14;ITWB15;ITWB2;ITWB3;ITWB4;ITWB5;ITWB6;ITWB7
161269	chr3	49193045	49193358	12	ITWB10;ITWB11;ITWB12;ITWB13;ITWB14;ITWB15;ITWB2;ITWB3;ITWB4;ITWB5;ITWB6;ITWB7
161301	chr3	49293844	49294303	12	ITWB10;ITWB11;ITWB12;ITWB13;ITWB14;ITWB15;ITWB2;ITWB3;ITWB4;ITWB5;ITWB6;ITWB7
161310	chr3	49316840	49317449	12	ITWB10;ITWB11;ITWB12;ITWB13;ITWB14;ITWB15;ITWB2;ITWB3;ITWB4;ITWB5;ITWB6;ITWB7
161328	chr3	49358151	49358617	12	ITWB10;ITWB11;ITWB12;ITWB13;ITWB14;ITWB15;ITWB2;ITWB3;ITWB4;ITWB5;ITWB6;ITWB7
161772	chr3	50350128	50350564	12	ITWB10;ITWB11;ITWB12;ITWB13;ITWB14;ITWB15;ITWB2;ITWB3;ITWB4;ITWB5;ITWB6;ITWB7	1	ENSBTAG00000027321.4	0.00409163
161989	chr3	50716671	50717049	12	ITWB10;ITWB11;ITWB12;ITWB13;ITWB14;ITWB15;ITWB2;ITWB3;ITWB4;ITWB5;ITWB6;ITWB7
162375	chr3	51433625	51433899	12	ITWB10;ITWB11;ITWB12;ITWB13;ITWB14;ITWB15;ITWB2;ITWB3;ITWB4;ITWB5;ITWB6;ITWB7	2	ENSBTAG00000006167.5;ENSBTAG00000006167.5	0.0029516638119553157;0.004386667093592905
162611	chr3	51921713	51922070	12	ITWB10;ITWB11;ITWB12;ITWB13;ITWB14;ITWB15;ITWB2;ITWB3;ITWB4;ITWB5;ITWB6;ITWB7
162612	chr3	51922461	51922817	12	ITWB10;ITWB11;ITWB12;ITWB13;ITWB14;ITWB15;ITWB2;ITWB3;ITWB4;ITWB5;ITWB6;ITWB7
162675	chr3	52086626	52087181	12	ITWB10;ITWB11;ITWB12;ITWB13;ITWB14;ITWB15;ITWB2;ITWB3;ITWB4;ITWB5;ITWB6;ITWB7
162722	chr3	52179363	52179891	12	ITWB10;ITWB11;ITWB12;ITWB13;ITWB14;ITWB15;ITWB2;ITWB3;ITWB4;ITWB5;ITWB6;ITWB7
162752	chr3	52208408	52208785	12	ITWB10;ITWB11;ITWB12;ITWB13;ITWB14;ITWB15;ITWB2;ITWB3;ITWB4;ITWB5;ITWB6;ITWB7	1	ENSBTAG00000046077.1	0.034188
162827	chr3	52367109	52367419	12	ITWB10;ITWB11;ITWB12;ITWB13;ITWB14;ITWB15;ITWB2;ITWB3;ITWB4;ITWB5;ITWB6;ITWB7
162933	chr3	52518783	52519469	13	ITWB10;ITWB11;ITWB12;ITWB13;ITWB14;ITWB15;ITWB2;ITWB3;ITWB4;ITWB5;ITWB6;ITWB7;ITWB9
163043	chr3	52786745	52786974	12	ITWB10;ITWB11;ITWB12;ITWB13;ITWB14;ITWB15;ITWB2;ITWB3;ITWB4;ITWB5;ITWB6;ITWB7
163151	chr3	52997200	52997782	12	ITWB10;ITWB11;ITWB12;ITWB13;ITWB14;ITWB15;ITWB2;ITWB3;ITWB4;ITWB5;ITWB6;ITWB7
163270	chr3	53274015	53274284	12	ITWB10;ITWB11;ITWB12;ITWB13;ITWB14;ITWB15;ITWB2;ITWB3;ITWB4;ITWB5;ITWB6;ITWB7
163686	chr3	54287606	54287752	12	ITWB10;ITWB11;ITWB12;ITWB13;ITWB14;ITWB15;ITWB2;ITWB3;ITWB4;ITWB5;ITWB6;ITWB7
163697	chr3	54308264	54308467	12	ITWB10;ITWB11;ITWB12;ITWB13;ITWB14;ITWB15;ITWB2;ITWB3;ITWB4;ITWB5;ITWB6;ITWB7	1	ENSBTAG00000017670.5	0.0130934
163765	chr3	54474665	54474984	12	ITWB10;ITWB11;ITWB12;ITWB13;ITWB14;ITWB15;ITWB2;ITWB3;ITWB4;ITWB5;ITWB6;ITWB7
163788	chr3	54525637	54526127	12	ITWB10;ITWB11;ITWB12;ITWB13;ITWB14;ITWB15;ITWB2;ITWB3;ITWB4;ITWB5;ITWB6;ITWB7
163936	chr3	54848140	54848629	12	ITWB10;ITWB11;ITWB12;ITWB13;ITWB14;ITWB15;ITWB2;ITWB3;ITWB4;ITWB5;ITWB6;ITWB7	1	ENSBTAG00000038625.2	0.0066409
164009	chr3	55005016	55005368	12	ITWB10;ITWB11;ITWB12;ITWB13;ITWB14;ITWB15;ITWB2;ITWB3;ITWB4;ITWB5;ITWB6;ITWB7
164039	chr3	55046165	55046536	12	ITWB10;ITWB11;ITWB12;ITWB13;ITWB14;ITWB15;ITWB2;ITWB3;ITWB4;ITWB5;ITWB6;ITWB7	1	ENSBTAG00000038500.2	0.00810048
164070	chr3	55120455	55121051	12	ITWB10;ITWB11;ITWB12;ITWB13;ITWB14;ITWB15;ITWB2;ITWB3;ITWB4;ITWB5;ITWB6;ITWB7	1	ENSBTAG00000000505.4	0.00987998
164268	chr3	55444026	55444449	12	ITWB10;ITWB11;ITWB13;ITWB14;ITWB15;ITWB2;ITWB3;ITWB4;ITWB5;ITWB6;ITWB7;ITWB9
164272	chr3	55445482	55445670	12	ITWB10;ITWB11;ITWB12;ITWB13;ITWB14;ITWB15;ITWB2;ITWB3;ITWB4;ITWB5;ITWB6;ITWB7
164282	chr3	55481608	55482137	12	ITWB10;ITWB11;ITWB12;ITWB13;ITWB14;ITWB15;ITWB2;ITWB3;ITWB4;ITWB5;ITWB6;ITWB7
164300	chr3	55502640	55503021	12	ITWB10;ITWB11;ITWB12;ITWB13;ITWB14;ITWB15;ITWB2;ITWB3;ITWB4;ITWB5;ITWB6;ITWB7
164305	chr3	55505594	55506021	12	ITWB10;ITWB11;ITWB12;ITWB13;ITWB14;ITWB15;ITWB2;ITWB3;ITWB4;ITWB5;ITWB6;ITWB7
164308	chr3	55506969	55507344	12	ITWB10;ITWB11;ITWB12;ITWB13;ITWB14;ITWB15;ITWB2;ITWB3;ITWB4;ITWB5;ITWB6;ITWB7
164529	chr3	55998046	55998324	12	ITWB10;ITWB12;ITWB13;ITWB14;ITWB15;ITWB2;ITWB3;ITWB4;ITWB5;ITWB6;ITWB7;ITWB9
164568	chr3	56085332	56085747	12	ITWB10;ITWB11;ITWB12;ITWB13;ITWB14;ITWB15;ITWB2;ITWB3;ITWB4;ITWB5;ITWB6;ITWB7
164728	chr3	56318002	56318369	12	ITWB10;ITWB11;ITWB12;ITWB13;ITWB14;ITWB15;ITWB2;ITWB4;ITWB5;ITWB6;ITWB7;ITWB9
164951	chr3	56792780	56793177	12	ITWB10;ITWB11;ITWB12;ITWB13;ITWB14;ITWB15;ITWB2;ITWB3;ITWB4;ITWB5;ITWB6;ITWB7
165433	chr3	57729333	57729714	12	ITWB10;ITWB11;ITWB12;ITWB13;ITWB14;ITWB15;ITWB2;ITWB3;ITWB4;ITWB5;ITWB6;ITWB7	1	ENSBTAG00000008161.5	0.0112326
165463	chr3	57798036	57798207	12	ITWB10;ITWB11;ITWB12;ITWB13;ITWB14;ITWB15;ITWB2;ITWB3;ITWB4;ITWB5;ITWB6;ITWB7
165473	chr3	57823390	57823939	12	ITWB10;ITWB11;ITWB12;ITWB13;ITWB14;ITWB15;ITWB2;ITWB3;ITWB4;ITWB5;ITWB6;ITWB7	1	ENSBTAG00000012907.4	0.014037
165517	chr3	57860250	57860671	12	ITWB10;ITWB11;ITWB12;ITWB13;ITWB14;ITWB15;ITWB2;ITWB3;ITWB4;ITWB5;ITWB6;ITWB7
165562	chr3	57986738	57987009	12	ITWB10;ITWB11;ITWB12;ITWB13;ITWB14;ITWB15;ITWB2;ITWB3;ITWB4;ITWB5;ITWB6;ITWB7
165687	chr3	58234371	58235161	12	ITWB10;ITWB11;ITWB12;ITWB13;ITWB14;ITWB15;ITWB2;ITWB3;ITWB4;ITWB5;ITWB6;ITWB7
165792	chr3	58390245	58390794	12	ITWB10;ITWB11;ITWB12;ITWB13;ITWB14;ITWB15;ITWB2;ITWB3;ITWB4;ITWB6;ITWB7;ITWB9
166024	chr3	58783952	58784342	12	ITWB10;ITWB11;ITWB12;ITWB13;ITWB14;ITWB15;ITWB2;ITWB3;ITWB4;ITWB5;ITWB6;ITWB7
166046	chr3	58849526	58849851	12	ITWB10;ITWB11;ITWB12;ITWB13;ITWB14;ITWB15;ITWB2;ITWB3;ITWB4;ITWB5;ITWB6;ITWB7
166207	chr3	59172272	59172940	12	ITWB10;ITWB11;ITWB12;ITWB13;ITWB14;ITWB15;ITWB2;ITWB3;ITWB4;ITWB5;ITWB6;ITWB7	1	ENSBTAG00000013778.5	0.00785282	1	ENSBTAG00000047351.1	0.0975
166215	chr3	59176294	59176473	12	ITWB10;ITWB11;ITWB12;ITWB13;ITWB14;ITWB15;ITWB2;ITWB3;ITWB4;ITWB5;ITWB6;ITWB7	3	ENSBTAG00000013778.5;ENSBTAG00000013778.5;ENSBTAG00000047351.1	0.0021042732028448835;0.0029925103651197004;0.04558186911128088
166482	chr3	59757357	59757837	12	ITWB10;ITWB11;ITWB12;ITWB13;ITWB14;ITWB15;ITWB2;ITWB3;ITWB4;ITWB5;ITWB6;ITWB7	2	ENSBTAG00000020010.4;ENSBTAG00000020010.4	0.009554140127388535;0.01009845998485231
166537	chr3	59844712	59845065	12	ITWB10;ITWB11;ITWB12;ITWB13;ITWB14;ITWB15;ITWB2;ITWB3;ITWB4;ITWB5;ITWB6;ITWB7
166557	chr3	59893870	59894221	13	ITWB10;ITWB11;ITWB12;ITWB13;ITWB14;ITWB15;ITWB2;ITWB3;ITWB4;ITWB5;ITWB6;ITWB7;ITWB9				1	ENSBTAG00000010445.4	0.1755
166640	chr3	60104546	60105124	12	ITWB10;ITWB11;ITWB12;ITWB13;ITWB14;ITWB15;ITWB2;ITWB3;ITWB4;ITWB5;ITWB6;ITWB7	1	ENSBTAG00000011953.5	0.0085055
166744	chr3	60346817	60347471	12	ITWB10;ITWB11;ITWB12;ITWB13;ITWB14;ITWB15;ITWB2;ITWB3;ITWB4;ITWB5;ITWB6;ITWB7	1	ENSBTAG00000046450.1	0.98941
166798	chr3	60413968	60414292	12	ITWB10;ITWB11;ITWB12;ITWB13;ITWB14;ITWB15;ITWB2;ITWB3;ITWB4;ITWB5;ITWB6;ITWB7
166979	chr3	60796004	60796243	12	ITWB10;ITWB11;ITWB12;ITWB13;ITWB14;ITWB15;ITWB2;ITWB3;ITWB4;ITWB5;ITWB6;ITWB7
167119	chr3	61082061	61082315	12	ITWB10;ITWB11;ITWB12;ITWB13;ITWB14;ITWB15;ITWB2;ITWB3;ITWB4;ITWB5;ITWB6;ITWB7
167473	chr3	61692919	61693134	12	ITWB10;ITWB11;ITWB12;ITWB13;ITWB14;ITWB15;ITWB2;ITWB3;ITWB4;ITWB5;ITWB6;ITWB7
167476	chr3	61696015	61696350	12	ITWB10;ITWB11;ITWB12;ITWB13;ITWB14;ITWB15;ITWB2;ITWB3;ITWB4;ITWB5;ITWB6;ITWB7
167495	chr3	61727401	61727853	12	ITWB10;ITWB11;ITWB12;ITWB13;ITWB14;ITWB15;ITWB2;ITWB3;ITWB4;ITWB5;ITWB6;ITWB7
167558	chr3	61861836	61862075	12	ITWB10;ITWB11;ITWB12;ITWB13;ITWB14;ITWB15;ITWB2;ITWB3;ITWB4;ITWB5;ITWB6;ITWB7
167668	chr3	62021198	62021559	12	ITWB10;ITWB11;ITWB12;ITWB13;ITWB14;ITWB15;ITWB2;ITWB3;ITWB4;ITWB5;ITWB6;ITWB7
167691	chr3	62085428	62085929	12	ITWB10;ITWB11;ITWB12;ITWB13;ITWB14;ITWB15;ITWB2;ITWB3;ITWB4;ITWB5;ITWB6;ITWB7
167798	chr3	62257607	62257964	12	ITWB10;ITWB11;ITWB12;ITWB13;ITWB14;ITWB15;ITWB2;ITWB3;ITWB4;ITWB5;ITWB6;ITWB7
167892	chr3	62400235	62400613	12	ITWB10;ITWB11;ITWB12;ITWB13;ITWB14;ITWB15;ITWB2;ITWB3;ITWB4;ITWB5;ITWB6;ITWB7
167919	chr3	62426433	62426691	12	ITWB10;ITWB11;ITWB12;ITWB13;ITWB14;ITWB15;ITWB2;ITWB3;ITWB4;ITWB5;ITWB6;ITWB7
168069	chr3	62668041	62668641	12	ITWB10;ITWB11;ITWB12;ITWB13;ITWB14;ITWB15;ITWB2;ITWB3;ITWB4;ITWB5;ITWB6;ITWB7
168489	chr3	63158015	63158324	12	ITWB10;ITWB11;ITWB12;ITWB13;ITWB14;ITWB15;ITWB2;ITWB3;ITWB4;ITWB5;ITWB6;ITWB7
168495	chr3	63163399	63163780	12	ITWB10;ITWB11;ITWB12;ITWB13;ITWB14;ITWB15;ITWB2;ITWB3;ITWB4;ITWB5;ITWB6;ITWB7
169178	chr3	64243717	64244285	12	ITWB10;ITWB11;ITWB12;ITWB13;ITWB14;ITWB15;ITWB2;ITWB3;ITWB4;ITWB5;ITWB6;ITWB7
169301	chr3	64494954	64495412	12	ITWB10;ITWB11;ITWB12;ITWB13;ITWB14;ITWB15;ITWB2;ITWB3;ITWB4;ITWB5;ITWB6;ITWB7
169575	chr3	64973164	64973644	12	ITWB10;ITWB11;ITWB12;ITWB13;ITWB14;ITWB15;ITWB2;ITWB3;ITWB4;ITWB5;ITWB6;ITWB7
169858	chr3	65446401	65447016	12	ITWB10;ITWB11;ITWB12;ITWB13;ITWB14;ITWB15;ITWB2;ITWB3;ITWB4;ITWB5;ITWB6;ITWB7
169894	chr3	65510261	65510600	12	ITWB10;ITWB11;ITWB12;ITWB13;ITWB14;ITWB15;ITWB2;ITWB3;ITWB4;ITWB5;ITWB6;ITWB7
169919	chr3	65547131	65547436	12	ITWB10;ITWB11;ITWB12;ITWB13;ITWB14;ITWB15;ITWB2;ITWB3;ITWB4;ITWB5;ITWB6;ITWB7
170016	chr3	65729584	65729965	12	ITWB10;ITWB11;ITWB12;ITWB13;ITWB14;ITWB15;ITWB2;ITWB3;ITWB4;ITWB5;ITWB6;ITWB7
170069	chr3	65840618	65840805	12	ITWB10;ITWB11;ITWB12;ITWB13;ITWB14;ITWB15;ITWB2;ITWB3;ITWB4;ITWB5;ITWB6;ITWB7
170092	chr3	65880682	65881210	12	ITWB10;ITWB11;ITWB12;ITWB13;ITWB14;ITWB15;ITWB2;ITWB3;ITWB4;ITWB5;ITWB6;ITWB7
170132	chr3	65926771	65927275	12	ITWB10;ITWB11;ITWB12;ITWB13;ITWB14;ITWB15;ITWB2;ITWB3;ITWB4;ITWB5;ITWB6;ITWB7
170254	chr3	66075603	66076101	12	ITWB10;ITWB11;ITWB12;ITWB13;ITWB14;ITWB15;ITWB2;ITWB3;ITWB4;ITWB5;ITWB6;ITWB7
170397	chr3	66359697	66360090	12	ITWB10;ITWB11;ITWB12;ITWB13;ITWB14;ITWB15;ITWB2;ITWB3;ITWB4;ITWB5;ITWB6;ITWB7
170504	chr3	66545373	66545730	12	ITWB10;ITWB11;ITWB12;ITWB13;ITWB14;ITWB15;ITWB2;ITWB3;ITWB4;ITWB5;ITWB6;ITWB7
170564	chr3	66672320	66672626	12	ITWB10;ITWB11;ITWB12;ITWB13;ITWB14;ITWB15;ITWB2;ITWB3;ITWB4;ITWB5;ITWB6;ITWB7
170583	chr3	66747306	66747686	12	ITWB10;ITWB11;ITWB12;ITWB13;ITWB14;ITWB15;ITWB2;ITWB3;ITWB4;ITWB5;ITWB6;ITWB7
170735	chr3	67012097	67012322	12	ITWB10;ITWB11;ITWB12;ITWB13;ITWB14;ITWB15;ITWB2;ITWB3;ITWB4;ITWB5;ITWB6;ITWB7	1	ENSBTAG00000008921.5	0.0040892
170863	chr3	67201185	67201632	12	ITWB10;ITWB11;ITWB12;ITWB13;ITWB14;ITWB15;ITWB2;ITWB3;ITWB4;ITWB5;ITWB6;ITWB7	1	ENSBTAG00000020761.5	0.00750138
171356	chr3	68337676	68338035	12	ITWB10;ITWB11;ITWB12;ITWB13;ITWB14;ITWB15;ITWB2;ITWB3;ITWB4;ITWB5;ITWB6;ITWB7
171366	chr3	68348006	68348261	12	ITWB10;ITWB11;ITWB12;ITWB13;ITWB14;ITWB15;ITWB2;ITWB3;ITWB4;ITWB5;ITWB6;ITWB7
171437	chr3	68490713	68491109	12	ITWB10;ITWB11;ITWB12;ITWB13;ITWB14;ITWB15;ITWB2;ITWB3;ITWB4;ITWB5;ITWB6;ITWB7
171534	chr3	68673280	68673848	12	ITWB10;ITWB11;ITWB12;ITWB13;ITWB14;ITWB15;ITWB2;ITWB3;ITWB4;ITWB5;ITWB6;ITWB7
171706	chr3	69034273	69034481	12	ITWB10;ITWB11;ITWB12;ITWB13;ITWB14;ITWB15;ITWB2;ITWB3;ITWB4;ITWB5;ITWB6;ITWB7
171787	chr3	69217980	69218308	12	ITWB10;ITWB11;ITWB12;ITWB13;ITWB14;ITWB15;ITWB2;ITWB3;ITWB4;ITWB5;ITWB6;ITWB7
171939	chr3	69516179	69516676	12	ITWB10;ITWB11;ITWB12;ITWB13;ITWB14;ITWB15;ITWB2;ITWB3;ITWB4;ITWB5;ITWB6;ITWB7
172479	chr3	70569672	70569873	12	ITWB10;ITWB11;ITWB12;ITWB13;ITWB14;ITWB15;ITWB2;ITWB3;ITWB4;ITWB5;ITWB6;ITWB7
172781	chr3	71111910	71112308	12	ITWB10;ITWB11;ITWB12;ITWB13;ITWB14;ITWB15;ITWB2;ITWB3;ITWB4;ITWB5;ITWB6;ITWB7
172824	chr3	71186635	71187137	12	ITWB10;ITWB11;ITWB12;ITWB13;ITWB14;ITWB15;ITWB2;ITWB3;ITWB4;ITWB5;ITWB6;ITWB7
172847	chr3	71206218	71206685	12	ITWB10;ITWB11;ITWB12;ITWB13;ITWB14;ITWB15;ITWB2;ITWB3;ITWB4;ITWB5;ITWB6;ITWB7
173048	chr3	71621747	71621989	12	ITWB10;ITWB11;ITWB12;ITWB13;ITWB14;ITWB15;ITWB2;ITWB3;ITWB4;ITWB5;ITWB6;ITWB7
173342	chr3	72191544	72191722	12	ITWB10;ITWB11;ITWB12;ITWB13;ITWB14;ITWB15;ITWB2;ITWB3;ITWB4;ITWB5;ITWB6;ITWB7
173360	chr3	72211382	72211656	12	ITWB10;ITWB11;ITWB12;ITWB13;ITWB14;ITWB15;ITWB2;ITWB3;ITWB4;ITWB5;ITWB6;ITWB7
173466	chr3	72414955	72415398	12	ITWB10;ITWB11;ITWB12;ITWB13;ITWB14;ITWB15;ITWB2;ITWB3;ITWB4;ITWB5;ITWB6;ITWB7
173696	chr3	72854106	72854537	12	ITWB10;ITWB11;ITWB12;ITWB13;ITWB14;ITWB15;ITWB2;ITWB3;ITWB4;ITWB5;ITWB6;ITWB7				1	ENSBTAG00000045629.1	0.2155
173874	chr3	73190207	73190510	12	ITWB10;ITWB11;ITWB12;ITWB13;ITWB14;ITWB15;ITWB2;ITWB3;ITWB4;ITWB5;ITWB6;ITWB7
173932	chr3	73254088	73254638	12	ITWB10;ITWB11;ITWB12;ITWB13;ITWB14;ITWB15;ITWB2;ITWB3;ITWB4;ITWB5;ITWB6;ITWB7
173974	chr3	73311788	73312142	12	ITWB10;ITWB11;ITWB12;ITWB13;ITWB14;ITWB15;ITWB2;ITWB3;ITWB4;ITWB5;ITWB6;ITWB7
174160	chr3	73578787	73579433	12	ITWB10;ITWB11;ITWB12;ITWB13;ITWB14;ITWB15;ITWB2;ITWB3;ITWB4;ITWB5;ITWB6;ITWB7
174319	chr3	73800144	73800344	12	ITWB10;ITWB11;ITWB12;ITWB13;ITWB14;ITWB15;ITWB2;ITWB3;ITWB4;ITWB5;ITWB6;ITWB7
174328	chr3	73805171	73805465	12	ITWB10;ITWB11;ITWB12;ITWB13;ITWB14;ITWB15;ITWB2;ITWB3;ITWB4;ITWB5;ITWB6;ITWB7
174344	chr3	73836749	73837141	12	ITWB10;ITWB11;ITWB12;ITWB13;ITWB14;ITWB15;ITWB2;ITWB3;ITWB4;ITWB5;ITWB6;ITWB7
174480	chr3	74031029	74031606	12	ITWB10;ITWB11;ITWB12;ITWB13;ITWB14;ITWB15;ITWB2;ITWB3;ITWB4;ITWB5;ITWB6;ITWB7
174861	chr3	74691328	74691744	12	ITWB10;ITWB11;ITWB12;ITWB13;ITWB14;ITWB15;ITWB2;ITWB3;ITWB4;ITWB5;ITWB6;ITWB7
174976	chr3	74951526	74951937	12	ITWB10;ITWB11;ITWB12;ITWB13;ITWB14;ITWB15;ITWB2;ITWB3;ITWB4;ITWB5;ITWB6;ITWB7
175026	chr3	75057111	75057551	12	ITWB10;ITWB11;ITWB12;ITWB13;ITWB14;ITWB15;ITWB2;ITWB3;ITWB4;ITWB5;ITWB6;ITWB7
175031	chr3	75059150	75059336	12	ITWB10;ITWB11;ITWB12;ITWB13;ITWB14;ITWB15;ITWB2;ITWB3;ITWB4;ITWB5;ITWB6;ITWB7
175039	chr3	75077398	75077498	12	ITWB10;ITWB11;ITWB12;ITWB13;ITWB14;ITWB15;ITWB2;ITWB3;ITWB4;ITWB5;ITWB6;ITWB7
175056	chr3	75097423	75097827	12	ITWB10;ITWB11;ITWB12;ITWB13;ITWB14;ITWB15;ITWB2;ITWB3;ITWB4;ITWB5;ITWB6;ITWB7
175190	chr3	75296235	75296710	12	ITWB10;ITWB11;ITWB12;ITWB13;ITWB14;ITWB15;ITWB2;ITWB3;ITWB4;ITWB5;ITWB6;ITWB7	1	ENSBTAG00000008243.4	0.0122923
175598	chr3	75951377	75951676	12	ITWB10;ITWB11;ITWB12;ITWB13;ITWB14;ITWB15;ITWB2;ITWB3;ITWB4;ITWB5;ITWB6;ITWB7
175655	chr3	76050212	76050793	12	ITWB10;ITWB11;ITWB12;ITWB13;ITWB14;ITWB15;ITWB2;ITWB3;ITWB4;ITWB5;ITWB6;ITWB7
175839	chr3	76437246	76437733	12	ITWB10;ITWB11;ITWB12;ITWB13;ITWB14;ITWB15;ITWB2;ITWB3;ITWB4;ITWB5;ITWB6;ITWB7
176045	chr3	76959233	76959683	12	ITWB10;ITWB11;ITWB12;ITWB13;ITWB14;ITWB15;ITWB2;ITWB3;ITWB4;ITWB5;ITWB6;ITWB7
176360	chr3	77782607	77783194	12	ITWB10;ITWB11;ITWB12;ITWB13;ITWB14;ITWB15;ITWB2;ITWB3;ITWB4;ITWB5;ITWB6;ITWB7
177019	chr3	79226773	79227271	12	ITWB10;ITWB11;ITWB12;ITWB13;ITWB14;ITWB15;ITWB2;ITWB3;ITWB4;ITWB5;ITWB6;ITWB7
177720	chr3	80798758	80799268	12	ITWB10;ITWB11;ITWB12;ITWB13;ITWB14;ITWB15;ITWB2;ITWB3;ITWB4;ITWB5;ITWB6;ITWB7
177773	chr3	80911057	80911258	12	ITWB10;ITWB11;ITWB12;ITWB13;ITWB14;ITWB15;ITWB2;ITWB3;ITWB4;ITWB5;ITWB6;ITWB7
177858	chr3	81125559	81125911	12	ITWB10;ITWB11;ITWB12;ITWB13;ITWB14;ITWB15;ITWB2;ITWB3;ITWB4;ITWB5;ITWB6;ITWB7
177862	chr3	81140094	81140376	12	ITWB10;ITWB11;ITWB12;ITWB13;ITWB14;ITWB15;ITWB2;ITWB3;ITWB4;ITWB5;ITWB6;ITWB7
177874	chr3	81163540	81164339	12	ITWB10;ITWB11;ITWB12;ITWB13;ITWB14;ITWB15;ITWB2;ITWB3;ITWB4;ITWB5;ITWB6;ITWB7
177886	chr3	81202506	81202881	12	ITWB10;ITWB11;ITWB12;ITWB13;ITWB14;ITWB15;ITWB2;ITWB3;ITWB4;ITWB5;ITWB6;ITWB7
178203	chr3	82037706	82038182	12	ITWB10;ITWB11;ITWB12;ITWB13;ITWB14;ITWB15;ITWB2;ITWB3;ITWB4;ITWB5;ITWB6;ITWB7
178232	chr3	82114090	82114604	12	ITWB10;ITWB11;ITWB12;ITWB13;ITWB14;ITWB15;ITWB2;ITWB3;ITWB4;ITWB5;ITWB6;ITWB7
178261	chr3	82216321	82216711	12	ITWB10;ITWB11;ITWB12;ITWB13;ITWB14;ITWB15;ITWB2;ITWB3;ITWB4;ITWB5;ITWB6;ITWB7
178383	chr3	82473177	82473593	12	ITWB10;ITWB11;ITWB12;ITWB13;ITWB14;ITWB15;ITWB2;ITWB3;ITWB4;ITWB5;ITWB6;ITWB7
178986	chr3	83922115	83922420	12	ITWB10;ITWB11;ITWB12;ITWB13;ITWB14;ITWB15;ITWB2;ITWB3;ITWB4;ITWB5;ITWB6;ITWB7
179172	chr3	84276867	84277178	12	ITWB10;ITWB11;ITWB12;ITWB13;ITWB14;ITWB15;ITWB2;ITWB3;ITWB4;ITWB5;ITWB6;ITWB7
179198	chr3	84319689	84320138	12	ITWB10;ITWB11;ITWB12;ITWB13;ITWB14;ITWB15;ITWB2;ITWB3;ITWB4;ITWB5;ITWB6;ITWB7
179367	chr3	84599592	84599976	12	ITWB10;ITWB11;ITWB12;ITWB13;ITWB14;ITWB15;ITWB2;ITWB3;ITWB4;ITWB5;ITWB6;ITWB7
179449	chr3	84761791	84762260	12	ITWB10;ITWB11;ITWB12;ITWB13;ITWB14;ITWB15;ITWB2;ITWB3;ITWB4;ITWB5;ITWB6;ITWB7
179627	chr3	85106945	85107323	12	ITWB10;ITWB11;ITWB12;ITWB13;ITWB14;ITWB15;ITWB2;ITWB3;ITWB4;ITWB5;ITWB6;ITWB7
179739	chr3	85379827	85380100	12	ITWB10;ITWB11;ITWB12;ITWB13;ITWB14;ITWB15;ITWB2;ITWB3;ITWB4;ITWB5;ITWB6;ITWB7
179928	chr3	85948766	85949260	12	ITWB10;ITWB11;ITWB12;ITWB13;ITWB14;ITWB15;ITWB2;ITWB3;ITWB4;ITWB5;ITWB6;ITWB7
179969	chr3	86058300	86058606	12	ITWB10;ITWB11;ITWB12;ITWB13;ITWB14;ITWB15;ITWB2;ITWB3;ITWB4;ITWB5;ITWB6;ITWB7
179990	chr3	86123177	86123621	12	ITWB10;ITWB11;ITWB12;ITWB13;ITWB14;ITWB15;ITWB2;ITWB3;ITWB4;ITWB5;ITWB6;ITWB7
180030	chr3	86211633	86211994	12	ITWB10;ITWB11;ITWB12;ITWB13;ITWB14;ITWB15;ITWB2;ITWB3;ITWB4;ITWB5;ITWB6;ITWB7
180236	chr3	86701011	86701371	12	ITWB10;ITWB11;ITWB12;ITWB13;ITWB14;ITWB15;ITWB2;ITWB3;ITWB4;ITWB5;ITWB6;ITWB7	1	ENSBTAG00000030671.2	0.00528053
180239	chr3	86701851	86702147	12	ITWB10;ITWB11;ITWB12;ITWB13;ITWB14;ITWB15;ITWB2;ITWB3;ITWB4;ITWB5;ITWB6;ITWB7	1	ENSBTAG00000030671.2	0.00434177
180433	chr3	87280052	87280546	12	ITWB10;ITWB11;ITWB12;ITWB13;ITWB14;ITWB15;ITWB2;ITWB3;ITWB4;ITWB5;ITWB6;ITWB7
180511	chr3	87610582	87610996	12	ITWB10;ITWB11;ITWB12;ITWB13;ITWB14;ITWB15;ITWB2;ITWB3;ITWB4;ITWB5;ITWB6;ITWB7
180663	chr3	88073067	88073664	12	ITWB10;ITWB11;ITWB12;ITWB13;ITWB14;ITWB15;ITWB2;ITWB3;ITWB4;ITWB5;ITWB6;ITWB7
181043	chr3	89266421	89266804	12	ITWB10;ITWB11;ITWB12;ITWB13;ITWB14;ITWB15;ITWB2;ITWB3;ITWB4;ITWB5;ITWB6;ITWB7
181069	chr3	89331835	89332064	12	ITWB10;ITWB11;ITWB12;ITWB13;ITWB14;ITWB15;ITWB2;ITWB3;ITWB4;ITWB5;ITWB6;ITWB7
181237	chr3	89795301	89795614	12	ITWB10;ITWB11;ITWB12;ITWB13;ITWB14;ITWB15;ITWB2;ITWB3;ITWB4;ITWB5;ITWB6;ITWB7
181287	chr3	89997476	89998089	12	ITWB10;ITWB11;ITWB12;ITWB13;ITWB14;ITWB15;ITWB2;ITWB3;ITWB4;ITWB5;ITWB6;ITWB7	3	ENSBTAG00000009314.5;ENSBTAG00000009314.5;ENSBTAG00000009314.5	0.007705070514593127;0.008007942624985304;0.007736480090868934
181625	chr3	91048518	91048928	12	ITWB10;ITWB11;ITWB12;ITWB13;ITWB14;ITWB15;ITWB2;ITWB3;ITWB4;ITWB5;ITWB6;ITWB7
181700	chr3	91246076	91246669	12	ITWB10;ITWB11;ITWB12;ITWB13;ITWB14;ITWB15;ITWB2;ITWB3;ITWB4;ITWB5;ITWB6;ITWB7
181742	chr3	91381318	91381751	12	ITWB10;ITWB11;ITWB12;ITWB13;ITWB14;ITWB15;ITWB2;ITWB3;ITWB4;ITWB5;ITWB6;ITWB7
181753	chr3	91388864	91389570	12	ITWB10;ITWB11;ITWB12;ITWB13;ITWB14;ITWB15;ITWB2;ITWB3;ITWB4;ITWB5;ITWB7;ITWB9
181908	chr3	91836795	91837389	12	ITWB10;ITWB11;ITWB12;ITWB13;ITWB14;ITWB15;ITWB2;ITWB3;ITWB4;ITWB5;ITWB6;ITWB7
181911	chr3	91839453	91839888	12	ITWB10;ITWB11;ITWB12;ITWB13;ITWB14;ITWB15;ITWB2;ITWB3;ITWB4;ITWB5;ITWB6;ITWB7
181933	chr3	91883648	91883829	12	ITWB10;ITWB11;ITWB12;ITWB13;ITWB14;ITWB15;ITWB2;ITWB3;ITWB4;ITWB5;ITWB6;ITWB7
181934	chr3	91884099	91884431	12	ITWB10;ITWB11;ITWB12;ITWB13;ITWB14;ITWB15;ITWB2;ITWB3;ITWB4;ITWB5;ITWB6;ITWB7
181936	chr3	91885855	91886156	12	ITWB10;ITWB11;ITWB12;ITWB13;ITWB14;ITWB15;ITWB2;ITWB3;ITWB4;ITWB5;ITWB6;ITWB7
182089	chr3	92555485	92555687	12	ITWB10;ITWB11;ITWB12;ITWB13;ITWB14;ITWB15;ITWB2;ITWB3;ITWB4;ITWB5;ITWB6;ITWB7
182186	chr3	92850209	92850414	12	ITWB10;ITWB11;ITWB12;ITWB13;ITWB14;ITWB15;ITWB2;ITWB3;ITWB4;ITWB5;ITWB6;ITWB7	1	ENSBTAG00000007112.5	0.00615191
182241	chr3	92994398	92994617	12	ITWB10;ITWB11;ITWB12;ITWB13;ITWB14;ITWB15;ITWB2;ITWB3;ITWB4;ITWB5;ITWB6;ITWB7	1	ENSBTAG00000006625.4	0.0038148
182250	chr3	93019814	93020302	12	ITWB10;ITWB11;ITWB12;ITWB13;ITWB14;ITWB15;ITWB2;ITWB3;ITWB4;ITWB5;ITWB6;ITWB7	1	ENSBTAG00000006625.4	0.00850056
182507	chr3	94126438	94126890	12	ITWB10;ITWB11;ITWB12;ITWB13;ITWB14;ITWB15;ITWB2;ITWB3;ITWB4;ITWB5;ITWB6;ITWB7	1	ENSBTAG00000019680.4	0.00605809
182580	chr3	94383605	94383805	12	ITWB10;ITWB11;ITWB12;ITWB13;ITWB14;ITWB15;ITWB2;ITWB3;ITWB4;ITWB5;ITWB6;ITWB7
182886	chr3	95148233	95148540	12	ITWB10;ITWB11;ITWB12;ITWB13;ITWB14;ITWB15;ITWB2;ITWB3;ITWB4;ITWB5;ITWB6;ITWB7
183006	chr3	95392729	95393254	12	ITWB10;ITWB11;ITWB12;ITWB13;ITWB14;ITWB15;ITWB2;ITWB3;ITWB4;ITWB5;ITWB6;ITWB7
183154	chr3	95621838	95622079	12	ITWB10;ITWB11;ITWB12;ITWB13;ITWB14;ITWB15;ITWB2;ITWB3;ITWB4;ITWB5;ITWB6;ITWB7
183172	chr3	95665997	95666234	12	ITWB10;ITWB11;ITWB12;ITWB13;ITWB14;ITWB15;ITWB2;ITWB3;ITWB4;ITWB5;ITWB6;ITWB7
183417	chr3	96267629	96268148	13	ITWB10;ITWB11;ITWB12;ITWB13;ITWB14;ITWB15;ITWB2;ITWB3;ITWB4;ITWB5;ITWB6;ITWB7;ITWB9
183508	chr3	96599266	96599529	12	ITWB10;ITWB11;ITWB12;ITWB13;ITWB14;ITWB15;ITWB2;ITWB3;ITWB4;ITWB5;ITWB6;ITWB7
183620	chr3	96889079	96889704	12	ITWB10;ITWB11;ITWB12;ITWB13;ITWB14;ITWB15;ITWB2;ITWB3;ITWB4;ITWB5;ITWB6;ITWB7
183790	chr3	97334727	97335132	12	ITWB10;ITWB11;ITWB12;ITWB13;ITWB14;ITWB15;ITWB2;ITWB3;ITWB4;ITWB5;ITWB6;ITWB7
183911	chr3	97677416	97677882	12	ITWB10;ITWB11;ITWB12;ITWB13;ITWB14;ITWB15;ITWB2;ITWB3;ITWB4;ITWB5;ITWB6;ITWB7
184147	chr3	98499845	98499945	12	ITWB10;ITWB11;ITWB12;ITWB13;ITWB14;ITWB15;ITWB2;ITWB3;ITWB4;ITWB5;ITWB6;ITWB7
184288	chr3	98932139	98932684	12	ITWB10;ITWB11;ITWB12;ITWB13;ITWB14;ITWB15;ITWB2;ITWB3;ITWB4;ITWB5;ITWB6;ITWB7
184366	chr3	99307868	99308068	12	ITWB10;ITWB11;ITWB12;ITWB13;ITWB14;ITWB15;ITWB2;ITWB3;ITWB4;ITWB5;ITWB6;ITWB7
184471	chr3	99593332	99593533	12	ITWB10;ITWB11;ITWB12;ITWB13;ITWB14;ITWB15;ITWB2;ITWB3;ITWB4;ITWB5;ITWB6;ITWB7
184511	chr3	99719649	99720066	12	ITWB10;ITWB11;ITWB12;ITWB13;ITWB14;ITWB15;ITWB2;ITWB3;ITWB4;ITWB5;ITWB6;ITWB7
184563	chr3	99861847	99862292	12	ITWB10;ITWB11;ITWB12;ITWB13;ITWB14;ITWB15;ITWB2;ITWB3;ITWB4;ITWB5;ITWB6;ITWB7
184590	chr3	99934941	99935442	12	ITWB10;ITWB11;ITWB12;ITWB13;ITWB14;ITWB15;ITWB2;ITWB3;ITWB4;ITWB5;ITWB6;ITWB7
184666	chr3	100165592	100165793	12	ITWB10;ITWB11;ITWB12;ITWB13;ITWB14;ITWB15;ITWB2;ITWB3;ITWB4;ITWB5;ITWB6;ITWB7
185071	chr3	101405931	101406290	12	ITWB10;ITWB11;ITWB12;ITWB13;ITWB14;ITWB15;ITWB2;ITWB3;ITWB4;ITWB5;ITWB6;ITWB7
185154	chr3	101684411	101684842	12	ITWB10;ITWB11;ITWB12;ITWB13;ITWB14;ITWB15;ITWB2;ITWB3;ITWB4;ITWB5;ITWB6;ITWB7
185475	chr3	102864071	102864499	12	ITWB10;ITWB11;ITWB12;ITWB13;ITWB14;ITWB15;ITWB2;ITWB3;ITWB4;ITWB5;ITWB6;ITWB7
185564	chr3	103175419	103175619	12	ITWB10;ITWB11;ITWB12;ITWB13;ITWB14;ITWB15;ITWB2;ITWB3;ITWB4;ITWB5;ITWB6;ITWB7	2	ENSBTAG00000005580.5;ENSBTAG00000005580.5	0.004903282747799652;0.01044440962974568
185650	chr3	103551670	103552149	12	ITWB10;ITWB11;ITWB12;ITWB13;ITWB14;ITWB15;ITWB2;ITWB3;ITWB4;ITWB5;ITWB6;ITWB7
185708	chr3	103712293	103712711	12	ITWB10;ITWB11;ITWB12;ITWB13;ITWB14;ITWB15;ITWB2;ITWB3;ITWB4;ITWB5;ITWB6;ITWB7
185752	chr3	103854817	103855355	12	ITWB10;ITWB11;ITWB12;ITWB13;ITWB14;ITWB15;ITWB2;ITWB3;ITWB4;ITWB5;ITWB6;ITWB7
185995	chr3	104554325	104554816	12	ITWB10;ITWB11;ITWB12;ITWB13;ITWB14;ITWB15;ITWB2;ITWB3;ITWB4;ITWB5;ITWB6;ITWB7
186061	chr3	104776122	104776517	12	ITWB10;ITWB11;ITWB12;ITWB13;ITWB14;ITWB15;ITWB2;ITWB3;ITWB4;ITWB5;ITWB6;ITWB7
186117	chr3	104939169	104939306	12	ITWB10;ITWB11;ITWB12;ITWB13;ITWB14;ITWB15;ITWB2;ITWB3;ITWB4;ITWB5;ITWB6;ITWB7
186371	chr3	105997913	105998114	12	ITWB10;ITWB11;ITWB12;ITWB13;ITWB14;ITWB15;ITWB2;ITWB3;ITWB4;ITWB5;ITWB6;ITWB7	1	ENSBTAG00000002644.3	0.00777232	1	ENSBTAG00000046182.1	0.1005
186441	chr3	106207996	106208558	12	ITWB10;ITWB11;ITWB12;ITWB13;ITWB14;ITWB15;ITWB2;ITWB3;ITWB4;ITWB5;ITWB6;ITWB7
186576	chr3	106528573	106529084	12	ITWB10;ITWB11;ITWB12;ITWB13;ITWB14;ITWB15;ITWB2;ITWB3;ITWB4;ITWB5;ITWB6;ITWB7
186663	chr3	106833271	106833801	12	ITWB10;ITWB11;ITWB12;ITWB13;ITWB14;ITWB15;ITWB2;ITWB3;ITWB4;ITWB5;ITWB6;ITWB7
186955	chr3	107665788	107666251	12	ITWB10;ITWB11;ITWB12;ITWB13;ITWB14;ITWB15;ITWB2;ITWB3;ITWB4;ITWB5;ITWB6;ITWB7	1	ENSBTAG00000008023.5	0.00798372
187196	chr3	108574801	108575004	12	ITWB10;ITWB11;ITWB12;ITWB13;ITWB14;ITWB15;ITWB2;ITWB3;ITWB4;ITWB5;ITWB6;ITWB7	1	ENSBTAG00000007299.2	0.00771599
187409	chr3	109320361	109320564	12	ITWB10;ITWB11;ITWB12;ITWB13;ITWB14;ITWB15;ITWB2;ITWB3;ITWB4;ITWB5;ITWB6;ITWB7
187463	chr3	109549499	109549952	12	ITWB10;ITWB11;ITWB12;ITWB13;ITWB14;ITWB15;ITWB2;ITWB3;ITWB4;ITWB5;ITWB6;ITWB7
187774	chr3	110552109	110552521	12	ITWB10;ITWB11;ITWB12;ITWB13;ITWB14;ITWB15;ITWB2;ITWB3;ITWB4;ITWB5;ITWB6;ITWB7	1	ENSBTAG00000015220.5	0.0146703
187977	chr3	111030674	111030996	12	ITWB10;ITWB11;ITWB12;ITWB13;ITWB14;ITWB15;ITWB2;ITWB3;ITWB4;ITWB5;ITWB6;ITWB7	1	ENSBTAG00000040414.2	0.352326	1	ENSBTAG00000040414.2	0.0095
188024	chr3	111169926	111170311	12	ITWB10;ITWB11;ITWB12;ITWB13;ITWB14;ITWB15;ITWB2;ITWB3;ITWB4;ITWB5;ITWB6;ITWB7
188048	chr3	111206254	111206596	12	ITWB10;ITWB11;ITWB12;ITWB13;ITWB14;ITWB15;ITWB2;ITWB3;ITWB4;ITWB5;ITWB6;ITWB7				1	ENSBTAG00000006555.6	0.171
188167	chr3	111704241	111704680	12	ITWB10;ITWB11;ITWB12;ITWB13;ITWB14;ITWB15;ITWB2;ITWB3;ITWB4;ITWB5;ITWB6;ITWB7
188253	chr3	112090725	112091103	12	ITWB10;ITWB11;ITWB12;ITWB13;ITWB14;ITWB15;ITWB2;ITWB3;ITWB4;ITWB5;ITWB6;ITWB7
188308	chr3	112331846	112332087	12	ITWB10;ITWB11;ITWB12;ITWB13;ITWB14;ITWB15;ITWB2;ITWB3;ITWB4;ITWB5;ITWB6;ITWB7
188353	chr3	112537053	112537432	12	ITWB10;ITWB11;ITWB12;ITWB13;ITWB14;ITWB15;ITWB2;ITWB3;ITWB4;ITWB5;ITWB6;ITWB7	1	ENSBTAG00000000335.4	0.14069	1	ENSBTAG00000000335.4	0.1385
188474	chr3	112991730	112992027	12	ITWB10;ITWB11;ITWB12;ITWB13;ITWB14;ITWB15;ITWB2;ITWB3;ITWB4;ITWB5;ITWB6;ITWB7
188475	chr3	112996802	112997166	12	ITWB10;ITWB11;ITWB12;ITWB13;ITWB14;ITWB15;ITWB2;ITWB3;ITWB4;ITWB5;ITWB6;ITWB7
188817	chr3	113992529	113992898	12	ITWB10;ITWB11;ITWB12;ITWB13;ITWB14;ITWB15;ITWB2;ITWB3;ITWB4;ITWB5;ITWB6;ITWB7	1	ENSBTAG00000026181.4	0.00299985
189952	chr3	117506032	117506481	12	ITWB10;ITWB11;ITWB12;ITWB13;ITWB14;ITWB15;ITWB2;ITWB3;ITWB4;ITWB5;ITWB6;ITWB7	1	ENSBTAG00000001538.5	0.415929	1	ENSBTAG00000001538.5	0.107
189957	chr3	117526402	117526617	12	ITWB10;ITWB11;ITWB12;ITWB13;ITWB14;ITWB15;ITWB2;ITWB3;ITWB4;ITWB5;ITWB6;ITWB7
190046	chr3	117856887	117857160	12	ITWB10;ITWB11;ITWB12;ITWB13;ITWB14;ITWB15;ITWB2;ITWB3;ITWB4;ITWB5;ITWB6;ITWB7
190120	chr3	118034361	118034564	12	ITWB10;ITWB11;ITWB12;ITWB13;ITWB14;ITWB15;ITWB2;ITWB3;ITWB4;ITWB5;ITWB6;ITWB7
190343	chr3	118766697	118767118	12	ITWB10;ITWB11;ITWB12;ITWB13;ITWB14;ITWB15;ITWB2;ITWB3;ITWB4;ITWB5;ITWB6;ITWB7
190352	chr3	118787321	118787492	12	ITWB10;ITWB11;ITWB12;ITWB13;ITWB14;ITWB15;ITWB2;ITWB3;ITWB4;ITWB5;ITWB6;ITWB7
190356	chr3	118789915	118790033	12	ITWB10;ITWB11;ITWB12;ITWB13;ITWB14;ITWB15;ITWB2;ITWB3;ITWB4;ITWB5;ITWB6;ITWB7
190364	chr3	118794875	118795197	13	ITWB10;ITWB11;ITWB12;ITWB13;ITWB14;ITWB15;ITWB2;ITWB3;ITWB4;ITWB5;ITWB6;ITWB7;ITWB9
190367	chr3	118795849	118796119	12	ITWB10;ITWB11;ITWB12;ITWB13;ITWB14;ITWB15;ITWB2;ITWB3;ITWB4;ITWB5;ITWB6;ITWB7
190368	chr3	118796287	118796653	13	ITWB10;ITWB11;ITWB12;ITWB13;ITWB14;ITWB15;ITWB2;ITWB3;ITWB4;ITWB5;ITWB6;ITWB7;ITWB9
190369	chr3	118796855	118797066	12	ITWB10;ITWB11;ITWB12;ITWB13;ITWB14;ITWB15;ITWB2;ITWB3;ITWB4;ITWB5;ITWB6;ITWB7
190514	chr3	119260872	119260972	12	ITWB10;ITWB11;ITWB12;ITWB13;ITWB14;ITWB15;ITWB2;ITWB3;ITWB4;ITWB5;ITWB6;ITWB7
190541	chr3	119352364	119352465	12	ITWB10;ITWB11;ITWB12;ITWB13;ITWB14;ITWB15;ITWB2;ITWB3;ITWB4;ITWB5;ITWB6;ITWB7
190644	chr3	119703746	119704322	13	ITWB10;ITWB11;ITWB12;ITWB13;ITWB14;ITWB15;ITWB2;ITWB3;ITWB4;ITWB5;ITWB6;ITWB7;ITWB9
190647	chr3	119707907	119708108	12	ITWB10;ITWB11;ITWB12;ITWB13;ITWB14;ITWB15;ITWB2;ITWB3;ITWB4;ITWB5;ITWB6;ITWB7				1	ENSBTAG00000045833.1	0.1005
190741	chr3	119921596	119922060	13	ITWB10;ITWB11;ITWB12;ITWB13;ITWB14;ITWB15;ITWB2;ITWB3;ITWB4;ITWB5;ITWB6;ITWB7;ITWB9
190744	chr3	119925733	119925934	12	ITWB10;ITWB11;ITWB12;ITWB13;ITWB14;ITWB15;ITWB2;ITWB3;ITWB4;ITWB5;ITWB6;ITWB7				1	ENSBTAG00000047813.1	0.1005
190765	chr3	119974911	119975112	12	ITWB10;ITWB11;ITWB12;ITWB13;ITWB14;ITWB15;ITWB2;ITWB3;ITWB4;ITWB5;ITWB6;ITWB7
191071	chr3	120825840	120826274	12	ITWB10;ITWB11;ITWB12;ITWB13;ITWB14;ITWB15;ITWB2;ITWB3;ITWB4;ITWB5;ITWB6;ITWB7	1	ENSBTAG00000000785.4	0.0165264
191452	chr4	439162	439593	12	ITWB10;ITWB11;ITWB12;ITWB13;ITWB14;ITWB15;ITWB2;ITWB3;ITWB4;ITWB5;ITWB6;ITWB7
191500	chr4	533005	533553	12	ITWB10;ITWB11;ITWB12;ITWB13;ITWB14;ITWB15;ITWB2;ITWB3;ITWB4;ITWB5;ITWB6;ITWB7
191655	chr4	864251	864448	12	ITWB10;ITWB11;ITWB12;ITWB13;ITWB14;ITWB15;ITWB2;ITWB3;ITWB4;ITWB5;ITWB6;ITWB7
191737	chr4	1004060	1004324	12	ITWB10;ITWB11;ITWB12;ITWB13;ITWB14;ITWB15;ITWB2;ITWB3;ITWB4;ITWB5;ITWB6;ITWB7
191846	chr4	1245582	1246088	12	ITWB10;ITWB11;ITWB12;ITWB13;ITWB14;ITWB15;ITWB2;ITWB3;ITWB4;ITWB5;ITWB6;ITWB7
192035	chr4	1581909	1582452	12	ITWB10;ITWB11;ITWB12;ITWB13;ITWB14;ITWB15;ITWB2;ITWB3;ITWB4;ITWB5;ITWB6;ITWB7
192382	chr4	2466368	2466803	12	ITWB10;ITWB11;ITWB12;ITWB13;ITWB14;ITWB15;ITWB2;ITWB3;ITWB4;ITWB5;ITWB6;ITWB7
192383	chr4	2466807	2467277	12	ITWB10;ITWB11;ITWB12;ITWB13;ITWB14;ITWB15;ITWB2;ITWB3;ITWB4;ITWB5;ITWB6;ITWB7
192470	chr4	2614085	2614688	12	ITWB10;ITWB11;ITWB12;ITWB13;ITWB14;ITWB15;ITWB2;ITWB3;ITWB4;ITWB5;ITWB6;ITWB7
192596	chr4	2911471	2911708	12	ITWB10;ITWB11;ITWB12;ITWB13;ITWB14;ITWB15;ITWB2;ITWB3;ITWB4;ITWB5;ITWB6;ITWB7
193073	chr4	3959024	3959506	12	ITWB10;ITWB11;ITWB12;ITWB13;ITWB14;ITWB15;ITWB2;ITWB3;ITWB4;ITWB5;ITWB6;ITWB7
193086	chr4	3985731	3986200	12	ITWB10;ITWB11;ITWB12;ITWB13;ITWB14;ITWB15;ITWB2;ITWB3;ITWB4;ITWB5;ITWB6;ITWB7
193203	chr4	4243165	4243567	12	ITWB10;ITWB11;ITWB12;ITWB13;ITWB14;ITWB15;ITWB2;ITWB3;ITWB4;ITWB5;ITWB6;ITWB7
193244	chr4	4333452	4333653	12	ITWB10;ITWB11;ITWB12;ITWB13;ITWB14;ITWB15;ITWB2;ITWB3;ITWB4;ITWB5;ITWB6;ITWB7
193389	chr4	4767145	4767597	12	ITWB10;ITWB11;ITWB12;ITWB13;ITWB14;ITWB15;ITWB2;ITWB3;ITWB4;ITWB5;ITWB6;ITWB7
193423	chr4	4873639	4873976	12	ITWB10;ITWB11;ITWB12;ITWB13;ITWB14;ITWB15;ITWB2;ITWB3;ITWB4;ITWB5;ITWB7;ITWB9
193465	chr4	4982985	4983351	12	ITWB10;ITWB11;ITWB12;ITWB13;ITWB14;ITWB15;ITWB2;ITWB3;ITWB4;ITWB5;ITWB6;ITWB7
193480	chr4	5044381	5044581	12	ITWB10;ITWB11;ITWB12;ITWB13;ITWB14;ITWB15;ITWB2;ITWB3;ITWB4;ITWB5;ITWB6;ITWB7
193515	chr4	5163581	5164115	12	ITWB10;ITWB11;ITWB12;ITWB13;ITWB14;ITWB15;ITWB2;ITWB3;ITWB4;ITWB5;ITWB6;ITWB7
193689	chr4	5676326	5677069	12	ITWB10;ITWB11;ITWB12;ITWB13;ITWB14;ITWB15;ITWB2;ITWB3;ITWB4;ITWB5;ITWB6;ITWB7	1	ENSBTAG00000043955.2	0.0116774
193949	chr4	6378889	6379172	12	ITWB10;ITWB11;ITWB12;ITWB13;ITWB14;ITWB15;ITWB2;ITWB3;ITWB4;ITWB5;ITWB6;ITWB7
194197	chr4	6993033	6993437	12	ITWB10;ITWB11;ITWB12;ITWB13;ITWB14;ITWB15;ITWB2;ITWB3;ITWB4;ITWB5;ITWB6;ITWB7
194676	chr4	8144223	8144594	12	ITWB10;ITWB11;ITWB12;ITWB13;ITWB14;ITWB15;ITWB2;ITWB3;ITWB4;ITWB5;ITWB6;ITWB7
194790	chr4	8351655	8351960	12	ITWB10;ITWB11;ITWB12;ITWB13;ITWB14;ITWB15;ITWB2;ITWB3;ITWB4;ITWB5;ITWB6;ITWB7
194940	chr4	8717397	8717783	12	ITWB10;ITWB11;ITWB12;ITWB13;ITWB14;ITWB15;ITWB2;ITWB3;ITWB4;ITWB5;ITWB6;ITWB7
195712	chr4	10388774	10389219	12	ITWB10;ITWB11;ITWB12;ITWB13;ITWB14;ITWB15;ITWB2;ITWB3;ITWB4;ITWB5;ITWB6;ITWB7	1	ENSBTAG00000012456.4	0.00945822
195854	chr4	10595904	10596369	12	ITWB10;ITWB11;ITWB12;ITWB13;ITWB14;ITWB15;ITWB2;ITWB3;ITWB4;ITWB5;ITWB6;ITWB7
196259	chr4	11417199	11417691	12	ITWB10;ITWB11;ITWB12;ITWB13;ITWB14;ITWB15;ITWB2;ITWB3;ITWB4;ITWB5;ITWB6;ITWB7
196503	chr4	11847748	11848223	12	ITWB10;ITWB11;ITWB12;ITWB13;ITWB14;ITWB15;ITWB2;ITWB3;ITWB4;ITWB5;ITWB6;ITWB7	1	ENSBTAG00000021282.5	0.00666452
196532	chr4	11894116	11894569	12	ITWB10;ITWB11;ITWB12;ITWB13;ITWB14;ITWB15;ITWB2;ITWB3;ITWB4;ITWB5;ITWB6;ITWB7	1	ENSBTAG00000021282.5	0.00635584
196657	chr4	12088637	12089186	12	ITWB10;ITWB11;ITWB12;ITWB13;ITWB14;ITWB15;ITWB2;ITWB3;ITWB4;ITWB5;ITWB6;ITWB7
196769	chr4	12305436	12305857	12	ITWB10;ITWB11;ITWB12;ITWB13;ITWB14;ITWB15;ITWB2;ITWB3;ITWB5;ITWB6;ITWB7;ITWB9
196951	chr4	12746698	12746969	12	ITWB10;ITWB11;ITWB12;ITWB13;ITWB14;ITWB15;ITWB2;ITWB3;ITWB4;ITWB5;ITWB6;ITWB7
196989	chr4	12813660	12814134	12	ITWB10;ITWB11;ITWB12;ITWB13;ITWB14;ITWB15;ITWB2;ITWB3;ITWB4;ITWB5;ITWB6;ITWB7
197051	chr4	12976506	12977092	12	ITWB10;ITWB11;ITWB12;ITWB13;ITWB14;ITWB15;ITWB2;ITWB3;ITWB4;ITWB5;ITWB6;ITWB7
197319	chr4	13589019	13589557	12	ITWB10;ITWB11;ITWB12;ITWB13;ITWB14;ITWB15;ITWB2;ITWB3;ITWB4;ITWB5;ITWB6;ITWB7	1	ENSBTAG00000035660.3	1	1	ENSBTAG00000035660.3	0.018
197386	chr4	13760133	13760670	12	ITWB10;ITWB11;ITWB12;ITWB13;ITWB14;ITWB15;ITWB2;ITWB3;ITWB4;ITWB5;ITWB7;ITWB9
197924	chr4	14873874	14874520	12	ITWB10;ITWB11;ITWB12;ITWB13;ITWB14;ITWB15;ITWB2;ITWB3;ITWB4;ITWB5;ITWB6;ITWB7
197926	chr4	14874995	14875550	12	ITWB10;ITWB11;ITWB12;ITWB13;ITWB14;ITWB15;ITWB2;ITWB3;ITWB4;ITWB5;ITWB6;ITWB7
198143	chr4	15389735	15390239	12	ITWB10;ITWB11;ITWB12;ITWB13;ITWB14;ITWB15;ITWB2;ITWB3;ITWB4;ITWB5;ITWB6;ITWB7
198546	chr4	16074365	16074764	12	ITWB10;ITWB11;ITWB12;ITWB13;ITWB14;ITWB15;ITWB2;ITWB3;ITWB4;ITWB5;ITWB6;ITWB7
198643	chr4	16259304	16259775	12	ITWB10;ITWB11;ITWB12;ITWB13;ITWB14;ITWB15;ITWB2;ITWB3;ITWB4;ITWB5;ITWB6;ITWB7
198867	chr4	16627395	16627824	12	ITWB10;ITWB11;ITWB12;ITWB13;ITWB14;ITWB15;ITWB2;ITWB3;ITWB4;ITWB5;ITWB6;ITWB7
198912	chr4	16693908	16694451	12	ITWB10;ITWB11;ITWB12;ITWB13;ITWB14;ITWB15;ITWB2;ITWB3;ITWB4;ITWB5;ITWB6;ITWB7
198922	chr4	16703936	16704327	12	ITWB10;ITWB11;ITWB12;ITWB13;ITWB14;ITWB15;ITWB2;ITWB3;ITWB4;ITWB5;ITWB6;ITWB7
198929	chr4	16715869	16716258	12	ITWB10;ITWB11;ITWB12;ITWB13;ITWB14;ITWB15;ITWB2;ITWB3;ITWB4;ITWB5;ITWB6;ITWB7
198970	chr4	16772897	16773273	12	ITWB10;ITWB11;ITWB12;ITWB13;ITWB14;ITWB15;ITWB2;ITWB3;ITWB4;ITWB5;ITWB6;ITWB7
199675	chr4	18109371	18109773	12	ITWB10;ITWB11;ITWB12;ITWB13;ITWB14;ITWB15;ITWB2;ITWB3;ITWB4;ITWB5;ITWB6;ITWB7
199774	chr4	18308461	18308893	12	ITWB10;ITWB11;ITWB12;ITWB13;ITWB14;ITWB15;ITWB2;ITWB3;ITWB4;ITWB5;ITWB6;ITWB7
200259	chr4	19091777	19092090	12	ITWB10;ITWB11;ITWB12;ITWB13;ITWB14;ITWB15;ITWB2;ITWB3;ITWB4;ITWB5;ITWB6;ITWB7
200484	chr4	19421692	19422051	12	ITWB10;ITWB11;ITWB12;ITWB13;ITWB14;ITWB15;ITWB2;ITWB3;ITWB4;ITWB5;ITWB6;ITWB7
200497	chr4	19441670	19441973	12	ITWB10;ITWB11;ITWB12;ITWB13;ITWB14;ITWB15;ITWB2;ITWB3;ITWB4;ITWB5;ITWB6;ITWB7
200527	chr4	19492991	19493382	12	ITWB10;ITWB11;ITWB12;ITWB13;ITWB14;ITWB15;ITWB2;ITWB3;ITWB4;ITWB5;ITWB6;ITWB7
200549	chr4	19529707	19529991	12	ITWB10;ITWB11;ITWB12;ITWB13;ITWB14;ITWB15;ITWB2;ITWB3;ITWB4;ITWB5;ITWB6;ITWB7	2	ENSBTAG00000007680.5;ENSBTAG00000007680.5	0.0010254928865458222;0.0010254928865458222
200606	chr4	19605507	19605892	12	ITWB10;ITWB11;ITWB12;ITWB13;ITWB14;ITWB15;ITWB2;ITWB3;ITWB4;ITWB6;ITWB7;ITWB9
200708	chr4	19766840	19767209	12	ITWB10;ITWB11;ITWB12;ITWB13;ITWB14;ITWB15;ITWB2;ITWB3;ITWB4;ITWB5;ITWB6;ITWB7
200773	chr4	19859377	19859871	12	ITWB10;ITWB11;ITWB12;ITWB13;ITWB14;ITWB15;ITWB2;ITWB3;ITWB4;ITWB5;ITWB6;ITWB7
200788	chr4	19883446	19883735	12	ITWB10;ITWB11;ITWB12;ITWB13;ITWB14;ITWB15;ITWB2;ITWB3;ITWB4;ITWB5;ITWB6;ITWB7
200874	chr4	19998670	19998872	12	ITWB10;ITWB11;ITWB12;ITWB13;ITWB14;ITWB15;ITWB2;ITWB3;ITWB4;ITWB5;ITWB6;ITWB7
200908	chr4	20026627	20027179	12	ITWB10;ITWB11;ITWB12;ITWB13;ITWB14;ITWB15;ITWB2;ITWB3;ITWB4;ITWB5;ITWB6;ITWB7
200926	chr4	20059035	20059341	12	ITWB10;ITWB11;ITWB12;ITWB13;ITWB14;ITWB15;ITWB2;ITWB3;ITWB4;ITWB5;ITWB6;ITWB7
201058	chr4	20284984	20285552	12	ITWB10;ITWB11;ITWB12;ITWB13;ITWB14;ITWB15;ITWB2;ITWB3;ITWB4;ITWB5;ITWB6;ITWB7
201239	chr4	20553842	20554607	12	ITWB10;ITWB11;ITWB12;ITWB13;ITWB14;ITWB15;ITWB2;ITWB3;ITWB4;ITWB5;ITWB6;ITWB7
201247	chr4	20569473	20569987	12	ITWB10;ITWB11;ITWB12;ITWB13;ITWB14;ITWB15;ITWB2;ITWB3;ITWB4;ITWB5;ITWB6;ITWB7
201460	chr4	20952833	20953275	12	ITWB10;ITWB11;ITWB12;ITWB13;ITWB14;ITWB15;ITWB2;ITWB3;ITWB4;ITWB5;ITWB6;ITWB7
201605	chr4	21144581	21145161	12	ITWB10;ITWB11;ITWB12;ITWB13;ITWB14;ITWB15;ITWB2;ITWB3;ITWB4;ITWB5;ITWB6;ITWB7
201661	chr4	21239930	21240284	12	ITWB10;ITWB11;ITWB12;ITWB13;ITWB14;ITWB15;ITWB2;ITWB3;ITWB4;ITWB5;ITWB6;ITWB7
201678	chr4	21264981	21265386	12	ITWB10;ITWB11;ITWB12;ITWB13;ITWB14;ITWB15;ITWB2;ITWB3;ITWB4;ITWB5;ITWB6;ITWB7
201929	chr4	21645861	21646249	12	ITWB10;ITWB11;ITWB12;ITWB13;ITWB14;ITWB15;ITWB2;ITWB3;ITWB4;ITWB5;ITWB6;ITWB7
201986	chr4	21759001	21759392	12	ITWB10;ITWB11;ITWB12;ITWB13;ITWB14;ITWB15;ITWB2;ITWB3;ITWB4;ITWB5;ITWB6;ITWB7
201990	chr4	21761823	21762039	12	ITWB10;ITWB11;ITWB12;ITWB13;ITWB14;ITWB15;ITWB2;ITWB3;ITWB4;ITWB5;ITWB6;ITWB7
202028	chr4	21851482	21851835	12	ITWB10;ITWB11;ITWB12;ITWB13;ITWB14;ITWB15;ITWB2;ITWB3;ITWB4;ITWB5;ITWB6;ITWB7				1	ENSBTAG00000042514.1	0.1765
202322	chr4	22315119	22315581	12	ITWB10;ITWB11;ITWB12;ITWB13;ITWB14;ITWB15;ITWB2;ITWB3;ITWB4;ITWB5;ITWB6;ITWB7
202529	chr4	22658220	22658574	12	ITWB10;ITWB11;ITWB12;ITWB13;ITWB14;ITWB15;ITWB2;ITWB3;ITWB4;ITWB5;ITWB6;ITWB7
202599	chr4	22749247	22749697	12	ITWB10;ITWB11;ITWB12;ITWB13;ITWB14;ITWB15;ITWB2;ITWB3;ITWB4;ITWB5;ITWB6;ITWB7
202733	chr4	22947418	22947793	12	ITWB10;ITWB11;ITWB12;ITWB13;ITWB14;ITWB15;ITWB2;ITWB3;ITWB4;ITWB5;ITWB6;ITWB7
202830	chr4	23084154	23084495	12	ITWB10;ITWB11;ITWB12;ITWB13;ITWB14;ITWB15;ITWB2;ITWB3;ITWB4;ITWB5;ITWB6;ITWB7
202901	chr4	23229045	23229519	12	ITWB10;ITWB11;ITWB12;ITWB13;ITWB14;ITWB15;ITWB2;ITWB3;ITWB4;ITWB5;ITWB6;ITWB7
202928	chr4	23260091	23260533	12	ITWB10;ITWB11;ITWB12;ITWB13;ITWB14;ITWB15;ITWB2;ITWB3;ITWB4;ITWB5;ITWB6;ITWB7
203214	chr4	23668783	23669111	12	ITWB10;ITWB11;ITWB12;ITWB13;ITWB14;ITWB15;ITWB2;ITWB3;ITWB4;ITWB5;ITWB6;ITWB7
203506	chr4	24130435	24130645	12	ITWB10;ITWB11;ITWB12;ITWB13;ITWB14;ITWB15;ITWB2;ITWB3;ITWB4;ITWB5;ITWB6;ITWB7
203557	chr4	24225623	24226002	12	ITWB10;ITWB11;ITWB12;ITWB13;ITWB14;ITWB15;ITWB2;ITWB3;ITWB4;ITWB5;ITWB6;ITWB7
203648	chr4	24416220	24416691	12	ITWB10;ITWB11;ITWB12;ITWB13;ITWB14;ITWB15;ITWB2;ITWB3;ITWB4;ITWB5;ITWB6;ITWB7
203992	chr4	24988658	24988813	12	ITWB10;ITWB11;ITWB12;ITWB13;ITWB14;ITWB15;ITWB2;ITWB3;ITWB4;ITWB5;ITWB6;ITWB7
204156	chr4	25256754	25257239	12	ITWB10;ITWB11;ITWB12;ITWB13;ITWB14;ITWB15;ITWB2;ITWB3;ITWB4;ITWB5;ITWB6;ITWB7
204279	chr4	25516095	25516444	12	ITWB10;ITWB11;ITWB12;ITWB13;ITWB14;ITWB15;ITWB2;ITWB3;ITWB4;ITWB5;ITWB6;ITWB7
204340	chr4	25634002	25634393	12	ITWB10;ITWB11;ITWB12;ITWB13;ITWB14;ITWB15;ITWB2;ITWB3;ITWB4;ITWB5;ITWB6;ITWB7
204448	chr4	25813726	25814086	12	ITWB10;ITWB11;ITWB12;ITWB13;ITWB14;ITWB15;ITWB2;ITWB3;ITWB4;ITWB5;ITWB6;ITWB7
204497	chr4	25893292	25893688	12	ITWB10;ITWB11;ITWB12;ITWB13;ITWB14;ITWB15;ITWB2;ITWB3;ITWB4;ITWB5;ITWB6;ITWB7
204620	chr4	26078066	26078445	12	ITWB10;ITWB11;ITWB12;ITWB13;ITWB14;ITWB15;ITWB2;ITWB3;ITWB4;ITWB5;ITWB6;ITWB7
204894	chr4	26570368	26570781	12	ITWB10;ITWB11;ITWB12;ITWB13;ITWB14;ITWB15;ITWB2;ITWB3;ITWB4;ITWB5;ITWB6;ITWB7
205135	chr4	26928282	26928714	12	ITWB10;ITWB11;ITWB12;ITWB13;ITWB14;ITWB15;ITWB2;ITWB3;ITWB4;ITWB5;ITWB6;ITWB7
205558	chr4	27515608	27516025	12	ITWB10;ITWB11;ITWB12;ITWB13;ITWB14;ITWB15;ITWB2;ITWB3;ITWB4;ITWB5;ITWB6;ITWB7
206079	chr4	28570912	28571346	12	ITWB10;ITWB11;ITWB12;ITWB13;ITWB14;ITWB15;ITWB2;ITWB3;ITWB4;ITWB5;ITWB6;ITWB7
206097	chr4	28600811	28601205	12	ITWB10;ITWB11;ITWB12;ITWB13;ITWB14;ITWB15;ITWB2;ITWB3;ITWB4;ITWB5;ITWB6;ITWB7
206098	chr4	28601378	28601738	12	ITWB10;ITWB11;ITWB12;ITWB13;ITWB14;ITWB15;ITWB2;ITWB3;ITWB4;ITWB5;ITWB6;ITWB7
206132	chr4	28655841	28656070	12	ITWB10;ITWB11;ITWB12;ITWB13;ITWB14;ITWB15;ITWB2;ITWB3;ITWB4;ITWB5;ITWB6;ITWB7
206156	chr4	28719741	28719904	12	ITWB10;ITWB11;ITWB12;ITWB13;ITWB14;ITWB15;ITWB2;ITWB3;ITWB4;ITWB5;ITWB6;ITWB7
206188	chr4	28798780	28799025	12	ITWB10;ITWB11;ITWB12;ITWB13;ITWB14;ITWB15;ITWB2;ITWB3;ITWB4;ITWB5;ITWB6;ITWB7
206382	chr4	29186000	29186433	12	ITWB10;ITWB11;ITWB12;ITWB13;ITWB14;ITWB15;ITWB2;ITWB3;ITWB4;ITWB5;ITWB6;ITWB7	1	ENSBTAG00000003709.5	0.00472192
206469	chr4	29319702	29320066	12	ITWB10;ITWB11;ITWB12;ITWB13;ITWB14;ITWB15;ITWB2;ITWB3;ITWB4;ITWB5;ITWB6;ITWB7
206512	chr4	29427389	29427893	12	ITWB10;ITWB11;ITWB12;ITWB13;ITWB14;ITWB15;ITWB2;ITWB3;ITWB4;ITWB5;ITWB6;ITWB7
206547	chr4	29501894	29502175	12	ITWB10;ITWB11;ITWB12;ITWB13;ITWB14;ITWB15;ITWB2;ITWB3;ITWB4;ITWB5;ITWB6;ITWB7
206578	chr4	29538333	29538931	12	ITWB10;ITWB11;ITWB12;ITWB13;ITWB14;ITWB15;ITWB2;ITWB3;ITWB4;ITWB5;ITWB6;ITWB7
206600	chr4	29568428	29569084	12	ITWB10;ITWB11;ITWB12;ITWB13;ITWB14;ITWB15;ITWB2;ITWB3;ITWB4;ITWB5;ITWB6;ITWB7
206782	chr4	29937228	29937692	12	ITWB10;ITWB11;ITWB12;ITWB13;ITWB14;ITWB15;ITWB2;ITWB3;ITWB4;ITWB5;ITWB6;ITWB7
206855	chr4	30122846	30123094	12	ITWB10;ITWB11;ITWB12;ITWB13;ITWB14;ITWB15;ITWB2;ITWB3;ITWB4;ITWB5;ITWB6;ITWB7				1	ENSBTAG00000045673.1	0.124
206912	chr4	30267347	30267735	12	ITWB10;ITWB11;ITWB12;ITWB13;ITWB14;ITWB15;ITWB2;ITWB3;ITWB4;ITWB5;ITWB6;ITWB7
207063	chr4	30560079	30560281	12	ITWB10;ITWB11;ITWB12;ITWB13;ITWB14;ITWB15;ITWB2;ITWB3;ITWB4;ITWB5;ITWB6;ITWB7
207128	chr4	30695631	30696037	12	ITWB10;ITWB11;ITWB12;ITWB13;ITWB14;ITWB15;ITWB2;ITWB3;ITWB4;ITWB5;ITWB6;ITWB7
207149	chr4	30737892	30738367	12	ITWB10;ITWB11;ITWB12;ITWB13;ITWB14;ITWB15;ITWB2;ITWB3;ITWB4;ITWB5;ITWB6;ITWB7
207165	chr4	30774406	30774838	12	ITWB10;ITWB11;ITWB12;ITWB13;ITWB14;ITWB15;ITWB2;ITWB3;ITWB4;ITWB5;ITWB6;ITWB7
207840	chr4	32205324	32205813	12	ITWB10;ITWB11;ITWB12;ITWB13;ITWB14;ITWB15;ITWB2;ITWB3;ITWB4;ITWB5;ITWB6;ITWB7
207875	chr4	32251302	32251623	12	ITWB10;ITWB11;ITWB12;ITWB13;ITWB14;ITWB15;ITWB2;ITWB3;ITWB4;ITWB5;ITWB6;ITWB7	1	ENSBTAG00000012622.5	0.0173102
207968	chr4	32427572	32427781	12	ITWB10;ITWB11;ITWB12;ITWB13;ITWB14;ITWB15;ITWB2;ITWB3;ITWB4;ITWB5;ITWB6;ITWB7	2	ENSBTAG00000014711.5;ENSBTAG00000014711.5	0.0077042170451194335;0.007703365154251594
208075	chr4	32623777	32623998	12	ITWB10;ITWB11;ITWB12;ITWB13;ITWB14;ITWB15;ITWB2;ITWB3;ITWB4;ITWB5;ITWB6;ITWB7
208127	chr4	32689147	32689757	12	ITWB10;ITWB11;ITWB12;ITWB13;ITWB14;ITWB15;ITWB2;ITWB3;ITWB4;ITWB5;ITWB6;ITWB7				1	ENSBTAG00000021313.5	0.248
208245	chr4	32859569	32860061	12	ITWB10;ITWB11;ITWB12;ITWB13;ITWB14;ITWB15;ITWB2;ITWB3;ITWB4;ITWB5;ITWB6;ITWB7	1	ENSBTAG00000033449.3	0.0331001
208313	chr4	32967851	32968066	12	ITWB10;ITWB11;ITWB12;ITWB13;ITWB14;ITWB15;ITWB2;ITWB3;ITWB4;ITWB5;ITWB6;ITWB7
208334	chr4	32992081	32992486	12	ITWB10;ITWB11;ITWB12;ITWB13;ITWB14;ITWB15;ITWB2;ITWB3;ITWB4;ITWB5;ITWB6;ITWB7
208504	chr4	33274023	33274508	12	ITWB10;ITWB11;ITWB12;ITWB13;ITWB14;ITWB15;ITWB2;ITWB3;ITWB4;ITWB5;ITWB6;ITWB7
208557	chr4	33384436	33385089	12	ITWB10;ITWB11;ITWB12;ITWB13;ITWB14;ITWB15;ITWB2;ITWB3;ITWB4;ITWB5;ITWB6;ITWB7	1	ENSBTAG00000020878.4	0.0130838
208733	chr4	33761454	33762201	12	ITWB10;ITWB11;ITWB12;ITWB13;ITWB14;ITWB15;ITWB2;ITWB3;ITWB4;ITWB5;ITWB6;ITWB7
208758	chr4	33799504	33799978	12	ITWB10;ITWB11;ITWB12;ITWB13;ITWB14;ITWB15;ITWB2;ITWB3;ITWB4;ITWB5;ITWB6;ITWB7
208920	chr4	34138102	34138727	12	ITWB10;ITWB11;ITWB12;ITWB13;ITWB14;ITWB15;ITWB2;ITWB3;ITWB4;ITWB5;ITWB6;ITWB7
208928	chr4	34152567	34152906	12	ITWB10;ITWB11;ITWB12;ITWB13;ITWB14;ITWB15;ITWB2;ITWB3;ITWB4;ITWB5;ITWB6;ITWB7
209032	chr4	34375212	34375850	12	ITWB10;ITWB11;ITWB12;ITWB13;ITWB14;ITWB15;ITWB2;ITWB3;ITWB4;ITWB5;ITWB6;ITWB7
209062	chr4	34422813	34423157	12	ITWB10;ITWB11;ITWB12;ITWB13;ITWB14;ITWB15;ITWB2;ITWB3;ITWB4;ITWB5;ITWB6;ITWB7
209075	chr4	34458784	34459347	12	ITWB10;ITWB11;ITWB12;ITWB13;ITWB14;ITWB15;ITWB2;ITWB3;ITWB4;ITWB5;ITWB6;ITWB7
209178	chr4	34642672	34643249	12	ITWB10;ITWB11;ITWB12;ITWB13;ITWB14;ITWB15;ITWB2;ITWB3;ITWB4;ITWB5;ITWB6;ITWB7
209224	chr4	34722877	34723555	12	ITWB10;ITWB11;ITWB12;ITWB13;ITWB14;ITWB15;ITWB2;ITWB3;ITWB4;ITWB5;ITWB6;ITWB7
209341	chr4	34891160	34891532	12	ITWB10;ITWB11;ITWB12;ITWB13;ITWB14;ITWB15;ITWB2;ITWB3;ITWB4;ITWB5;ITWB6;ITWB7
209430	chr4	35019012	35019606	12	ITWB10;ITWB11;ITWB12;ITWB13;ITWB14;ITWB15;ITWB2;ITWB3;ITWB4;ITWB5;ITWB6;ITWB7
209441	chr4	35042692	35043247	12	ITWB10;ITWB11;ITWB12;ITWB13;ITWB14;ITWB15;ITWB2;ITWB3;ITWB4;ITWB5;ITWB6;ITWB7
209454	chr4	35074442	35074759	12	ITWB10;ITWB11;ITWB12;ITWB13;ITWB14;ITWB15;ITWB2;ITWB3;ITWB4;ITWB5;ITWB6;ITWB7
209471	chr4	35101518	35101957	12	ITWB10;ITWB11;ITWB12;ITWB13;ITWB14;ITWB15;ITWB2;ITWB3;ITWB4;ITWB5;ITWB6;ITWB7
209489	chr4	35133344	35133829	12	ITWB10;ITWB11;ITWB12;ITWB13;ITWB14;ITWB15;ITWB2;ITWB3;ITWB4;ITWB5;ITWB6;ITWB7
209569	chr4	35311760	35312153	12	ITWB10;ITWB11;ITWB12;ITWB13;ITWB14;ITWB15;ITWB2;ITWB3;ITWB4;ITWB5;ITWB6;ITWB7
209732	chr4	35572849	35573253	12	ITWB10;ITWB11;ITWB12;ITWB13;ITWB14;ITWB15;ITWB2;ITWB3;ITWB4;ITWB5;ITWB6;ITWB7
209846	chr4	35721566	35721877	12	ITWB10;ITWB11;ITWB12;ITWB13;ITWB14;ITWB15;ITWB2;ITWB3;ITWB4;ITWB5;ITWB6;ITWB7
210176	chr4	36196544	36196930	12	ITWB10;ITWB11;ITWB12;ITWB13;ITWB14;ITWB15;ITWB2;ITWB3;ITWB4;ITWB5;ITWB6;ITWB7
210195	chr4	36217821	36218167	12	ITWB10;ITWB11;ITWB12;ITWB13;ITWB14;ITWB15;ITWB2;ITWB3;ITWB4;ITWB5;ITWB6;ITWB7
210229	chr4	36262686	36263272	12	ITWB10;ITWB11;ITWB12;ITWB13;ITWB14;ITWB15;ITWB2;ITWB3;ITWB4;ITWB5;ITWB6;ITWB7
210267	chr4	36293567	36294238	12	ITWB10;ITWB11;ITWB12;ITWB13;ITWB14;ITWB15;ITWB2;ITWB3;ITWB4;ITWB5;ITWB6;ITWB7
210302	chr4	36340472	36341004	12	ITWB10;ITWB11;ITWB12;ITWB13;ITWB14;ITWB15;ITWB2;ITWB3;ITWB4;ITWB5;ITWB6;ITWB7
210494	chr4	36574635	36575072	12	ITWB10;ITWB11;ITWB12;ITWB13;ITWB14;ITWB15;ITWB2;ITWB3;ITWB4;ITWB5;ITWB6;ITWB7
210575	chr4	36660769	36661290	12	ITWB10;ITWB11;ITWB12;ITWB13;ITWB14;ITWB15;ITWB2;ITWB3;ITWB4;ITWB5;ITWB6;ITWB7
210703	chr4	36800634	36801157	12	ITWB10;ITWB11;ITWB12;ITWB13;ITWB14;ITWB15;ITWB2;ITWB3;ITWB4;ITWB5;ITWB6;ITWB7
210729	chr4	36822922	36823525	12	ITWB10;ITWB11;ITWB12;ITWB13;ITWB14;ITWB15;ITWB2;ITWB3;ITWB4;ITWB5;ITWB6;ITWB7
210818	chr4	36941755	36942198	12	ITWB10;ITWB11;ITWB12;ITWB13;ITWB14;ITWB15;ITWB2;ITWB3;ITWB4;ITWB5;ITWB6;ITWB7
211009	chr4	37208210	37208676	12	ITWB10;ITWB11;ITWB12;ITWB13;ITWB14;ITWB15;ITWB2;ITWB3;ITWB4;ITWB5;ITWB6;ITWB7
211215	chr4	37493034	37493568	12	ITWB10;ITWB11;ITWB12;ITWB13;ITWB14;ITWB15;ITWB2;ITWB3;ITWB4;ITWB5;ITWB6;ITWB7
211266	chr4	37572136	37572958	12	ITWB10;ITWB11;ITWB12;ITWB13;ITWB14;ITWB15;ITWB2;ITWB3;ITWB4;ITWB5;ITWB6;ITWB7
211332	chr4	37666694	37667125	12	ITWB10;ITWB11;ITWB12;ITWB13;ITWB14;ITWB15;ITWB3;ITWB4;ITWB5;ITWB6;ITWB7;ITWB9
211396	chr4	37744529	37744897	12	ITWB10;ITWB11;ITWB12;ITWB13;ITWB14;ITWB15;ITWB2;ITWB3;ITWB4;ITWB5;ITWB6;ITWB7
211397	chr4	37745700	37746283	12	ITWB10;ITWB11;ITWB12;ITWB13;ITWB14;ITWB15;ITWB2;ITWB3;ITWB4;ITWB5;ITWB6;ITWB7
211581	chr4	37959068	37959417	12	ITWB10;ITWB11;ITWB12;ITWB13;ITWB14;ITWB15;ITWB2;ITWB3;ITWB4;ITWB5;ITWB6;ITWB7
211631	chr4	38006104	38006676	12	ITWB10;ITWB11;ITWB12;ITWB13;ITWB14;ITWB15;ITWB2;ITWB4;ITWB5;ITWB6;ITWB7;ITWB9
211714	chr4	38155071	38155465	12	ITWB10;ITWB11;ITWB12;ITWB13;ITWB14;ITWB15;ITWB2;ITWB3;ITWB4;ITWB5;ITWB6;ITWB7
211994	chr4	38529119	38529485	12	ITWB10;ITWB11;ITWB12;ITWB13;ITWB14;ITWB15;ITWB2;ITWB3;ITWB4;ITWB5;ITWB6;ITWB7
212163	chr4	38697206	38697533	12	ITWB10;ITWB11;ITWB12;ITWB13;ITWB14;ITWB15;ITWB2;ITWB3;ITWB4;ITWB5;ITWB6;ITWB7
212278	chr4	38834405	38834608	12	ITWB10;ITWB11;ITWB12;ITWB13;ITWB14;ITWB15;ITWB2;ITWB3;ITWB4;ITWB5;ITWB6;ITWB7
212567	chr4	39319832	39320421	12	ITWB10;ITWB11;ITWB12;ITWB13;ITWB14;ITWB15;ITWB2;ITWB3;ITWB4;ITWB5;ITWB6;ITWB7
212650	chr4	39438585	39438980	12	ITWB10;ITWB11;ITWB12;ITWB13;ITWB14;ITWB15;ITWB2;ITWB3;ITWB4;ITWB5;ITWB6;ITWB7
212680	chr4	39493321	39493777	12	ITWB10;ITWB11;ITWB12;ITWB13;ITWB14;ITWB15;ITWB2;ITWB3;ITWB4;ITWB5;ITWB6;ITWB7
212983	chr4	39984250	39984702	12	ITWB10;ITWB11;ITWB12;ITWB13;ITWB14;ITWB15;ITWB2;ITWB3;ITWB4;ITWB5;ITWB6;ITWB7
213077	chr4	40145296	40145733	12	ITWB10;ITWB11;ITWB12;ITWB13;ITWB14;ITWB15;ITWB2;ITWB3;ITWB4;ITWB5;ITWB6;ITWB7
213106	chr4	40178401	40178914	12	ITWB10;ITWB11;ITWB12;ITWB13;ITWB14;ITWB15;ITWB2;ITWB3;ITWB4;ITWB5;ITWB6;ITWB7
213209	chr4	40309553	40309983	12	ITWB10;ITWB11;ITWB12;ITWB13;ITWB14;ITWB15;ITWB2;ITWB3;ITWB4;ITWB5;ITWB6;ITWB7
213340	chr4	40519906	40520440	12	ITWB10;ITWB11;ITWB12;ITWB13;ITWB14;ITWB15;ITWB2;ITWB3;ITWB4;ITWB5;ITWB6;ITWB7
213434	chr4	40623679	40624007	12	ITWB10;ITWB11;ITWB12;ITWB13;ITWB14;ITWB15;ITWB2;ITWB3;ITWB4;ITWB5;ITWB6;ITWB7
213644	chr4	40918983	40919525	12	ITWB10;ITWB11;ITWB12;ITWB13;ITWB14;ITWB15;ITWB2;ITWB3;ITWB4;ITWB5;ITWB6;ITWB7
213685	chr4	40995905	40996244	12	ITWB10;ITWB11;ITWB12;ITWB13;ITWB14;ITWB15;ITWB2;ITWB3;ITWB4;ITWB5;ITWB6;ITWB7
213727	chr4	41066410	41066696	12	ITWB10;ITWB11;ITWB12;ITWB13;ITWB14;ITWB15;ITWB2;ITWB3;ITWB4;ITWB5;ITWB6;ITWB7	1	ENSBTAG00000047294.1	0.124132
213729	chr4	41070492	41070941	12	ITWB10;ITWB11;ITWB12;ITWB13;ITWB14;ITWB15;ITWB2;ITWB3;ITWB4;ITWB5;ITWB6;ITWB7
213912	chr4	41438599	41438936	12	ITWB10;ITWB11;ITWB12;ITWB13;ITWB14;ITWB15;ITWB2;ITWB3;ITWB4;ITWB5;ITWB6;ITWB7
213935	chr4	41464611	41465223	12	ITWB10;ITWB11;ITWB12;ITWB13;ITWB14;ITWB15;ITWB2;ITWB3;ITWB4;ITWB5;ITWB6;ITWB7
213951	chr4	41524870	41525443	12	ITWB10;ITWB11;ITWB12;ITWB13;ITWB14;ITWB15;ITWB2;ITWB3;ITWB4;ITWB5;ITWB6;ITWB7
214058	chr4	41679098	41679589	12	ITWB10;ITWB11;ITWB12;ITWB13;ITWB14;ITWB15;ITWB2;ITWB3;ITWB4;ITWB5;ITWB6;ITWB7
214237	chr4	41962176	41962721	12	ITWB10;ITWB11;ITWB12;ITWB13;ITWB14;ITWB15;ITWB2;ITWB3;ITWB4;ITWB5;ITWB6;ITWB7
214248	chr4	41998400	41998935	12	ITWB10;ITWB11;ITWB12;ITWB13;ITWB14;ITWB15;ITWB2;ITWB3;ITWB4;ITWB5;ITWB6;ITWB7
214358	chr4	42176747	42177362	12	ITWB10;ITWB11;ITWB12;ITWB13;ITWB14;ITWB15;ITWB2;ITWB3;ITWB4;ITWB6;ITWB7;ITWB9
214428	chr4	42285890	42286343	12	ITWB10;ITWB11;ITWB12;ITWB13;ITWB14;ITWB15;ITWB2;ITWB3;ITWB4;ITWB5;ITWB6;ITWB7
214537	chr4	42454656	42455026	12	ITWB10;ITWB11;ITWB12;ITWB13;ITWB14;ITWB15;ITWB2;ITWB3;ITWB4;ITWB5;ITWB6;ITWB7
214618	chr4	42587027	42587448	12	ITWB10;ITWB11;ITWB12;ITWB13;ITWB14;ITWB15;ITWB2;ITWB3;ITWB4;ITWB5;ITWB6;ITWB7
214641	chr4	42628871	42629495	12	ITWB10;ITWB11;ITWB12;ITWB13;ITWB14;ITWB15;ITWB2;ITWB3;ITWB4;ITWB5;ITWB6;ITWB7
214685	chr4	42694198	42694613	12	ITWB10;ITWB11;ITWB12;ITWB13;ITWB14;ITWB15;ITWB2;ITWB3;ITWB4;ITWB5;ITWB6;ITWB7
214688	chr4	42701655	42702014	12	ITWB10;ITWB11;ITWB12;ITWB13;ITWB14;ITWB15;ITWB2;ITWB3;ITWB4;ITWB5;ITWB6;ITWB7
214696	chr4	42714086	42714519	12	ITWB10;ITWB11;ITWB12;ITWB13;ITWB14;ITWB15;ITWB2;ITWB3;ITWB4;ITWB5;ITWB6;ITWB7
214733	chr4	42768788	42769221	12	ITWB10;ITWB11;ITWB12;ITWB13;ITWB14;ITWB15;ITWB2;ITWB3;ITWB4;ITWB5;ITWB6;ITWB7
214797	chr4	42872164	42872351	12	ITWB10;ITWB11;ITWB12;ITWB13;ITWB14;ITWB15;ITWB2;ITWB3;ITWB4;ITWB5;ITWB6;ITWB7
214825	chr4	42919799	42920108	12	ITWB10;ITWB11;ITWB12;ITWB13;ITWB14;ITWB15;ITWB2;ITWB3;ITWB4;ITWB5;ITWB6;ITWB7
214871	chr4	43006385	43006804	12	ITWB10;ITWB11;ITWB12;ITWB13;ITWB14;ITWB15;ITWB2;ITWB3;ITWB4;ITWB5;ITWB6;ITWB7
214946	chr4	43142774	43143299	12	ITWB10;ITWB11;ITWB12;ITWB13;ITWB14;ITWB15;ITWB2;ITWB3;ITWB4;ITWB5;ITWB6;ITWB7
215065	chr4	43363063	43363556	12	ITWB10;ITWB11;ITWB12;ITWB13;ITWB14;ITWB15;ITWB2;ITWB3;ITWB4;ITWB5;ITWB6;ITWB7
215366	chr4	43807856	43808237	12	ITWB10;ITWB11;ITWB12;ITWB13;ITWB14;ITWB15;ITWB2;ITWB3;ITWB4;ITWB5;ITWB6;ITWB7
215452	chr4	43931221	43931524	12	ITWB10;ITWB11;ITWB12;ITWB13;ITWB14;ITWB15;ITWB2;ITWB3;ITWB4;ITWB5;ITWB6;ITWB7
215469	chr4	43975192	43975598	12	ITWB10;ITWB11;ITWB12;ITWB13;ITWB14;ITWB15;ITWB2;ITWB3;ITWB4;ITWB5;ITWB6;ITWB7
215771	chr4	44526788	44527110	12	ITWB10;ITWB11;ITWB12;ITWB13;ITWB14;ITWB15;ITWB2;ITWB3;ITWB4;ITWB5;ITWB6;ITWB7
216027	chr4	45012083	45012547	12	ITWB10;ITWB11;ITWB12;ITWB13;ITWB14;ITWB15;ITWB2;ITWB3;ITWB4;ITWB5;ITWB6;ITWB7
216250	chr4	45355331	45355671	12	ITWB10;ITWB11;ITWB12;ITWB13;ITWB14;ITWB15;ITWB2;ITWB3;ITWB4;ITWB5;ITWB6;ITWB7
216444	chr4	45706655	45707224	12	ITWB10;ITWB11;ITWB12;ITWB13;ITWB14;ITWB15;ITWB2;ITWB3;ITWB4;ITWB5;ITWB6;ITWB7
216496	chr4	45822548	45823052	12	ITWB10;ITWB11;ITWB12;ITWB13;ITWB14;ITWB15;ITWB2;ITWB3;ITWB4;ITWB5;ITWB6;ITWB7
216626	chr4	46121729	46122234	12	ITWB10;ITWB11;ITWB12;ITWB13;ITWB14;ITWB15;ITWB2;ITWB3;ITWB4;ITWB5;ITWB6;ITWB7
216638	chr4	46158837	46159419	12	ITWB10;ITWB11;ITWB12;ITWB13;ITWB14;ITWB15;ITWB2;ITWB3;ITWB4;ITWB5;ITWB6;ITWB7
216678	chr4	46248731	46249062	12	ITWB10;ITWB11;ITWB12;ITWB13;ITWB14;ITWB15;ITWB2;ITWB3;ITWB4;ITWB5;ITWB6;ITWB7
216692	chr4	46283005	46283306	12	ITWB10;ITWB11;ITWB12;ITWB13;ITWB14;ITWB15;ITWB2;ITWB3;ITWB4;ITWB5;ITWB6;ITWB7
216994	chr4	46739705	46740380	12	ITWB10;ITWB11;ITWB12;ITWB13;ITWB14;ITWB15;ITWB2;ITWB3;ITWB4;ITWB5;ITWB6;ITWB7
217003	chr4	46752213	46752745	12	ITWB10;ITWB11;ITWB12;ITWB13;ITWB14;ITWB15;ITWB2;ITWB3;ITWB4;ITWB5;ITWB6;ITWB7
217205	chr4	47266774	47267237	12	ITWB10;ITWB11;ITWB12;ITWB13;ITWB14;ITWB15;ITWB2;ITWB3;ITWB4;ITWB5;ITWB6;ITWB7
217239	chr4	47379105	47379307	12	ITWB10;ITWB11;ITWB12;ITWB13;ITWB14;ITWB15;ITWB2;ITWB3;ITWB4;ITWB5;ITWB6;ITWB7
217273	chr4	47455528	47456020	12	ITWB10;ITWB11;ITWB12;ITWB13;ITWB14;ITWB15;ITWB2;ITWB3;ITWB4;ITWB5;ITWB6;ITWB7				1	ENSBTAG00000019794.5	0.026
217413	chr4	47781217	47781764	12	ITWB10;ITWB11;ITWB12;ITWB13;ITWB14;ITWB15;ITWB2;ITWB3;ITWB4;ITWB5;ITWB6;ITWB7
217415	chr4	47783322	47783873	12	ITWB10;ITWB11;ITWB12;ITWB13;ITWB14;ITWB15;ITWB2;ITWB3;ITWB4;ITWB5;ITWB6;ITWB7
217452	chr4	47948484	47948846	12	ITWB10;ITWB11;ITWB12;ITWB13;ITWB14;ITWB15;ITWB2;ITWB3;ITWB4;ITWB5;ITWB6;ITWB7
217526	chr4	48205084	48205257	12	ITWB10;ITWB11;ITWB12;ITWB13;ITWB14;ITWB15;ITWB2;ITWB3;ITWB4;ITWB5;ITWB6;ITWB7
217574	chr4	48315741	48315941	12	ITWB10;ITWB11;ITWB12;ITWB13;ITWB14;ITWB15;ITWB2;ITWB3;ITWB4;ITWB5;ITWB6;ITWB7
217587	chr4	48349481	48349912	12	ITWB10;ITWB11;ITWB12;ITWB13;ITWB14;ITWB15;ITWB2;ITWB3;ITWB4;ITWB5;ITWB6;ITWB7
217795	chr4	48694119	48694486	12	ITWB10;ITWB11;ITWB12;ITWB13;ITWB14;ITWB15;ITWB2;ITWB3;ITWB4;ITWB5;ITWB6;ITWB7				1	ENSBTAG00000005526.5	0.1835
218166	chr4	49411149	49411637	12	ITWB10;ITWB11;ITWB12;ITWB13;ITWB14;ITWB15;ITWB2;ITWB3;ITWB4;ITWB5;ITWB6;ITWB7				1	ENSBTAG00000040421.1	0.244
218337	chr4	49751197	49751513	12	ITWB10;ITWB11;ITWB12;ITWB13;ITWB14;ITWB15;ITWB2;ITWB3;ITWB4;ITWB5;ITWB6;ITWB7
218431	chr4	49928924	49929184	12	ITWB10;ITWB11;ITWB12;ITWB13;ITWB14;ITWB15;ITWB2;ITWB3;ITWB4;ITWB5;ITWB6;ITWB7
218446	chr4	49948597	49948797	12	ITWB10;ITWB11;ITWB12;ITWB13;ITWB14;ITWB15;ITWB2;ITWB3;ITWB4;ITWB5;ITWB6;ITWB7
218467	chr4	49977726	49977965	12	ITWB10;ITWB11;ITWB12;ITWB13;ITWB14;ITWB15;ITWB2;ITWB3;ITWB4;ITWB5;ITWB6;ITWB7	1	ENSBTAG00000015353.5	0.00647205
218535	chr4	50131458	50132176	12	ITWB10;ITWB11;ITWB12;ITWB13;ITWB14;ITWB15;ITWB2;ITWB3;ITWB4;ITWB5;ITWB6;ITWB7
218556	chr4	50168020	50168527	12	ITWB10;ITWB11;ITWB12;ITWB13;ITWB14;ITWB15;ITWB2;ITWB3;ITWB4;ITWB5;ITWB6;ITWB7
218587	chr4	50235565	50235668	12	ITWB10;ITWB11;ITWB12;ITWB13;ITWB14;ITWB15;ITWB2;ITWB3;ITWB4;ITWB5;ITWB6;ITWB7
218688	chr4	50380999	50381223	12	ITWB10;ITWB11;ITWB12;ITWB13;ITWB14;ITWB15;ITWB2;ITWB3;ITWB4;ITWB5;ITWB6;ITWB7
218929	chr4	50855503	50856035	12	ITWB10;ITWB11;ITWB12;ITWB13;ITWB14;ITWB15;ITWB2;ITWB3;ITWB4;ITWB5;ITWB6;ITWB7	1	ENSBTAG00000021469.5	0.00532069
218986	chr4	50979167	50979456	12	ITWB10;ITWB11;ITWB12;ITWB13;ITWB14;ITWB15;ITWB2;ITWB3;ITWB4;ITWB5;ITWB6;ITWB7
218995	chr4	51000219	51000355	12	ITWB10;ITWB11;ITWB12;ITWB13;ITWB14;ITWB15;ITWB2;ITWB3;ITWB4;ITWB5;ITWB6;ITWB7
219040	chr4	51103927	51104306	12	ITWB10;ITWB11;ITWB12;ITWB13;ITWB14;ITWB15;ITWB2;ITWB3;ITWB4;ITWB5;ITWB6;ITWB7
219281	chr4	51565264	51565919	12	ITWB10;ITWB11;ITWB12;ITWB13;ITWB14;ITWB15;ITWB2;ITWB3;ITWB4;ITWB5;ITWB6;ITWB7
219396	chr4	51730746	51731048	12	ITWB10;ITWB11;ITWB12;ITWB13;ITWB14;ITWB15;ITWB2;ITWB3;ITWB4;ITWB5;ITWB6;ITWB7
219459	chr4	51820787	51821136	12	ITWB10;ITWB11;ITWB12;ITWB13;ITWB14;ITWB15;ITWB2;ITWB3;ITWB4;ITWB5;ITWB6;ITWB7	1	ENSBTAG00000004072.5	0.00634834
219514	chr4	51941296	51941755	12	ITWB10;ITWB11;ITWB12;ITWB13;ITWB14;ITWB15;ITWB2;ITWB3;ITWB4;ITWB5;ITWB6;ITWB7
219629	chr4	52132415	52133019	12	ITWB10;ITWB11;ITWB12;ITWB13;ITWB14;ITWB15;ITWB2;ITWB3;ITWB4;ITWB5;ITWB6;ITWB7
219881	chr4	52572136	52572476	12	ITWB10;ITWB11;ITWB12;ITWB13;ITWB14;ITWB15;ITWB2;ITWB3;ITWB4;ITWB5;ITWB6;ITWB7
220204	chr4	53029017	53029408	12	ITWB10;ITWB11;ITWB12;ITWB13;ITWB14;ITWB15;ITWB2;ITWB3;ITWB4;ITWB5;ITWB6;ITWB7
220464	chr4	53387983	53388332	12	ITWB10;ITWB11;ITWB12;ITWB13;ITWB14;ITWB15;ITWB2;ITWB3;ITWB4;ITWB5;ITWB6;ITWB7
220550	chr4	53541929	53542532	12	ITWB10;ITWB11;ITWB12;ITWB13;ITWB14;ITWB15;ITWB2;ITWB3;ITWB4;ITWB5;ITWB6;ITWB7
220589	chr4	53616346	53616716	12	ITWB10;ITWB11;ITWB12;ITWB13;ITWB14;ITWB15;ITWB2;ITWB3;ITWB4;ITWB5;ITWB6;ITWB7
220675	chr4	53759772	53760210	12	ITWB10;ITWB11;ITWB12;ITWB13;ITWB14;ITWB15;ITWB2;ITWB3;ITWB4;ITWB5;ITWB6;ITWB7	1	ENSBTAG00000021543.4	0.00445457
220676	chr4	53761577	53762054	12	ITWB10;ITWB11;ITWB12;ITWB13;ITWB14;ITWB15;ITWB2;ITWB3;ITWB4;ITWB5;ITWB6;ITWB7	1	ENSBTAG00000021543.4	0.00485121
220784	chr4	53952861	53953303	12	ITWB10;ITWB11;ITWB12;ITWB13;ITWB14;ITWB15;ITWB2;ITWB3;ITWB4;ITWB5;ITWB6;ITWB7
220785	chr4	53953472	53954021	12	ITWB10;ITWB11;ITWB12;ITWB13;ITWB14;ITWB15;ITWB2;ITWB3;ITWB4;ITWB5;ITWB6;ITWB7
221036	chr4	54325803	54326219	12	ITWB10;ITWB11;ITWB12;ITWB13;ITWB14;ITWB15;ITWB2;ITWB3;ITWB4;ITWB5;ITWB6;ITWB7
221371	chr4	54802794	54803146	13	ITWB10;ITWB11;ITWB12;ITWB13;ITWB14;ITWB15;ITWB2;ITWB3;ITWB4;ITWB5;ITWB6;ITWB7;ITWB9
221552	chr4	55079630	55080302	12	ITWB10;ITWB11;ITWB12;ITWB13;ITWB14;ITWB15;ITWB2;ITWB3;ITWB4;ITWB5;ITWB6;ITWB7
221590	chr4	55132625	55132833	12	ITWB10;ITWB11;ITWB12;ITWB13;ITWB14;ITWB15;ITWB2;ITWB3;ITWB4;ITWB5;ITWB6;ITWB7
221679	chr4	55361081	55361562	13	ITWB10;ITWB11;ITWB12;ITWB13;ITWB14;ITWB15;ITWB2;ITWB3;ITWB4;ITWB5;ITWB6;ITWB7;ITWB9
221735	chr4	55464687	55464812	12	ITWB10;ITWB11;ITWB12;ITWB13;ITWB14;ITWB15;ITWB2;ITWB3;ITWB4;ITWB5;ITWB6;ITWB7
221786	chr4	55561653	55561923	12	ITWB10;ITWB11;ITWB12;ITWB13;ITWB14;ITWB15;ITWB2;ITWB3;ITWB4;ITWB5;ITWB6;ITWB7
221861	chr4	55684726	55684920	12	ITWB10;ITWB11;ITWB12;ITWB13;ITWB14;ITWB15;ITWB2;ITWB3;ITWB4;ITWB5;ITWB6;ITWB7
222243	chr4	56355527	56355969	12	ITWB10;ITWB11;ITWB12;ITWB13;ITWB14;ITWB15;ITWB2;ITWB3;ITWB4;ITWB5;ITWB6;ITWB7
222353	chr4	56551730	56552328	12	ITWB10;ITWB11;ITWB12;ITWB13;ITWB14;ITWB15;ITWB2;ITWB3;ITWB4;ITWB5;ITWB6;ITWB7
222424	chr4	56707018	56707431	12	ITWB10;ITWB11;ITWB12;ITWB13;ITWB14;ITWB15;ITWB2;ITWB3;ITWB4;ITWB5;ITWB6;ITWB7
222665	chr4	57202784	57203116	12	ITWB10;ITWB11;ITWB12;ITWB13;ITWB14;ITWB15;ITWB2;ITWB3;ITWB4;ITWB5;ITWB6;ITWB7
222842	chr4	57508301	57508863	12	ITWB10;ITWB11;ITWB12;ITWB13;ITWB14;ITWB15;ITWB2;ITWB3;ITWB4;ITWB5;ITWB6;ITWB7
223046	chr4	57780247	57780650	12	ITWB10;ITWB11;ITWB12;ITWB13;ITWB14;ITWB15;ITWB2;ITWB3;ITWB4;ITWB5;ITWB6;ITWB7
223117	chr4	57874791	57875001	12	ITWB10;ITWB11;ITWB12;ITWB13;ITWB14;ITWB15;ITWB2;ITWB3;ITWB4;ITWB5;ITWB6;ITWB7
223127	chr4	57889952	57890576	12	ITWB10;ITWB11;ITWB12;ITWB13;ITWB14;ITWB15;ITWB2;ITWB3;ITWB4;ITWB5;ITWB6;ITWB7
223227	chr4	58071052	58071371	12	ITWB10;ITWB11;ITWB12;ITWB13;ITWB14;ITWB15;ITWB2;ITWB3;ITWB4;ITWB5;ITWB6;ITWB7
223354	chr4	58338475	58338989	13	ITWB10;ITWB11;ITWB12;ITWB13;ITWB14;ITWB15;ITWB2;ITWB3;ITWB4;ITWB5;ITWB6;ITWB7;ITWB9
223357	chr4	58341298	58341498	12	ITWB10;ITWB11;ITWB12;ITWB13;ITWB14;ITWB15;ITWB2;ITWB3;ITWB4;ITWB5;ITWB6;ITWB7
223547	chr4	58689531	58690017	12	ITWB10;ITWB11;ITWB12;ITWB13;ITWB14;ITWB15;ITWB2;ITWB3;ITWB4;ITWB5;ITWB6;ITWB7
223669	chr4	58931772	58932125	12	ITWB10;ITWB11;ITWB12;ITWB13;ITWB14;ITWB15;ITWB2;ITWB3;ITWB4;ITWB5;ITWB6;ITWB7
223725	chr4	59027919	59028506	12	ITWB10;ITWB11;ITWB12;ITWB13;ITWB14;ITWB15;ITWB2;ITWB3;ITWB4;ITWB5;ITWB6;ITWB7
223781	chr4	59126609	59127406	12	ITWB10;ITWB11;ITWB12;ITWB13;ITWB14;ITWB15;ITWB2;ITWB3;ITWB4;ITWB5;ITWB6;ITWB7
223788	chr4	59139871	59140331	12	ITWB10;ITWB11;ITWB12;ITWB13;ITWB14;ITWB15;ITWB2;ITWB3;ITWB4;ITWB5;ITWB6;ITWB7
223860	chr4	59253814	59254174	12	ITWB10;ITWB11;ITWB12;ITWB13;ITWB14;ITWB15;ITWB2;ITWB3;ITWB4;ITWB5;ITWB6;ITWB7
223884	chr4	59288493	59289053	12	ITWB10;ITWB11;ITWB12;ITWB13;ITWB14;ITWB15;ITWB2;ITWB3;ITWB4;ITWB5;ITWB6;ITWB7
223934	chr4	59355257	59355773	12	ITWB10;ITWB11;ITWB12;ITWB13;ITWB14;ITWB15;ITWB2;ITWB3;ITWB4;ITWB5;ITWB6;ITWB7
224284	chr4	59966485	59967006	12	ITWB10;ITWB11;ITWB12;ITWB13;ITWB14;ITWB15;ITWB2;ITWB3;ITWB4;ITWB5;ITWB6;ITWB7
224506	chr4	60512485	60512708	12	ITWB10;ITWB11;ITWB12;ITWB13;ITWB14;ITWB15;ITWB2;ITWB3;ITWB4;ITWB5;ITWB6;ITWB7
224577	chr4	60652195	60652665	12	ITWB10;ITWB11;ITWB12;ITWB13;ITWB14;ITWB15;ITWB2;ITWB3;ITWB4;ITWB5;ITWB6;ITWB7
224587	chr4	60673679	60674057	12	ITWB10;ITWB11;ITWB12;ITWB13;ITWB14;ITWB15;ITWB2;ITWB3;ITWB4;ITWB5;ITWB6;ITWB7
224930	chr4	61561722	61561922	12	ITWB10;ITWB11;ITWB12;ITWB13;ITWB14;ITWB15;ITWB2;ITWB3;ITWB4;ITWB5;ITWB6;ITWB7
225019	chr4	61699818	61700338	13	ITWB10;ITWB11;ITWB12;ITWB13;ITWB14;ITWB15;ITWB2;ITWB3;ITWB4;ITWB5;ITWB6;ITWB7;ITWB9	2	ENSBTAG00000001182.5;ENSBTAG00000001182.5	0.005268063378854804;0.005268063378854804
225060	chr4	61785722	61786031	12	ITWB10;ITWB11;ITWB12;ITWB13;ITWB14;ITWB15;ITWB2;ITWB3;ITWB4;ITWB5;ITWB6;ITWB7
225139	chr4	61933491	61933838	12	ITWB10;ITWB11;ITWB12;ITWB13;ITWB14;ITWB15;ITWB2;ITWB3;ITWB4;ITWB5;ITWB6;ITWB7
225143	chr4	61941690	61942112	12	ITWB10;ITWB11;ITWB12;ITWB13;ITWB14;ITWB15;ITWB2;ITWB3;ITWB4;ITWB5;ITWB6;ITWB7
225190	chr4	62068060	62068360	12	ITWB10;ITWB11;ITWB12;ITWB13;ITWB14;ITWB15;ITWB2;ITWB3;ITWB4;ITWB5;ITWB6;ITWB7
225258	chr4	62237991	62238439	12	ITWB10;ITWB11;ITWB12;ITWB13;ITWB14;ITWB15;ITWB2;ITWB3;ITWB4;ITWB5;ITWB6;ITWB7	1	ENSBTAG00000017541.3	0.0104604
225279	chr4	62282034	62282486	12	ITWB10;ITWB11;ITWB12;ITWB13;ITWB14;ITWB15;ITWB2;ITWB3;ITWB4;ITWB5;ITWB6;ITWB7	1	ENSBTAG00000032650.3	0.00501932
225317	chr4	62332695	62333247	12	ITWB10;ITWB11;ITWB12;ITWB13;ITWB14;ITWB15;ITWB2;ITWB3;ITWB4;ITWB5;ITWB6;ITWB7	1	ENSBTAG00000032650.3	0.00612979
225371	chr4	62407724	62407958	12	ITWB10;ITWB11;ITWB12;ITWB13;ITWB14;ITWB15;ITWB2;ITWB3;ITWB4;ITWB5;ITWB6;ITWB7
225375	chr4	62412521	62412951	12	ITWB10;ITWB11;ITWB12;ITWB13;ITWB14;ITWB15;ITWB2;ITWB3;ITWB4;ITWB5;ITWB6;ITWB7
225560	chr4	62761817	62762086	12	ITWB10;ITWB11;ITWB12;ITWB13;ITWB14;ITWB15;ITWB2;ITWB3;ITWB4;ITWB5;ITWB6;ITWB7
225626	chr4	62913430	62913871	12	ITWB10;ITWB11;ITWB12;ITWB13;ITWB14;ITWB15;ITWB2;ITWB3;ITWB4;ITWB5;ITWB6;ITWB7
225747	chr4	63188552	63189030	12	ITWB10;ITWB11;ITWB12;ITWB13;ITWB14;ITWB15;ITWB2;ITWB3;ITWB4;ITWB5;ITWB6;ITWB7
225840	chr4	63449442	63449909	12	ITWB10;ITWB11;ITWB12;ITWB13;ITWB14;ITWB15;ITWB2;ITWB3;ITWB4;ITWB5;ITWB6;ITWB7
225915	chr4	63642115	63642434	12	ITWB10;ITWB11;ITWB12;ITWB13;ITWB14;ITWB15;ITWB2;ITWB3;ITWB4;ITWB5;ITWB6;ITWB7
226215	chr4	64045111	64045652	12	ITWB10;ITWB11;ITWB12;ITWB13;ITWB14;ITWB15;ITWB2;ITWB3;ITWB4;ITWB5;ITWB6;ITWB7
226385	chr4	64310796	64311226	12	ITWB10;ITWB11;ITWB12;ITWB13;ITWB14;ITWB15;ITWB2;ITWB3;ITWB4;ITWB5;ITWB6;ITWB7
226466	chr4	64433741	64434200	12	ITWB10;ITWB11;ITWB12;ITWB13;ITWB14;ITWB15;ITWB2;ITWB3;ITWB4;ITWB5;ITWB6;ITWB7
226522	chr4	64522297	64522661	12	ITWB10;ITWB11;ITWB12;ITWB13;ITWB14;ITWB15;ITWB2;ITWB3;ITWB4;ITWB5;ITWB6;ITWB7
226560	chr4	64646499	64646755	12	ITWB10;ITWB11;ITWB12;ITWB13;ITWB14;ITWB15;ITWB2;ITWB3;ITWB4;ITWB5;ITWB6;ITWB7
226627	chr4	64808448	64809024	12	ITWB10;ITWB11;ITWB12;ITWB13;ITWB14;ITWB15;ITWB2;ITWB3;ITWB4;ITWB5;ITWB6;ITWB7
226643	chr4	64836698	64837096	12	ITWB10;ITWB11;ITWB12;ITWB13;ITWB14;ITWB15;ITWB2;ITWB3;ITWB4;ITWB5;ITWB6;ITWB7
226653	chr4	64856690	64857252	13	ITWB10;ITWB11;ITWB12;ITWB13;ITWB14;ITWB15;ITWB2;ITWB3;ITWB4;ITWB5;ITWB6;ITWB7;ITWB9
226794	chr4	65115336	65115889	12	ITWB10;ITWB11;ITWB12;ITWB13;ITWB14;ITWB15;ITWB2;ITWB3;ITWB4;ITWB5;ITWB6;ITWB7
226878	chr4	65319055	65319373	12	ITWB10;ITWB11;ITWB12;ITWB13;ITWB14;ITWB15;ITWB2;ITWB3;ITWB4;ITWB5;ITWB6;ITWB7
227022	chr4	65690942	65691234	12	ITWB10;ITWB11;ITWB12;ITWB13;ITWB14;ITWB15;ITWB2;ITWB3;ITWB4;ITWB5;ITWB6;ITWB7	2	ENSBTAG00000020247.5;ENSBTAG00000020247.5	0.004971566724554772;0.006377077464019743
227133	chr4	66109085	66109405	12	ITWB10;ITWB11;ITWB12;ITWB13;ITWB14;ITWB15;ITWB2;ITWB3;ITWB4;ITWB5;ITWB6;ITWB7	1	ENSBTAG00000018972.5	0.00598366
227530	chr4	67115549	67115972	12	ITWB10;ITWB11;ITWB12;ITWB13;ITWB14;ITWB15;ITWB2;ITWB3;ITWB4;ITWB5;ITWB6;ITWB7
227843	chr4	67906843	67907229	12	ITWB10;ITWB11;ITWB12;ITWB13;ITWB14;ITWB15;ITWB2;ITWB3;ITWB4;ITWB5;ITWB6;ITWB7
228024	chr4	68289426	68289850	12	ITWB10;ITWB11;ITWB12;ITWB13;ITWB14;ITWB15;ITWB2;ITWB3;ITWB4;ITWB5;ITWB6;ITWB7
228088	chr4	68444106	68444206	12	ITWB10;ITWB11;ITWB12;ITWB13;ITWB14;ITWB15;ITWB2;ITWB3;ITWB4;ITWB5;ITWB6;ITWB7
228165	chr4	68600201	68600648	12	ITWB10;ITWB11;ITWB12;ITWB13;ITWB14;ITWB15;ITWB2;ITWB3;ITWB4;ITWB5;ITWB6;ITWB7
228200	chr4	68668375	68668575	12	ITWB10;ITWB11;ITWB12;ITWB13;ITWB14;ITWB15;ITWB2;ITWB3;ITWB4;ITWB5;ITWB6;ITWB7
228221	chr4	68703356	68703840	12	ITWB10;ITWB11;ITWB12;ITWB13;ITWB14;ITWB15;ITWB2;ITWB3;ITWB4;ITWB5;ITWB6;ITWB7
228396	chr4	69008783	69009114	12	ITWB10;ITWB11;ITWB12;ITWB13;ITWB14;ITWB15;ITWB2;ITWB3;ITWB4;ITWB5;ITWB6;ITWB7
228752	chr4	69679831	69680082	12	ITWB10;ITWB11;ITWB12;ITWB13;ITWB14;ITWB15;ITWB2;ITWB3;ITWB4;ITWB5;ITWB6;ITWB7
228763	chr4	69693469	69693778	12	ITWB10;ITWB11;ITWB12;ITWB13;ITWB14;ITWB15;ITWB2;ITWB4;ITWB5;ITWB6;ITWB7;ITWB9
229077	chr4	70429098	70429517	12	ITWB10;ITWB11;ITWB12;ITWB13;ITWB14;ITWB15;ITWB2;ITWB3;ITWB4;ITWB5;ITWB6;ITWB7
229345	chr4	71030666	71031091	12	ITWB10;ITWB11;ITWB12;ITWB13;ITWB14;ITWB15;ITWB2;ITWB3;ITWB4;ITWB5;ITWB6;ITWB7
229362	chr4	71073486	71073928	12	ITWB10;ITWB11;ITWB12;ITWB13;ITWB14;ITWB15;ITWB2;ITWB3;ITWB4;ITWB5;ITWB6;ITWB7
229431	chr4	71189113	71189620	12	ITWB10;ITWB11;ITWB12;ITWB13;ITWB14;ITWB15;ITWB2;ITWB3;ITWB4;ITWB5;ITWB6;ITWB7
229607	chr4	71619839	71620287	12	ITWB10;ITWB11;ITWB12;ITWB13;ITWB14;ITWB15;ITWB2;ITWB3;ITWB4;ITWB5;ITWB6;ITWB7
229939	chr4	72472004	72472433	12	ITWB10;ITWB11;ITWB12;ITWB13;ITWB14;ITWB15;ITWB2;ITWB3;ITWB4;ITWB5;ITWB6;ITWB7
230154	chr4	72820065	72820548	12	ITWB10;ITWB11;ITWB12;ITWB13;ITWB14;ITWB15;ITWB2;ITWB3;ITWB4;ITWB5;ITWB6;ITWB7
[truncated: 9,052 more rows]
