# Supplementary material for: Genomic structural differences between cattle and River Buffalo identified through comparative genomic and transcriptomic analysis
Source: Data Brief. 2018 May 10;19:236–9. doi: 10.1016/j.dib.2018.05.015 (PMC5993156; doi:10.1016/j.dib.2018.05.015)
Supplement: Supplementary file 4 — Supplementary material [file mmc4.xlsx]

## Sheet: Supp_Table3_buffalo_down_liver_
Supplemental Table 3. Read counts and q-values of MEI impacted genes with reduced expression in liver in river buffalo
Gene name	Tissue type	Normalized Read counts	Species
LGR4	liver	107.69	Angus
LGR4	liver	106.35	Angus
LGR4	liver	115.05	Angus
LGR4	liver	106.25	Angus
LGR4	liver	49.75	Buffalo
EPHX2	liver	368.82	Angus
EPHX2	liver	350.44	Angus
EPHX2	liver	382.14	Angus
EPHX2	liver	354.09	Angus
EPHX2	liver	82.41	Buffalo
SESN3	liver	83.71	Angus
SESN3	liver	92.14	Angus
SESN3	liver	93.54	Angus
SESN3	liver	80.14	Angus
SESN3	liver	52.89	Buffalo
PRDX6	liver	207.7	Angus
PRDX6	liver	256.76	Angus
PRDX6	liver	284.72	Angus
PRDX6	liver	283	Angus
PRDX6	liver	85	Buffalo
PPP4R2	liver	53.38	Angus
PPP4R2	liver	50.59	Angus
PPP4R2	liver	57.3	Angus
PPP4R2	liver	58.36	Angus
PPP4R2	liver	41.55	Buffalo
CCNG1	liver	116.22	Angus
CCNG1	liver	129.85	Angus
CCNG1	liver	108.5	Angus
CCNG1	liver	84.82	Angus
CCNG1	liver	41.27	Buffalo
PPA2	liver	47.92	Angus
PPA2	liver	63.23	Angus
PPA2	liver	53.01	Angus
PPA2	liver	52.78	Angus
PPA2	liver	17.49	Buffalo
MTX2	liver	18.19	Angus
MTX2	liver	19.3	Angus
MTX2	liver	21.28	Angus
MTX2	liver	18.93	Angus
MTX2	liver	14.08	Buffalo
CHIA	liver	597	Angus
CHIA	liver	691.67	Angus
CHIA	liver	574.95	Angus
CHIA	liver	846.04	Angus
CHIA	liver	168.23	Buffalo
ALDH1A1	liver	2204.02	Angus
ALDH1A1	liver	2398.48	Angus
ALDH1A1	liver	2955.92	Angus
ALDH1A1	liver	2847.95	Angus
ALDH1A1	liver	1121.05	Buffalo
ENOSF1	liver	52.93	Angus
ENOSF1	liver	47.85	Angus
ENOSF1	liver	54.79	Angus
ENOSF1	liver	50.43	Angus
ENOSF1	liver	19.41	Buffalo
IARS2	liver	108.93	Angus
IARS2	liver	106.64	Angus
IARS2	liver	121.52	Angus
IARS2	liver	111.68	Angus
IARS2	liver	69.97	Buffalo
YME1L1	liver	104.77	Angus
YME1L1	liver	103.65	Angus
YME1L1	liver	112.65	Angus
YME1L1	liver	99.19	Angus
YME1L1	liver	78.72	Buffalo
STAP1	liver	6.15	Angus
STAP1	liver	5.77	Angus
STAP1	liver	7.59	Angus
STAP1	liver	5.89	Angus
STAP1	liver	1.09	Buffalo
NDFIP1	liver	114.28	Angus
NDFIP1	liver	121.25	Angus
NDFIP1	liver	126.54	Angus
NDFIP1	liver	115	Angus
NDFIP1	liver	65.6	Buffalo
DNAJC10	liver	18.63	Angus
DNAJC10	liver	19.34	Angus
DNAJC10	liver	21.71	Angus
DNAJC10	liver	17.57	Angus
DNAJC10	liver	7.11	Buffalo
MMGT1	liver	29.29	Angus
MMGT1	liver	29.23	Angus
MMGT1	liver	28.14	Angus
MMGT1	liver	25.61	Angus
MMGT1	liver	16.54	Buffalo
GLO1	liver	241.6	Angus
GLO1	liver	274.04	Angus
GLO1	liver	285.74	Angus
GLO1	liver	227.61	Angus
GLO1	liver	48.24	Buffalo
NBN	liver	41.18	Angus
NBN	liver	48.53	Angus
NBN	liver	46.41	Angus
NBN	liver	42.63	Angus
NBN	liver	32.39	Buffalo
PUS7L	liver	10.41	Angus
PUS7L	liver	11.59	Angus
PUS7L	liver	12.31	Angus
PUS7L	liver	11.2	Angus
PUS7L	liver	6.97	Buffalo
KLHL13	liver	12.94	Angus
KLHL13	liver	14.86	Angus
KLHL13	liver	15.07	Angus
KLHL13	liver	18.15	Angus
KLHL13	liver	2.32	Buffalo
H3F3A	liver	58.38	Angus
H3F3A	liver	69.21	Angus
H3F3A	liver	52.76	Angus
H3F3A	liver	55.35	Angus
H3F3A	liver	31.98	Buffalo
PTGR1	liver	287.3	Angus
PTGR1	liver	242.43	Angus
PTGR1	liver	278.26	Angus
PTGR1	liver	183.66	Angus
PTGR1	liver	1.09	Buffalo
GOLIM4	liver	236.55	Angus
GOLIM4	liver	278.12	Angus
GOLIM4	liver	326.78	Angus
GOLIM4	liver	260.91	Angus
GOLIM4	liver	102.5	Buffalo
TDG	liver	20.17	Angus
TDG	liver	21.16	Angus
TDG	liver	21.73	Angus
TDG	liver	20.18	Angus
TDG	liver	15.58	Buffalo
PHLDB2	liver	236.15	Angus
PHLDB2	liver	217.35	Angus
PHLDB2	liver	186.69	Angus
PHLDB2	liver	153.76	Angus
PHLDB2	liver	63	Buffalo
FGFR2	liver	76.42	Angus
FGFR2	liver	67.59	Angus
FGFR2	liver	72.74	Angus
FGFR2	liver	76.66	Angus
FGFR2	liver	55.62	Buffalo
CENPQ	liver	18.58	Angus
CENPQ	liver	22.45	Angus
CENPQ	liver	25.97	Angus
CENPQ	liver	20.96	Angus
CENPQ	liver	5.06	Buffalo
EIF4B	liver	268.32	Angus
EIF4B	liver	241.58	Angus
EIF4B	liver	254.97	Angus
EIF4B	liver	219.22	Angus
EIF4B	liver	160.03	Buffalo
PRRG4	liver	9.47	Angus
PRRG4	liver	6.99	Angus
PRRG4	liver	10.78	Angus
PRRG4	liver	10.54	Angus
PRRG4	liver	2.05	Buffalo
GLOD4	liver	84.15	Angus
GLOD4	liver	88.71	Angus
GLOD4	liver	98.71	Angus
GLOD4	liver	86.42	Angus
GLOD4	liver	64.23	Buffalo
ALB	liver	113015	Angus
ALB	liver	79323.1	Angus
ALB	liver	99830.8	Angus
ALB	liver	109645	Angus
ALB	liver	40766.2	Buffalo
TBC1D30	liver	32.02	Angus
TBC1D30	liver	33.11	Angus
TBC1D30	liver	34.83	Angus
TBC1D30	liver	36.5	Angus
TBC1D30	liver	8.88	Buffalo

## Sheet: q-value
Gene name	q-value
EPHX2	0
LGR4	0
TBC1D30	0
ENOSF1	0
NDFIP1	0
GLO1	0
IARS2	0
PTGR1	0
PPA2	0
SEPT7	0
DNAJC10	0
SESN3	0
MMGT1	0
PRDX6	0
KLHL13	0
CENPQ	0
GOLIM4	0
YME1L1	0
ALDH1A1	0
CHIA	0
EIF4B	0
ALB	0
PHLDB2	0
FGFR2	0
TDG	0
GLOD4	0
CCNG1	0
STAP1	0
H3F3A	0
PPP4R2	0
PRRG4	0
NBN	0
PUS7L	0
MTX2	0
