# Supplementary material for: Genomic structural differences between cattle and River Buffalo identified through comparative genomic and transcriptomic analysis
Source: Data Brief. 2018 May 10;19:236–9. doi: 10.1016/j.dib.2018.05.015 (PMC5993156; doi:10.1016/j.dib.2018.05.015)
Supplement: Supplementary file 5 — Supplementary material [file mmc5.xlsx]

## Sheet: Supp_Table4_buffalo_up_liver_AN
Supplemental Table 4. Read counts and q-values of MEI impacted genes with increased expression in liver in river buffalo
Gene name	Tissue type	Normalized Read counts	Species
TMOD1	liver	0.89	Angus
TMOD1	liver	1.21	Angus
TMOD1	liver	0.42	Angus
TMOD1	liver	0.55	Angus
TMOD1	liver	11.48	Buffalo
TIMP2	liver	8.57	Angus
TIMP2	liver	9.29	Angus
TIMP2	liver	5.36	Angus
TIMP2	liver	6.99	Angus
TIMP2	liver	41.14	Buffalo
CTTNBP2	liver	14.92	Angus
CTTNBP2	liver	18.25	Angus
CTTNBP2	liver	17.59	Angus
CTTNBP2	liver	16.63	Angus
CTTNBP2	liver	30.75	Buffalo
DMTF1	liver	20.67	Angus
DMTF1	liver	19.83	Angus
DMTF1	liver	19.31	Angus
DMTF1	liver	20.61	Angus
DMTF1	liver	26.51	Buffalo
P4HA2	liver	8.28	Angus
P4HA2	liver	10.7	Angus
P4HA2	liver	8.67	Angus
P4HA2	liver	9.1	Angus
P4HA2	liver	21.87	Buffalo
CAPRIN1	liver	85.09	Angus
CAPRIN1	liver	92.1	Angus
CAPRIN1	liver	94.87	Angus
CAPRIN1	liver	105	Angus
CAPRIN1	liver	131.2	Buffalo
TARSL2	liver	0.5	Angus
TARSL2	liver	0.16	Angus
TARSL2	liver	0.34	Angus
TARSL2	liver	0.35	Angus
TARSL2	liver	2.87	Buffalo
KIAA0319	liver	0.59	Angus
KIAA0319	liver	0.44	Angus
KIAA0319	liver	0.4	Angus
KIAA0319	liver	0.35	Angus
KIAA0319	liver	1.09	Buffalo
SLC39A12	liver	0.05	Angus
SLC39A12	liver	0.12	Angus
SLC39A12	liver	0.14	Angus
SLC39A12	liver	0.31	Angus
SLC39A12	liver	1.23	Buffalo
ZNF140	liver	4.26	Angus
ZNF140	liver	4.6	Angus
ZNF140	liver	4.43	Angus
ZNF140	liver	3.75	Angus
ZNF140	liver	5.74	Buffalo
DDX39B	liver	96.94	Angus
DDX39B	liver	105.47	Angus
DDX39B	liver	91.57	Angus
DDX39B	liver	101.69	Angus
DDX39B	liver	149.92	Buffalo
CCDC102B	liver	1.49	Angus
CCDC102B	liver	1.49	Angus
CCDC102B	liver	1.38	Angus
CCDC102B	liver	1.48	Angus
CCDC102B	liver	4.51	Buffalo
PKD1L3	liver	60.22	Angus
PKD1L3	liver	52.69	Angus
PKD1L3	liver	45.11	Angus
PKD1L3	liver	103.17	Angus
PKD1L3	liver	181.35	Buffalo
ATP6AP2	liver	32.91	Angus
ATP6AP2	liver	39.89	Angus
ATP6AP2	liver	39.21	Angus
ATP6AP2	liver	32.67	Angus
ATP6AP2	liver	59.45	Buffalo
PAN3	liver	29.09	Angus
PAN3	liver	35.17	Angus
PAN3	liver	30.94	Angus
PAN3	liver	28.65	Angus
PAN3	liver	44.42	Buffalo
NEXN	liver	1.64	Angus
NEXN	liver	2.1	Angus
NEXN	liver	1.83	Angus
NEXN	liver	1.21	Angus
NEXN	liver	3.28	Buffalo
MARVELD2	liver	12.44	Angus
MARVELD2	liver	11.71	Angus
MARVELD2	liver	11.83	Angus
MARVELD2	liver	11.98	Angus
MARVELD2	liver	14.9	Buffalo
GP5	liver	0.25	Angus
GP5	liver	0.52	Angus
GP5	liver	0.51	Angus
GP5	liver	0.82	Angus
GP5	liver	3.01	Buffalo
RALGAPA1	liver	19.58	Angus
RALGAPA1	liver	19.99	Angus
RALGAPA1	liver	19.53	Angus
RALGAPA1	liver	20.06	Angus
RALGAPA1	liver	21.73	Buffalo
FMO2	liver	10.66	Angus
FMO2	liver	8.04	Angus
FMO2	liver	11.8	Angus
FMO2	liver	9.52	Angus
FMO2	liver	37.72	Buffalo
ZNF688	liver	5.55	Angus
ZNF688	liver	6.82	Angus
ZNF688	liver	4.91	Angus
ZNF688	liver	5.7	Angus
ZNF688	liver	8.75	Buffalo
IFT52	liver	2.28	Angus
IFT52	liver	2.5	Angus
IFT52	liver	2.06	Angus
IFT52	liver	1.95	Angus
IFT52	liver	8.61	Buffalo
TEP1	liver	37.17	Angus
TEP1	liver	24.39	Angus
TEP1	liver	26.82	Angus
TEP1	liver	25.29	Angus
TEP1	liver	137.07	Buffalo
ARL14EP	liver	14.52	Angus
ARL14EP	liver	18.09	Angus
ARL14EP	liver	14.37	Angus
ARL14EP	liver	15.26	Angus
ARL14EP	liver	21.73	Buffalo
MDFIC	liver	3.87	Angus
MDFIC	liver	6.3	Angus
MDFIC	liver	5.28	Angus
MDFIC	liver	3.44	Angus
MDFIC	liver	10.52	Buffalo
ENPP5	liver	13.28	Angus
ENPP5	liver	12.76	Angus
ENPP5	liver	16.09	Angus
ENPP5	liver	10.7	Angus
ENPP5	liver	67.78	Buffalo
CREB1	liver	2.03	Angus
CREB1	liver	2.42	Angus
CREB1	liver	2.6	Angus
CREB1	liver	2.73	Angus
CREB1	liver	3.83	Buffalo
PASK	liver	0.94	Angus
PASK	liver	2.1	Angus
PASK	liver	0.96	Angus
PASK	liver	1.83	Angus
PASK	liver	8.34	Buffalo
FXR1	liver	53.23	Angus
FXR1	liver	53.46	Angus
FXR1	liver	55.32	Angus
FXR1	liver	54.26	Angus
FXR1	liver	65.6	Buffalo
MRO	liver	0.15	Angus
MRO	liver	0.32	Angus
MRO	liver	0.37	Angus
MRO	liver	0.35	Angus
MRO	liver	0.96	Buffalo
TBL2	liver	32.76	Angus
TBL2	liver	35.13	Angus
TBL2	liver	37.46	Angus
TBL2	liver	39.78	Angus
TBL2	liver	61.36	Buffalo
TEX264	liver	16.7	Angus
TEX264	liver	17.4	Angus
TEX264	liver	13.18	Angus
TEX264	liver	18.42	Angus
TEX264	liver	28.97	Buffalo
R3HCC1L	liver	10.16	Angus
R3HCC1L	liver	12.03	Angus
R3HCC1L	liver	12.79	Angus
R3HCC1L	liver	12.8	Angus
R3HCC1L	liver	22.41	Buffalo
ABHD5	liver	4.81	Angus
ABHD5	liver	5.57	Angus
ABHD5	liver	4.63	Angus
ABHD5	liver	5.04	Angus
ABHD5	liver	16.95	Buffalo
RBM45	liver	15.02	Angus
RBM45	liver	16.39	Angus
RBM45	liver	16.26	Angus
RBM45	liver	17.92	Angus
RBM45	liver	23.1	Buffalo
RBM46	liver	0.1	Angus
RBM46	liver	0.11	Angus
RBM46	liver	0.68	Buffalo
TC2N	liver	2.13	Angus
TC2N	liver	2.14	Angus
TC2N	liver	2.63	Angus
TC2N	liver	2.11	Angus
TC2N	liver	12.57	Buffalo
DZIP1	liver	3.72	Angus
DZIP1	liver	3.39	Angus
DZIP1	liver	3.42	Angus
DZIP1	liver	2.54	Angus
DZIP1	liver	7.24	Buffalo
SPEN	liver	51.54	Angus
SPEN	liver	48.09	Angus
SPEN	liver	51.99	Angus
SPEN	liver	60.07	Angus
SPEN	liver	103.18	Buffalo
PGGT1B	liver	7.88	Angus
PGGT1B	liver	6.58	Angus
PGGT1B	liver	7.56	Angus
PGGT1B	liver	7.77	Angus
PGGT1B	liver	10.8	Buffalo
FRA10AC1	liver	8.87	Angus
FRA10AC1	liver	9.93	Angus
FRA10AC1	liver	10.39	Angus
FRA10AC1	liver	9.21	Angus
FRA10AC1	liver	16.67	Buffalo
ZBTB24	liver	7.29	Angus
ZBTB24	liver	8.12	Angus
ZBTB24	liver	8.98	Angus
ZBTB24	liver	7.03	Angus
ZBTB24	liver	11.48	Buffalo
NSL1	liver	3.32	Angus
NSL1	liver	3.88	Angus
NSL1	liver	3.73	Angus
NSL1	liver	3.51	Angus
NSL1	liver	4.78	Buffalo
CCDC61	liver	5.35	Angus
CCDC61	liver	6.74	Angus
CCDC61	liver	5.59	Angus
CCDC61	liver	6.83	Angus
CCDC61	liver	18.72	Buffalo
NOVA1	liver	0.1	Angus
NOVA1	liver	0.04	Angus
NOVA1	liver	0.08	Angus
NOVA1	liver	0.27	Buffalo
SYNC	liver	0.15	Angus
SYNC	liver	0.24	Angus
SYNC	liver	0.14	Angus
SYNC	liver	0.23	Angus
SYNC	liver	2.05	Buffalo
EP400	liver	47.33	Angus
EP400	liver	44.42	Angus
EP400	liver	45.64	Angus
EP400	liver	50.63	Angus
EP400	liver	65.32	Buffalo
GTF3C5	liver	8.67	Angus
GTF3C5	liver	14.74	Angus
GTF3C5	liver	7.54	Angus
GTF3C5	liver	15.89	Angus
GTF3C5	liver	33.89	Buffalo
TSTD2	liver	18.04	Angus
TSTD2	liver	19.91	Angus
TSTD2	liver	20.1	Angus
TSTD2	liver	19.91	Angus
TSTD2	liver	23.23	Buffalo
FAM13A	liver	6.99	Angus
FAM13A	liver	7.71	Angus
FAM13A	liver	5.98	Angus
FAM13A	liver	13.12	Angus
FAM13A	liver	26.92	Buffalo
TGFA	liver	1.44	Angus
TGFA	liver	0.57	Angus
TGFA	liver	1.38	Angus
TGFA	liver	1.21	Angus
TGFA	liver	4.24	Buffalo
THEM4	liver	41.13	Angus
THEM4	liver	15.87	Angus
THEM4	liver	36.53	Angus
THEM4	liver	30.95	Angus
THEM4	liver	92.66	Buffalo
PRLR	liver	311.09	Angus
PRLR	liver	424.37	Angus
PRLR	liver	443.28	Angus
PRLR	liver	250.1	Angus
PRLR	liver	941.2	Buffalo
USP47	liver	57.94	Angus
USP47	liver	54.35	Angus
USP47	liver	66.19	Angus
USP47	liver	57.03	Angus
USP47	liver	85.82	Buffalo
TTK	liver	0.08	Angus
TTK	liver	0.06	Angus
TTK	liver	0.12	Angus
TTK	liver	0.27	Buffalo
JUP	liver	30.73	Angus
JUP	liver	32.5	Angus
JUP	liver	21.14	Angus
JUP	liver	33.34	Angus
JUP	liver	65.6	Buffalo
MYPN	liver	0.2	Angus
MYPN	liver	0.57	Angus
MYPN	liver	0.34	Angus
MYPN	liver	0.35	Angus
MYPN	liver	2.73	Buffalo
TTL	liver	1.98	Angus
TTL	liver	1.21	Angus
TTL	liver	1.81	Angus
TTL	liver	1.91	Angus
TTL	liver	3.42	Buffalo
KLHL32	liver	0.3	Angus
KLHL32	liver	0.28	Angus
KLHL32	liver	0.37	Angus
KLHL32	liver	0.12	Angus
KLHL32	liver	1.09	Buffalo
FRZB	liver	4.96	Angus
FRZB	liver	4.89	Angus
FRZB	liver	4.18	Angus
FRZB	liver	6.48	Angus
FRZB	liver	12.44	Buffalo
EIF4E	liver	25.57	Angus
EIF4E	liver	26.16	Angus
EIF4E	liver	26.45	Angus
EIF4E	liver	27.75	Angus
EIF4E	liver	39.36	Buffalo
GARS	liver	14.17	Angus
GARS	liver	16.23	Angus
GARS	liver	14.57	Angus
GARS	liver	16.75	Angus
GARS	liver	27.74	Buffalo
SLC25A40	liver	3.17	Angus
SLC25A40	liver	2.99	Angus
SLC25A40	liver	3.5	Angus
SLC25A40	liver	2.85	Angus
SLC25A40	liver	5.33	Buffalo
OLFML2B	liver	2.87	Angus
OLFML2B	liver	3.23	Angus
OLFML2B	liver	1.55	Angus
OLFML2B	liver	2.65	Angus
OLFML2B	liver	6.97	Buffalo
PLSCR4	liver	14.77	Angus
PLSCR4	liver	18.82	Angus
PLSCR4	liver	18.57	Angus
PLSCR4	liver	18.85	Angus
PLSCR4	liver	83.5	Buffalo
PPID	liver	21.76	Angus
PPID	liver	24.67	Angus
PPID	liver	17.47	Angus
PPID	liver	25.61	Angus
PPID	liver	41.41	Buffalo
CBL	liver	22.7	Angus
CBL	liver	21.68	Angus
CBL	liver	21.28	Angus
CBL	liver	18.93	Angus
CBL	liver	32.25	Buffalo
PDE6C	liver	6.05	Angus
PDE6C	liver	6.38	Angus
PDE6C	liver	7.9	Angus
PDE6C	liver	3.08	Angus
PDE6C	liver	22.69	Buffalo
PDE6A	liver	0.05	Angus
PDE6A	liver	0.12	Angus
PDE6A	liver	0.08	Angus
PDE6A	liver	0.12	Angus
PDE6A	liver	1.5	Buffalo
FLOT1	liver	33.75	Angus
FLOT1	liver	35.69	Angus
FLOT1	liver	28.96	Angus
FLOT1	liver	41.88	Angus
FLOT1	liver	92.25	Buffalo
RNF121	liver	18.39	Angus
RNF121	liver	15.02	Angus
RNF121	liver	15.89	Angus
RNF121	liver	16.28	Angus
RNF121	liver	24.46	Buffalo
PDGFRA	liver	17.05	Angus
PDGFRA	liver	15.95	Angus
PDGFRA	liver	15.75	Angus
PDGFRA	liver	15.22	Angus
PDGFRA	liver	27.47	Buffalo
SF3A3	liver	22.55	Angus
SF3A3	liver	19.79	Angus
SF3A3	liver	20.77	Angus
SF3A3	liver	20.84	Angus
SF3A3	liver	28.84	Buffalo
CCDC40	liver	0.5	Angus
CCDC40	liver	0.73	Angus
CCDC40	liver	0.54	Angus
CCDC40	liver	0.62	Angus
CCDC40	liver	3.83	Buffalo
SNX18	liver	17.1	Angus
SNX18	liver	20.35	Angus
SNX18	liver	20.72	Angus
SNX18	liver	18.81	Angus
SNX18	liver	31.16	Buffalo
CHMP7	liver	2.18	Angus
CHMP7	liver	2.42	Angus
CHMP7	liver	1.13	Angus
CHMP7	liver	2.73	Angus
CHMP7	liver	4.65	Buffalo
SGCE	liver	8.72	Angus
SGCE	liver	8.92	Angus
SGCE	liver	10.02	Angus
SGCE	liver	9.17	Angus
SGCE	liver	15.72	Buffalo
TEC	liver	1.34	Angus
TEC	liver	1.74	Angus
TEC	liver	2.29	Angus
TEC	liver	1.91	Angus
TEC	liver	11.75	Buffalo
ANAPC4	liver	19.58	Angus
ANAPC4	liver	20.43	Angus
ANAPC4	liver	21.51	Angus
ANAPC4	liver	18.31	Angus
ANAPC4	liver	29.25	Buffalo
MCM9	liver	7.78	Angus
MCM9	liver	9.13	Angus
MCM9	liver	8.75	Angus
MCM9	liver	9.29	Angus
MCM9	liver	13.39	Buffalo
PSMA5	liver	39.7	Angus
PSMA5	liver	42.6	Angus
PSMA5	liver	39.43	Angus
PSMA5	liver	38.22	Angus
PSMA5	liver	69.97	Buffalo
HMG20A	liver	33.11	Angus
HMG20A	liver	28.39	Angus
HMG20A	liver	32.49	Angus
HMG20A	liver	31.38	Angus
HMG20A	liver	44.01	Buffalo
MARK1	liver	5.25	Angus
MARK1	liver	5.45	Angus
MARK1	liver	5.25	Angus
MARK1	liver	4.68	Angus
MARK1	liver	7.79	Buffalo
SZT2	liver	32.86	Angus
SZT2	liver	30.57	Angus
SZT2	liver	25.74	Angus
SZT2	liver	28.96	Angus
SZT2	liver	59.86	Buffalo
LRRC8A	liver	22.85	Angus
LRRC8A	liver	19.5	Angus
LRRC8A	liver	15.16	Angus
LRRC8A	liver	28.57	Angus
LRRC8A	liver	45.24	Buffalo
HNRNPA1	liver	129.55	Angus
HNRNPA1	liver	140.03	Angus
HNRNPA1	liver	130.32	Angus
HNRNPA1	liver	116.83	Angus
HNRNPA1	liver	185.32	Buffalo
MRPS18A	liver	14.07	Angus
MRPS18A	liver	12.52	Angus
MRPS18A	liver	11.06	Angus
MRPS18A	liver	13.47	Angus
MRPS18A	liver	22.14	Buffalo
FEZ2	liver	13.78	Angus
FEZ2	liver	13.24	Angus
FEZ2	liver	14.06	Angus
FEZ2	liver	16.67	Angus
FEZ2	liver	21.05	Buffalo
CHRNA5	liver	0.04	Angus
CHRNA5	liver	0.03	Angus
CHRNA5	liver	0.27	Buffalo
GRAMD1C	liver	17.05	Angus
GRAMD1C	liver	19.87	Angus
GRAMD1C	liver	21.45	Angus
GRAMD1C	liver	12.88	Angus
GRAMD1C	liver	37.58	Buffalo
GMEB1	liver	8.33	Angus
GMEB1	liver	9.61	Angus
GMEB1	liver	7.93	Angus
GMEB1	liver	9.49	Angus
GMEB1	liver	15.85	Buffalo
RIOK2	liver	16.31	Angus
RIOK2	liver	16.92	Angus
RIOK2	liver	16.32	Angus
RIOK2	liver	20.18	Angus
RIOK2	liver	27.88	Buffalo
FHDC1	liver	0.59	Angus
FHDC1	liver	0.44	Angus
FHDC1	liver	0.45	Angus
FHDC1	liver	0.27	Angus
FHDC1	liver	1.5	Buffalo
RPSA	liver	501.59	Angus
RPSA	liver	527.09	Angus
RPSA	liver	457.53	Angus
RPSA	liver	475.84	Angus
RPSA	liver	699.99	Buffalo
TIMD4	liver	23.29	Angus
TIMD4	liver	18.69	Angus
TIMD4	liver	21.57	Angus
TIMD4	liver	19.75	Angus
TIMD4	liver	44.14	Buffalo
SUCLA2	liver	15.51	Angus
SUCLA2	liver	18.78	Angus
SUCLA2	liver	14.59	Angus
SUCLA2	liver	19.01	Angus
SUCLA2	liver	42.5	Buffalo
RARRES1	liver	10.75	Angus
RARRES1	liver	10.46	Angus
RARRES1	liver	8.07	Angus
RARRES1	liver	7.89	Angus
RARRES1	liver	63.14	Buffalo
LIMS1	liver	16.35	Angus
LIMS1	liver	22.53	Angus
LIMS1	liver	17.75	Angus
LIMS1	liver	18.19	Angus
LIMS1	liver	33.21	Buffalo
STX19	liver	0.04	Angus
STX19	liver	0.14	Angus
STX19	liver	0.04	Angus
STX19	liver	0.55	Buffalo
CDK5RAP1	liver	12.29	Angus
CDK5RAP1	liver	10.3	Angus
CDK5RAP1	liver	8.52	Angus
CDK5RAP1	liver	12.61	Angus
CDK5RAP1	liver	27.33	Buffalo
RECK	liver	3.52	Angus
RECK	liver	3.63	Angus
RECK	liver	3.05	Angus
RECK	liver	2.85	Angus
RECK	liver	7.38	Buffalo
TGFB3	liver	1.19	Angus
TGFB3	liver	1.62	Angus
TGFB3	liver	0.82	Angus
TGFB3	liver	0.86	Angus
TGFB3	liver	4.37	Buffalo
MCM3AP	liver	41.33	Angus
MCM3AP	liver	44.38	Angus
MCM3AP	liver	36.07	Angus
MCM3AP	liver	44.38	Angus
MCM3AP	liver	88.56	Buffalo
FGD4	liver	23.69	Angus
FGD4	liver	21.08	Angus
FGD4	liver	27.18	Angus
FGD4	liver	20.14	Angus
FGD4	liver	35.81	Buffalo
SSRP1	liver	58.78	Angus
SSRP1	liver	52.17	Angus
SSRP1	liver	54.73	Angus
SSRP1	liver	61.48	Angus
SSRP1	liver	72.7	Buffalo
CLGN	liver	0.15	Angus
CLGN	liver	0.24	Angus
CLGN	liver	0.08	Angus
CLGN	liver	0.04	Angus
CLGN	liver	2.73	Buffalo
SPEF2	liver	2.38	Angus
SPEF2	liver	2.79	Angus
SPEF2	liver	2.29	Angus
SPEF2	liver	1.95	Angus
SPEF2	liver	9.98	Buffalo
HAL	liver	59.82	Angus
HAL	liver	66.42	Angus
HAL	liver	59.19	Angus
HAL	liver	69.33	Angus
HAL	liver	116.57	Buffalo
ADCYAP1R1	liver	0.84	Angus
ADCYAP1R1	liver	0.81	Angus
ADCYAP1R1	liver	0.37	Angus
ADCYAP1R1	liver	0.62	Angus
ADCYAP1R1	liver	6.29	Buffalo
PRICKLE1	liver	3.87	Angus
PRICKLE1	liver	3.15	Angus
PRICKLE1	liver	2.77	Angus
PRICKLE1	liver	2.26	Angus
PRICKLE1	liver	6.42	Buffalo
SMOX	liver	1.69	Angus
SMOX	liver	1.94	Angus
SMOX	liver	1.38	Angus
SMOX	liver	1.44	Angus
SMOX	liver	3.28	Buffalo
NUDC	liver	51	Angus
NUDC	liver	54.59	Angus
NUDC	liver	49.34	Angus
NUDC	liver	70.26	Angus
NUDC	liver	98.12	Buffalo
RABL3	liver	15.26	Angus
RABL3	liver	14.82	Angus
RABL3	liver	17.95	Angus
RABL3	liver	18.07	Angus
RABL3	liver	28.97	Buffalo
SLC38A11	liver	0.2	Angus
SLC38A11	liver	0.08	Angus
SLC38A11	liver	0.14	Angus
SLC38A11	liver	0.08	Angus
SLC38A11	liver	2.87	Buffalo
PXN	liver	15.41	Angus
PXN	liver	18.94	Angus
PXN	liver	14.54	Angus
PXN	liver	15.77	Angus
PXN	liver	24.19	Buffalo
MCEE	liver	28.2	Angus
MCEE	liver	27.13	Angus
MCEE	liver	30.23	Angus
MCEE	liver	20.26	Angus
MCEE	liver	42.64	Buffalo
LDHA	liver	26.91	Angus
LDHA	liver	39.97	Angus
LDHA	liver	35.68	Angus
LDHA	liver	24.24	Angus
LDHA	liver	136.39	Buffalo
OAS1X	liver	9.81	Angus
OAS1X	liver	5.61	Angus
OAS1X	liver	15.04	Angus
OAS1X	liver	13.55	Angus
OAS1X	liver	51.25	Buffalo
CDC5L	liver	24.63	Angus
CDC5L	liver	23.74	Angus
CDC5L	liver	26.34	Angus
CDC5L	liver	31.66	Angus
CDC5L	liver	48.52	Buffalo
RBFA	liver	13.33	Angus
RBFA	liver	10.01	Angus
RBFA	liver	10.42	Angus
RBFA	liver	11.91	Angus
RBFA	liver	19.13	Buffalo
ARIH2	liver	31.72	Angus
ARIH2	liver	31.25	Angus
ARIH2	liver	33.7	Angus
ARIH2	liver	37.47	Angus
ARIH2	liver	48.52	Buffalo
PIGF	liver	7.93	Angus
PIGF	liver	7.79	Angus
PIGF	liver	7.23	Angus
PIGF	liver	6.64	Angus
PIGF	liver	13.12	Buffalo
SEMA6C	liver	0.64	Angus
SEMA6C	liver	1.33	Angus
SEMA6C	liver	0.56	Angus
SEMA6C	liver	0.86	Angus
SEMA6C	liver	2.87	Buffalo
ITGB8	liver	0.4	Angus
ITGB8	liver	0.36	Angus
ITGB8	liver	0.4	Angus
ITGB8	liver	0.43	Angus
ITGB8	liver	2.19	Buffalo
KIDINS220	liver	49.66	Angus
KIDINS220	liver	53.34	Angus
KIDINS220	liver	59.39	Angus
KIDINS220	liver	56.76	Angus
KIDINS220	liver	100.17	Buffalo
WDR43	liver	26.07	Angus
WDR43	liver	29.72	Angus
WDR43	liver	29.55	Angus
WDR43	liver	37.24	Angus
WDR43	liver	49.2	Buffalo
PIGU	liver	7.29	Angus
PIGU	liver	6.22	Angus
PIGU	liver	6.83	Angus
PIGU	liver	6.87	Angus
PIGU	liver	9.57	Buffalo
TBKBP1	liver	12.04	Angus
TBKBP1	liver	13.81	Angus
TBKBP1	liver	11.29	Angus
TBKBP1	liver	10.81	Angus
TBKBP1	liver	36.22	Buffalo
DCBLD2	liver	16.55	Angus
DCBLD2	liver	17.32	Angus
DCBLD2	liver	27.78	Angus
DCBLD2	liver	11.01	Angus
DCBLD2	liver	54.67	Buffalo
SLC6A20	liver	0.15	Angus
SLC6A20	liver	0.12	Angus
SLC6A20	liver	0.23	Angus
SLC6A20	liver	0.16	Angus
SLC6A20	liver	7.93	Buffalo
SNW1	liver	36.33	Angus
SNW1	liver	34.93	Angus
SNW1	liver	35.54	Angus
SNW1	liver	38.25	Angus
SNW1	liver	43.6	Buffalo
OLR1	liver	0.69	Angus
OLR1	liver	1.49	Angus
OLR1	liver	1.38	Angus
OLR1	liver	0.7	Angus
OLR1	liver	5.47	Buffalo
BBS2	liver	18.63	Angus
BBS2	liver	14.86	Angus
BBS2	liver	16.82	Angus
BBS2	liver	18.74	Angus
BBS2	liver	34.99	Buffalo
HSPB11	liver	3.96	Angus
HSPB11	liver	4.28	Angus
HSPB11	liver	4.52	Angus
HSPB11	liver	4.45	Angus
HSPB11	liver	8.2	Buffalo
MYOZ2	liver	0.1	Angus
MYOZ2	liver	0.44	Angus
MYOZ2	liver	0.28	Angus
MYOZ2	liver	0.08	Angus
MYOZ2	liver	1.23	Buffalo
WDR75	liver	13.78	Angus
WDR75	liver	15.87	Angus
WDR75	liver	14.57	Angus
WDR75	liver	18.58	Angus
WDR75	liver	38.27	Buffalo
EWSR1	liver	94.01	Angus
EWSR1	liver	101.71	Angus
EWSR1	liver	94.16	Angus
EWSR1	liver	109.34	Angus
EWSR1	liver	188.19	Buffalo

## Sheet: q-values
Gene name	q-value
SLC6A20	0
RARRES1	0
PLSCR4	0
TC2N	0
TMOD1	0
ABHD5	0
ENPP5	0
CCDC102B	0
TEC	0
IFT52	0
SLC38A11	0
ADCYAP1R1	0
TIMP2	0
TEP1	0
SPEF2	0
CCDC40	0
TBKBP1	0
FMO2	0
ITGB8	0
PSMA5	0
CLGN	0
CCDC61	0
LDHA	0
SYNC	0
PDGFRA	0
EIF4E	0
TTK	0
NOVA1	0
EWSR1	0
PDE6A	0
MCM3AP	0
HSPB11	0
TARSL2	0
FXR1	0
P4HA2	0
TIMD4	0
SUCLA2	0
KIDINS220	0
FLOT1	0
HAL	0
WDR75	0
PASK	0
MYPN	0
SGCE	0
SZT2	0
SPEN	0
CHRNA5	0
OAS1X	0
BBS2	0
GARS	0
FRA10AC1	0
CTTNBP2	0
RECK	0
DMTF1	0
OLR1	0
PIGF	0
DDX39B	0
CDK5RAP1	0
TBL2	0
PDE6C	0
R3HCC1L	0
GP5	0
GMEB1	0
MARVELD2	0
TGFB3	0
FRZB	0
RPSA	0
RABL3	0
SNX18	0
DZIP1	0
MRPS18A	0
CBL	0
EP400	0
ANAPC4	0
TGFA	0
SF3A3	0
MARK1	0
JUP	0
GRAMD1C	0
ARIH2	0
PPID	0
PGGT1B	0
FHDC1	0
SMOX	0
RBFA	0
SNW1	0
SEMA6C	0
PRICKLE1	0
PKD1L3	0
CAPRIN1	0
PAN3	0
KLHL32	0
NUDC	0
MDFIC	0
LRRC8A	0
FEZ2	0
PXN	0
MYOZ2	0
FGD4	0
TTL	0
WDR43	0
SSRP1	0
ZBTB24	0
MCEE	0
MRO	0
CREB1	0
NSL1	0
TSTD2	0
NEXN	0
KIAA0319	0
ZNF688	0
ARL14EP	0
ZNF140	0
STX19	0
CHMP7	0
PRLR	0
MCM9	0
SLC25A40	0
CDC5L	0
RBM46	0
HNRNPA1	0
ATP6AP2	0
HMG20A	0
FAM13A	0
THEM4	0
SLC39A12	0
OLFML2B	0
RALGAPA1	0
RIOK2	0
RNF121	0
TEX264	0
PIGU	0
LIMS1	0
RBM45	0
USP47	0
GTF3C5	0
DCBLD2	0
