# Supplementary material for: Genomic structural differences between cattle and River Buffalo identified through comparative genomic and transcriptomic analysis
Source: Data Brief. 2018 May 10;19:236–9. doi: 10.1016/j.dib.2018.05.015 (PMC5993156; doi:10.1016/j.dib.2018.05.015)
Supplement: Supplementary file 6 — Supplementary material [file mmc6.xlsx]

## Sheet: Supp_Table5_buffalo_down_muscle
Supplemental Table 5. Read counts and q-values of MEI impacted genes with reduced expression in muscle in river buffalo
Gene name	Tissue type	Normalized Read counts	Species
CDH11	Muscle	13.36	Angus
CDH11	Muscle	12.06	Angus
CDH11	Muscle	10.38	Angus
CDH11	Muscle	9.33	Angus
CDH11	Muscle	12.13	Angus
CDH11	Muscle	6.38	Angus
CDH11	Muscle	12.76	Angus
CDH11	Muscle	8.16	Angus
CDH11	Muscle	8.82	Angus
CDH11	Muscle	9.5	Angus
CDH11	Muscle	7.57	Angus
CDH11	Muscle	5.82	Angus
CDH11	Muscle	13.03	Angus
CDH11	Muscle	8.53	Angus
CDH11	Muscle	2.92	Buffalo
CDH11	Muscle	1.5	Buffalo
ATP6V1D	Muscle	36.46	Angus
ATP6V1D	Muscle	35.81	Angus
ATP6V1D	Muscle	28.82	Angus
ATP6V1D	Muscle	37.21	Angus
ATP6V1D	Muscle	35.29	Angus
ATP6V1D	Muscle	37.03	Angus
ATP6V1D	Muscle	28.32	Angus
ATP6V1D	Muscle	31.73	Angus
ATP6V1D	Muscle	41.89	Angus
ATP6V1D	Muscle	37.02	Angus
ATP6V1D	Muscle	28.66	Angus
ATP6V1D	Muscle	37.03	Angus
ATP6V1D	Muscle	46.26	Angus
ATP6V1D	Muscle	34.78	Angus
ATP6V1D	Muscle	16.45	Buffalo
ATP6V1D	Muscle	16.64	Buffalo
PDGFRA	Muscle	73.21	Angus
PDGFRA	Muscle	96.77	Angus
PDGFRA	Muscle	124.13	Angus
PDGFRA	Muscle	76.07	Angus
PDGFRA	Muscle	91.24	Angus
PDGFRA	Muscle	76.04	Angus
PDGFRA	Muscle	124.83	Angus
PDGFRA	Muscle	110.1	Angus
PDGFRA	Muscle	98.44	Angus
PDGFRA	Muscle	90.9	Angus
PDGFRA	Muscle	69.58	Angus
PDGFRA	Muscle	61.33	Angus
PDGFRA	Muscle	121.05	Angus
PDGFRA	Muscle	75	Angus
PDGFRA	Muscle	17.36	Buffalo
PDGFRA	Muscle	11.98	Buffalo
TMA7	Muscle	27.34	Angus
TMA7	Muscle	37.02	Angus
TMA7	Muscle	21.12	Angus
TMA7	Muscle	37.93	Angus
TMA7	Muscle	22.88	Angus
TMA7	Muscle	25.44	Angus
TMA7	Muscle	28.46	Angus
TMA7	Muscle	39.58	Angus
TMA7	Muscle	28.55	Angus
TMA7	Muscle	21.35	Angus
TMA7	Muscle	19.16	Angus
TMA7	Muscle	32.55	Angus
TMA7	Muscle	23.23	Angus
TMA7	Muscle	35.07	Angus
TMA7	Muscle	10.05	Buffalo
TMA7	Muscle	9.49	Buffalo
ZDHHC13	Muscle	14.11	Angus
ZDHHC13	Muscle	14.41	Angus
ZDHHC13	Muscle	7.64	Angus
ZDHHC13	Muscle	9.08	Angus
ZDHHC13	Muscle	16.04	Angus
ZDHHC13	Muscle	11.94	Angus
ZDHHC13	Muscle	10.7	Angus
ZDHHC13	Muscle	14.09	Angus
ZDHHC13	Muscle	14.28	Angus
ZDHHC13	Muscle	16.16	Angus
ZDHHC13	Muscle	12.45	Angus
ZDHHC13	Muscle	13.78	Angus
ZDHHC13	Muscle	14.35	Angus
ZDHHC13	Muscle	10.78	Angus
ZDHHC13	Muscle	4.94	Buffalo
ZDHHC13	Muscle	6.49	Buffalo
SESN3	Muscle	47.4	Angus
SESN3	Muscle	107.25	Angus
SESN3	Muscle	93.21	Angus
SESN3	Muscle	55.41	Angus
SESN3	Muscle	123.09	Angus
SESN3	Muscle	98.07	Angus
SESN3	Muscle	91.62	Angus
SESN3	Muscle	100.41	Angus
SESN3	Muscle	87.64	Angus
SESN3	Muscle	81.65	Angus
SESN3	Muscle	99.83	Angus
SESN3	Muscle	102.19	Angus
SESN3	Muscle	127.68	Angus
SESN3	Muscle	49.98	Angus
SESN3	Muscle	50.81	Buffalo
SESN3	Muscle	34.45	Buffalo
ARL14EP	Muscle	38.93	Angus
ARL14EP	Muscle	35.31	Angus
ARL14EP	Muscle	26.55	Angus
ARL14EP	Muscle	42.13	Angus
ARL14EP	Muscle	27.98	Angus
ARL14EP	Muscle	28.38	Angus
ARL14EP	Muscle	37.85	Angus
ARL14EP	Muscle	29.33	Angus
ARL14EP	Muscle	34.67	Angus
ARL14EP	Muscle	29.94	Angus
ARL14EP	Muscle	27.45	Angus
ARL14EP	Muscle	31.82	Angus
ARL14EP	Muscle	33.36	Angus
ARL14EP	Muscle	34.89	Angus
ARL14EP	Muscle	15.9	Buffalo
ARL14EP	Muscle	23.3	Buffalo
PRDX6	Muscle	313.23	Angus
PRDX6	Muscle	240.69	Angus
PRDX6	Muscle	189.62	Angus
PRDX6	Muscle	228.75	Angus
PRDX6	Muscle	206.39	Angus
PRDX6	Muscle	206.58	Angus
PRDX6	Muscle	239.19	Angus
PRDX6	Muscle	227.1	Angus
PRDX6	Muscle	230.12	Angus
PRDX6	Muscle	205.57	Angus
PRDX6	Muscle	183.48	Angus
PRDX6	Muscle	216.95	Angus
PRDX6	Muscle	205.62	Angus
PRDX6	Muscle	247.15	Angus
PRDX6	Muscle	29.43	Buffalo
PRDX6	Muscle	34.45	Buffalo
KDELC2	Muscle	16.55	Angus
KDELC2	Muscle	25.08	Angus
KDELC2	Muscle	15.36	Angus
KDELC2	Muscle	15.57	Angus
KDELC2	Muscle	24.69	Angus
KDELC2	Muscle	15.74	Angus
KDELC2	Muscle	19.52	Angus
KDELC2	Muscle	23.52	Angus
KDELC2	Muscle	26.18	Angus
KDELC2	Muscle	19.79	Angus
KDELC2	Muscle	20.17	Angus
KDELC2	Muscle	23.31	Angus
KDELC2	Muscle	33.13	Angus
KDELC2	Muscle	18.44	Angus
KDELC2	Muscle	10.78	Buffalo
KDELC2	Muscle	5.66	Buffalo
CHP1	Muscle	26.91	Angus
CHP1	Muscle	25.85	Angus
CHP1	Muscle	26.02	Angus
CHP1	Muscle	29.99	Angus
CHP1	Muscle	24.35	Angus
CHP1	Muscle	22.16	Angus
CHP1	Muscle	28.98	Angus
CHP1	Muscle	24.6	Angus
CHP1	Muscle	29.71	Angus
CHP1	Muscle	21.72	Angus
CHP1	Muscle	25.17	Angus
CHP1	Muscle	28.43	Angus
CHP1	Muscle	28.92	Angus
CHP1	Muscle	23.21	Angus
CHP1	Muscle	7.13	Buffalo
CHP1	Muscle	11.65	Buffalo
ANXA3	Muscle	76.66	Angus
ANXA3	Muscle	41.43	Angus
ANXA3	Muscle	40.22	Angus
ANXA3	Muscle	41.02	Angus
ANXA3	Muscle	38.48	Angus
ANXA3	Muscle	29.85	Angus
ANXA3	Muscle	49.76	Angus
ANXA3	Muscle	35.92	Angus
ANXA3	Muscle	33.35	Angus
ANXA3	Muscle	38.88	Angus
ANXA3	Muscle	33.98	Angus
ANXA3	Muscle	30.57	Angus
ANXA3	Muscle	36.86	Angus
ANXA3	Muscle	54.73	Angus
ANXA3	Muscle	14.62	Buffalo
ANXA3	Muscle	19.14	Buffalo
RET	Muscle	14.21	Angus
RET	Muscle	27.73	Angus
RET	Muscle	27.93	Angus
RET	Muscle	22.1	Angus
RET	Muscle	22.51	Angus
RET	Muscle	17.21	Angus
RET	Muscle	26.65	Angus
RET	Muscle	34.68	Angus
RET	Muscle	30.04	Angus
RET	Muscle	26.3	Angus
RET	Muscle	27.91	Angus
RET	Muscle	13.75	Angus
RET	Muscle	19.33	Angus
RET	Muscle	29.97	Angus
RET	Muscle	4.2	Buffalo
RET	Muscle	7.65	Buffalo
MSRB2	Muscle	25.38	Angus
MSRB2	Muscle	28.7	Angus
MSRB2	Muscle	25.41	Angus
MSRB2	Muscle	16.42	Angus
MSRB2	Muscle	12.97	Angus
MSRB2	Muscle	11.94	Angus
MSRB2	Muscle	27.77	Angus
MSRB2	Muscle	15.4	Angus
MSRB2	Muscle	28.99	Angus
MSRB2	Muscle	29.11	Angus
MSRB2	Muscle	21.56	Angus
MSRB2	Muscle	26.86	Angus
MSRB2	Muscle	24.74	Angus
MSRB2	Muscle	26.62	Angus
MSRB2	Muscle	11.15	Buffalo
MSRB2	Muscle	8.65	Buffalo
CCNG1	Muscle	2048.87	Angus
CCNG1	Muscle	1538.55	Angus
CCNG1	Muscle	1817.61	Angus
CCNG1	Muscle	2421.38	Angus
CCNG1	Muscle	1586.2	Angus
CCNG1	Muscle	1465.78	Angus
CCNG1	Muscle	2294.3	Angus
CCNG1	Muscle	1458.27	Angus
CCNG1	Muscle	1620.63	Angus
CCNG1	Muscle	1599.66	Angus
CCNG1	Muscle	1176.89	Angus
CCNG1	Muscle	1430.04	Angus
CCNG1	Muscle	1622.5	Angus
CCNG1	Muscle	1593.59	Angus
CCNG1	Muscle	617.8	Buffalo
CCNG1	Muscle	520.01	Buffalo
LIMS1	Muscle	35.68	Angus
LIMS1	Muscle	53.26	Angus
LIMS1	Muscle	33.55	Angus
LIMS1	Muscle	22.87	Angus
LIMS1	Muscle	56.61	Angus
LIMS1	Muscle	53.22	Angus
LIMS1	Muscle	31.59	Angus
LIMS1	Muscle	36.08	Angus
LIMS1	Muscle	42.83	Angus
LIMS1	Muscle	48.32	Angus
LIMS1	Muscle	43.02	Angus
LIMS1	Muscle	46.68	Angus
LIMS1	Muscle	50.89	Angus
LIMS1	Muscle	24.35	Angus
LIMS1	Muscle	18.46	Buffalo
LIMS1	Muscle	22.3	Buffalo
ANAPC13	Muscle	17.76	Angus
ANAPC13	Muscle	29.02	Angus
ANAPC13	Muscle	14.53	Angus
ANAPC13	Muscle	21.89	Angus
ANAPC13	Muscle	20	Angus
ANAPC13	Muscle	20.18	Angus
ANAPC13	Muscle	20.16	Angus
ANAPC13	Muscle	22.51	Angus
ANAPC13	Muscle	23.09	Angus
ANAPC13	Muscle	19.46	Angus
ANAPC13	Muscle	17.6	Angus
ANAPC13	Muscle	25.74	Angus
ANAPC13	Muscle	27.09	Angus
ANAPC13	Muscle	28.31	Angus
ANAPC13	Muscle	10.05	Buffalo
ANAPC13	Muscle	9.15	Buffalo
DAB2	Muscle	32.52	Angus
DAB2	Muscle	40.24	Angus
DAB2	Muscle	29.2	Angus
DAB2	Muscle	33.13	Angus
DAB2	Muscle	37.35	Angus
DAB2	Muscle	25.57	Angus
DAB2	Muscle	38.27	Angus
DAB2	Muscle	43.87	Angus
DAB2	Muscle	42.55	Angus
DAB2	Muscle	35.46	Angus
DAB2	Muscle	23.72	Angus
DAB2	Muscle	23.25	Angus
DAB2	Muscle	33.49	Angus
DAB2	Muscle	27.58	Angus
DAB2	Muscle	9.14	Buffalo
DAB2	Muscle	11.48	Buffalo
ALDH1A1	Muscle	177.47	Angus
ALDH1A1	Muscle	210.78	Angus
ALDH1A1	Muscle	161.11	Angus
ALDH1A1	Muscle	134.44	Angus
ALDH1A1	Muscle	198.8	Angus
ALDH1A1	Muscle	202.59	Angus
ALDH1A1	Muscle	185.91	Angus
ALDH1A1	Muscle	174.32	Angus
ALDH1A1	Muscle	181.45	Angus
ALDH1A1	Muscle	135.2	Angus
ALDH1A1	Muscle	150.34	Angus
ALDH1A1	Muscle	249.89	Angus
ALDH1A1	Muscle	234.22	Angus
ALDH1A1	Muscle	163.75	Angus
ALDH1A1	Muscle	15.9	Buffalo
ALDH1A1	Muscle	27.96	Buffalo
TIMP2	Muscle	82.92	Angus
TIMP2	Muscle	77.41	Angus
TIMP2	Muscle	91.46	Angus
TIMP2	Muscle	97.79	Angus
TIMP2	Muscle	62.05	Angus
TIMP2	Muscle	42.36	Angus
TIMP2	Muscle	117.33	Angus
TIMP2	Muscle	69.05	Angus
TIMP2	Muscle	68.9	Angus
TIMP2	Muscle	55.32	Angus
TIMP2	Muscle	47.88	Angus
TIMP2	Muscle	43.52	Angus
TIMP2	Muscle	48.19	Angus
TIMP2	Muscle	76.66	Angus
TIMP2	Muscle	19.01	Buffalo
TIMP2	Muscle	21.13	Buffalo
PEBP1	Muscle	238	Angus
PEBP1	Muscle	407.15	Angus
PEBP1	Muscle	237.15	Angus
PEBP1	Muscle	175.59	Angus
PEBP1	Muscle	369.65	Angus
PEBP1	Muscle	379.04	Angus
PEBP1	Muscle	315.93	Angus
PEBP1	Muscle	402.11	Angus
PEBP1	Muscle	172.91	Angus
PEBP1	Muscle	370.92	Angus
PEBP1	Muscle	327.63	Angus
PEBP1	Muscle	217.02	Angus
PEBP1	Muscle	329.27	Angus
PEBP1	Muscle	240.3	Angus
PEBP1	Muscle	69.09	Buffalo
PEBP1	Muscle	106.5	Buffalo
ASAH1	Muscle	21.67	Angus
ASAH1	Muscle	24.39	Angus
ASAH1	Muscle	18.57	Angus
ASAH1	Muscle	17.31	Angus
ASAH1	Muscle	25.54	Angus
ASAH1	Muscle	24.81	Angus
ASAH1	Muscle	17.4	Angus
ASAH1	Muscle	31.31	Angus
ASAH1	Muscle	25.52	Angus
ASAH1	Muscle	24.1	Angus
ASAH1	Muscle	16.33	Angus
ASAH1	Muscle	24.62	Angus
ASAH1	Muscle	25.7	Angus
ASAH1	Muscle	19.19	Angus
ASAH1	Muscle	10.78	Buffalo
ASAH1	Muscle	5.32	Buffalo
SGCE	Muscle	15.28	Angus
SGCE	Muscle	19.22	Angus
SGCE	Muscle	16.22	Angus
SGCE	Muscle	21.72	Angus
SGCE	Muscle	16.88	Angus
SGCE	Muscle	11.52	Angus
SGCE	Muscle	20.53	Angus
SGCE	Muscle	20.59	Angus
SGCE	Muscle	18.08	Angus
SGCE	Muscle	15	Angus
SGCE	Muscle	12.25	Angus
SGCE	Muscle	11.06	Angus
SGCE	Muscle	19.49	Angus
SGCE	Muscle	17.51	Angus
SGCE	Muscle	6.95	Buffalo
SGCE	Muscle	6.16	Buffalo
QPCT	Muscle	14.63	Angus
QPCT	Muscle	18.1	Angus
QPCT	Muscle	20.32	Angus
QPCT	Muscle	13.49	Angus
QPCT	Muscle	16.69	Angus
QPCT	Muscle	10.73	Angus
QPCT	Muscle	18.33	Angus
QPCT	Muscle	19.83	Angus
QPCT	Muscle	16.87	Angus
QPCT	Muscle	13.75	Angus
QPCT	Muscle	13.18	Angus
QPCT	Muscle	13.14	Angus
QPCT	Muscle	18.82	Angus
QPCT	Muscle	20.1	Angus
QPCT	Muscle	7.13	Buffalo
QPCT	Muscle	4.49	Buffalo
PNPLA2	Muscle	132.44	Angus
PNPLA2	Muscle	136.91	Angus
PNPLA2	Muscle	158.31	Angus
PNPLA2	Muscle	97.62	Angus
PNPLA2	Muscle	101.18	Angus
PNPLA2	Muscle	101.81	Angus
PNPLA2	Muscle	119.48	Angus
PNPLA2	Muscle	98.99	Angus
PNPLA2	Muscle	92.1	Angus
PNPLA2	Muscle	117.82	Angus
PNPLA2	Muscle	94.11	Angus
PNPLA2	Muscle	93.4	Angus
PNPLA2	Muscle	46.45	Angus
PNPLA2	Muscle	117.09	Angus
PNPLA2	Muscle	30.34	Buffalo
PNPLA2	Muscle	51.09	Buffalo
JUP	Muscle	87.54	Angus
JUP	Muscle	55.1	Angus
JUP	Muscle	76.51	Angus
JUP	Muscle	60.16	Angus
JUP	Muscle	68.36	Angus
JUP	Muscle	63.91	Angus
JUP	Muscle	89.58	Angus
JUP	Muscle	66.65	Angus
JUP	Muscle	46.68	Angus
JUP	Muscle	60.57	Angus
JUP	Muscle	58.66	Angus
JUP	Muscle	40.9	Angus
JUP	Muscle	36.03	Angus
JUP	Muscle	49.37	Angus
JUP	Muscle	19.74	Buffalo
JUP	Muscle	27.46	Buffalo
TIPRL	Muscle	25.77	Angus
TIPRL	Muscle	61.56	Angus
TIPRL	Muscle	25.58	Angus
TIPRL	Muscle	30.16	Angus
TIPRL	Muscle	49.57	Angus
TIPRL	Muscle	47.15	Angus
TIPRL	Muscle	28.16	Angus
TIPRL	Muscle	40.84	Angus
TIPRL	Muscle	47.73	Angus
TIPRL	Muscle	46.4	Angus
TIPRL	Muscle	42.59	Angus
TIPRL	Muscle	49.05	Angus
TIPRL	Muscle	63.18	Angus
TIPRL	Muscle	36.06	Angus
TIPRL	Muscle	15.54	Buffalo
TIPRL	Muscle	15.14	Buffalo
H3F3A	Muscle	121.88	Angus
H3F3A	Muscle	132.9	Angus
H3F3A	Muscle	110.2	Angus
H3F3A	Muscle	130.07	Angus
H3F3A	Muscle	118.12	Angus
H3F3A	Muscle	109.4	Angus
H3F3A	Muscle	133.1	Angus
H3F3A	Muscle	137.51	Angus
H3F3A	Muscle	104.83	Angus
H3F3A	Muscle	108.07	Angus
H3F3A	Muscle	90.09	Angus
H3F3A	Muscle	148.72	Angus
H3F3A	Muscle	118.93	Angus
H3F3A	Muscle	145.61	Angus
H3F3A	Muscle	34.55	Buffalo
H3F3A	Muscle	37.94	Buffalo
GLO1	Muscle	151.47	Angus
GLO1	Muscle	254.01	Angus
GLO1	Muscle	127.64	Angus
GLO1	Muscle	146.28	Angus
GLO1	Muscle	209.74	Angus
GLO1	Muscle	202.4	Angus
GLO1	Muscle	166.07	Angus
GLO1	Muscle	196.79	Angus
GLO1	Muscle	227.25	Angus
GLO1	Muscle	212.94	Angus
GLO1	Muscle	224.45	Angus
GLO1	Muscle	241.86	Angus
GLO1	Muscle	270.24	Angus
GLO1	Muscle	186.76	Angus
GLO1	Muscle	43.87	Buffalo
GLO1	Muscle	42.77	Buffalo
LDHA	Muscle	2382.27	Angus
LDHA	Muscle	1746.33	Angus
LDHA	Muscle	1429.48	Angus
LDHA	Muscle	1919.63	Angus
LDHA	Muscle	1549	Angus
LDHA	Muscle	1420.29	Angus
LDHA	Muscle	2123.64	Angus
LDHA	Muscle	1371.45	Angus
LDHA	Muscle	1522.85	Angus
LDHA	Muscle	1576.57	Angus
LDHA	Muscle	1606.06	Angus
LDHA	Muscle	1430.14	Angus
LDHA	Muscle	1888.53	Angus
LDHA	Muscle	2818.04	Angus
LDHA	Muscle	902.39	Buffalo
LDHA	Muscle	826.03	Buffalo
DHRS7C	Muscle	487.28	Angus
DHRS7C	Muscle	306.19	Angus
DHRS7C	Muscle	333.96	Angus
DHRS7C	Muscle	432.43	Angus
DHRS7C	Muscle	222.09	Angus
DHRS7C	Muscle	236.69	Angus
DHRS7C	Muscle	389.12	Angus
DHRS7C	Muscle	307.33	Angus
DHRS7C	Muscle	235.63	Angus
DHRS7C	Muscle	226.56	Angus
DHRS7C	Muscle	234.79	Angus
DHRS7C	Muscle	204.77	Angus
DHRS7C	Muscle	228.14	Angus
DHRS7C	Muscle	414.37	Angus
DHRS7C	Muscle	121.18	Buffalo
DHRS7C	Muscle	134.95	Buffalo
EPM2A	Muscle	73.96	Angus
EPM2A	Muscle	73.27	Angus
EPM2A	Muscle	60.54	Angus
EPM2A	Muscle	54.51	Angus
EPM2A	Muscle	93.65	Angus
EPM2A	Muscle	53.86	Angus
EPM2A	Muscle	52.64	Angus
EPM2A	Muscle	52.35	Angus
EPM2A	Muscle	88.02	Angus
EPM2A	Muscle	75.05	Angus
EPM2A	Muscle	97.52	Angus
EPM2A	Muscle	71.91	Angus
EPM2A	Muscle	104.58	Angus
EPM2A	Muscle	86.01	Angus
EPM2A	Muscle	33.45	Buffalo
EPM2A	Muscle	30.78	Buffalo
SUMO2	Muscle	55.84	Angus
SUMO2	Muscle	41.9	Angus
SUMO2	Muscle	32.58	Angus
SUMO2	Muscle	74.62	Angus
SUMO2	Muscle	34.16	Angus
SUMO2	Muscle	31.38	Angus
SUMO2	Muscle	47.23	Angus
SUMO2	Muscle	43.13	Angus
SUMO2	Muscle	45.86	Angus
SUMO2	Muscle	30.45	Angus
SUMO2	Muscle	28.87	Angus
SUMO2	Muscle	45.09	Angus
SUMO2	Muscle	45.78	Angus
SUMO2	Muscle	58.31	Angus
SUMO2	Muscle	23.03	Buffalo
SUMO2	Muscle	13.48	Buffalo
PRPSAP1	Muscle	30.82	Angus
PRPSAP1	Muscle	33.31	Angus
PRPSAP1	Muscle	33.08	Angus
PRPSAP1	Muscle	20.87	Angus
PRPSAP1	Muscle	30.82	Angus
PRPSAP1	Muscle	28.22	Angus
PRPSAP1	Muscle	27.86	Angus
PRPSAP1	Muscle	35.21	Angus
PRPSAP1	Muscle	25.52	Angus
PRPSAP1	Muscle	31.13	Angus
PRPSAP1	Muscle	27.59	Angus
PRPSAP1	Muscle	26.64	Angus
PRPSAP1	Muscle	32.84	Angus
PRPSAP1	Muscle	35.54	Angus
PRPSAP1	Muscle	12.98	Buffalo
PRPSAP1	Muscle	11.32	Buffalo
DNAJC10	Muscle	29.22	Angus
DNAJC10	Muscle	30.61	Angus
DNAJC10	Muscle	27.24	Angus
DNAJC10	Muscle	28.25	Angus
DNAJC10	Muscle	30.23	Angus
DNAJC10	Muscle	28.03	Angus
DNAJC10	Muscle	27.89	Angus
DNAJC10	Muscle	29.12	Angus
DNAJC10	Muscle	33.18	Angus
DNAJC10	Muscle	15.3	Angus
DNAJC10	Muscle	28.87	Angus
DNAJC10	Muscle	34.5	Angus
DNAJC10	Muscle	43.94	Angus
DNAJC10	Muscle	11.56	Angus
DNAJC10	Muscle	8.23	Buffalo
DNAJC10	Muscle	6.16	Buffalo
PLBD1	Muscle	72.98	Angus
PLBD1	Muscle	66.74	Angus
PLBD1	Muscle	86.2	Angus
PLBD1	Muscle	109.11	Angus
PLBD1	Muscle	60.67	Angus
PLBD1	Muscle	73.49	Angus
PLBD1	Muscle	84.03	Angus
PLBD1	Muscle	62.83	Angus
PLBD1	Muscle	48.94	Angus
PLBD1	Muscle	58.01	Angus
PLBD1	Muscle	32.22	Angus
PLBD1	Muscle	49.91	Angus
PLBD1	Muscle	27.47	Angus
PLBD1	Muscle	48.47	Angus
PLBD1	Muscle	7.49	Buffalo
PLBD1	Muscle	9.15	Buffalo
FRZB	Muscle	85.62	Angus
FRZB	Muscle	124.21	Angus
FRZB	Muscle	44.46	Angus
FRZB	Muscle	65.12	Angus
FRZB	Muscle	90.87	Angus
FRZB	Muscle	72.69	Angus
FRZB	Muscle	97.22	Angus
FRZB	Muscle	77.89	Angus
FRZB	Muscle	109.3	Angus
FRZB	Muscle	103.4	Angus
FRZB	Muscle	131.79	Angus
FRZB	Muscle	110.44	Angus
FRZB	Muscle	118.73	Angus
FRZB	Muscle	120.09	Angus
FRZB	Muscle	19.01	Buffalo
FRZB	Muscle	60.9	Buffalo
FAR2	Muscle	4.56	Angus
FAR2	Muscle	4.26	Angus
FAR2	Muscle	2.96	Angus
FAR2	Muscle	3.73	Angus
FAR2	Muscle	5.19	Angus
FAR2	Muscle	3.42	Angus
FAR2	Muscle	4.64	Angus
FAR2	Muscle	2.29	Angus
FAR2	Muscle	4.57	Angus
FAR2	Muscle	3.6	Angus
FAR2	Muscle	3.64	Angus
FAR2	Muscle	2.3	Angus
FAR2	Muscle	5.15	Angus
FAR2	Muscle	4.31	Angus
FAR2	Muscle	0.37	Buffalo
FAR2	Muscle	0.67	Buffalo
RABEPK	Muscle	6.94	Angus
RABEPK	Muscle	7.6	Angus
RABEPK	Muscle	7.03	Angus
RABEPK	Muscle	10.31	Angus
RABEPK	Muscle	6.56	Angus
RABEPK	Muscle	6.03	Angus
RABEPK	Muscle	8.21	Angus
RABEPK	Muscle	8.51	Angus
RABEPK	Muscle	6.83	Angus
RABEPK	Muscle	6.29	Angus
RABEPK	Muscle	5.06	Angus
RABEPK	Muscle	6.49	Angus
RABEPK	Muscle	6.47	Angus
RABEPK	Muscle	9.2	Angus
RABEPK	Muscle	3.29	Buffalo
RABEPK	Muscle	1.5	Buffalo
CLCN4	Muscle	61.51	Angus
CLCN4	Muscle	57.89	Angus
CLCN4	Muscle	80.75	Angus
CLCN4	Muscle	35.34	Angus
CLCN4	Muscle	88.08	Angus
CLCN4	Muscle	77.51	Angus
CLCN4	Muscle	62.56	Angus
CLCN4	Muscle	76.92	Angus
CLCN4	Muscle	73.86	Angus
CLCN4	Muscle	77.31	Angus
CLCN4	Muscle	126.53	Angus
CLCN4	Muscle	81.73	Angus
CLCN4	Muscle	118.86	Angus
CLCN4	Muscle	44.19	Angus
CLCN4	Muscle	26.5	Buffalo
CLCN4	Muscle	44.43	Buffalo
MTUS1	Muscle	496.27	Angus
MTUS1	Muscle	472.54	Angus
MTUS1	Muscle	398.87	Angus
MTUS1	Muscle	450.41	Angus
MTUS1	Muscle	404.29	Angus
MTUS1	Muscle	433.98	Angus
MTUS1	Muscle	463.09	Angus
MTUS1	Muscle	385.46	Angus
MTUS1	Muscle	483.49	Angus
MTUS1	Muscle	384.79	Angus
MTUS1	Muscle	537.72	Angus
MTUS1	Muscle	449.8	Angus
MTUS1	Muscle	454.18	Angus
MTUS1	Muscle	405.22	Angus
MTUS1	Muscle	145.49	Buffalo
MTUS1	Muscle	119.48	Buffalo
ALG10	Muscle	19.35	Angus
ALG10	Muscle	26.32	Angus
ALG10	Muscle	19.16	Angus
ALG10	Muscle	12.77	Angus
ALG10	Muscle	26.94	Angus
ALG10	Muscle	17.91	Angus
ALG10	Muscle	16.44	Angus
ALG10	Muscle	22.8	Angus
ALG10	Muscle	20.83	Angus
ALG10	Muscle	24.89	Angus
ALG10	Muscle	21.79	Angus
ALG10	Muscle	24.33	Angus
ALG10	Muscle	29.31	Angus
ALG10	Muscle	15.85	Angus
ALG10	Muscle	8.77	Buffalo
ALG10	Muscle	10.82	Buffalo
TBKBP1	Muscle	16.49	Angus
TBKBP1	Muscle	21.96	Angus
TBKBP1	Muscle	21.4	Angus
TBKBP1	Muscle	14.42	Angus
TBKBP1	Muscle	18.16	Angus
TBKBP1	Muscle	18.52	Angus
TBKBP1	Muscle	20.16	Angus
TBKBP1	Muscle	17.72	Angus
TBKBP1	Muscle	15.87	Angus
TBKBP1	Muscle	16.07	Angus
TBKBP1	Muscle	17.91	Angus
TBKBP1	Muscle	18.93	Angus
TBKBP1	Muscle	11.13	Angus
TBKBP1	Muscle	17.33	Angus
TBKBP1	Muscle	3.66	Buffalo
TBKBP1	Muscle	4.83	Buffalo
OLFML2B	Muscle	26.46	Angus
OLFML2B	Muscle	29.17	Angus
OLFML2B	Muscle	34.6	Angus
OLFML2B	Muscle	17.78	Angus
OLFML2B	Muscle	25.47	Angus
OLFML2B	Muscle	15.87	Angus
OLFML2B	Muscle	30.24	Angus
OLFML2B	Muscle	36.26	Angus
OLFML2B	Muscle	26.62	Angus
OLFML2B	Muscle	25.96	Angus
OLFML2B	Muscle	24.62	Angus
OLFML2B	Muscle	12.95	Angus
OLFML2B	Muscle	20.59	Angus
OLFML2B	Muscle	23.53	Angus
OLFML2B	Muscle	2.01	Buffalo
OLFML2B	Muscle	4.33	Buffalo
DAZAP2	Muscle	97.61	Angus
DAZAP2	Muscle	86.89	Angus
DAZAP2	Muscle	98.16	Angus
DAZAP2	Muscle	75.01	Angus
DAZAP2	Muscle	80.27	Angus
DAZAP2	Muscle	64.36	Angus
DAZAP2	Muscle	85.9	Angus
DAZAP2	Muscle	99.85	Angus
DAZAP2	Muscle	89.35	Angus
DAZAP2	Muscle	90.94	Angus
DAZAP2	Muscle	73.94	Angus
DAZAP2	Muscle	87.58	Angus
DAZAP2	Muscle	92.45	Angus
DAZAP2	Muscle	85.37	Angus
DAZAP2	Muscle	34.55	Buffalo
DAZAP2	Muscle	44.6	Buffalo
GLOD4	Muscle	20.72	Angus
GLOD4	Muscle	30.24	Angus
GLOD4	Muscle	20.87	Angus
GLOD4	Muscle	22.78	Angus
GLOD4	Muscle	34.73	Angus
GLOD4	Muscle	31.29	Angus
GLOD4	Muscle	30.88	Angus
GLOD4	Muscle	32.81	Angus
GLOD4	Muscle	26.62	Angus
GLOD4	Muscle	32.23	Angus
GLOD4	Muscle	27.97	Angus
GLOD4	Muscle	34.15	Angus
GLOD4	Muscle	40.18	Angus
GLOD4	Muscle	28.95	Angus
GLOD4	Muscle	12.25	Buffalo
GLOD4	Muscle	13.15	Buffalo
GEMIN8	Muscle	14.21	Angus
GEMIN8	Muscle	12.46	Angus
GEMIN8	Muscle	18.41	Angus
GEMIN8	Muscle	15.15	Angus
GEMIN8	Muscle	13.41	Angus
GEMIN8	Muscle	11.52	Angus
GEMIN8	Muscle	16.46	Angus
GEMIN8	Muscle	14.11	Angus
GEMIN8	Muscle	12.4	Angus
GEMIN8	Muscle	12.43	Angus
GEMIN8	Muscle	10.75	Angus
GEMIN8	Muscle	12.02	Angus
GEMIN8	Muscle	12.35	Angus
GEMIN8	Muscle	17.04	Angus
GEMIN8	Muscle	4.57	Buffalo
GEMIN8	Muscle	4.49	Buffalo
HSPB11	Muscle	6.19	Angus
HSPB11	Muscle	9.19	Angus
HSPB11	Muscle	5.01	Angus
HSPB11	Muscle	8.99	Angus
HSPB11	Muscle	7.66	Angus
HSPB11	Muscle	6.74	Angus
HSPB11	Muscle	5.78	Angus
HSPB11	Muscle	9.48	Angus
HSPB11	Muscle	8.87	Angus
HSPB11	Muscle	6.6	Angus
HSPB11	Muscle	7.02	Angus
HSPB11	Muscle	6.81	Angus
HSPB11	Muscle	9.59	Angus
HSPB11	Muscle	8.04	Angus
HSPB11	Muscle	1.65	Buffalo
HSPB11	Muscle	2.66	Buffalo
PRKACB	Muscle	29	Angus
PRKACB	Muscle	34.02	Angus
PRKACB	Muscle	29.04	Angus
PRKACB	Muscle	20.36	Angus
PRKACB	Muscle	35.95	Angus
PRKACB	Muscle	35.21	Angus
PRKACB	Muscle	31.13	Angus
PRKACB	Muscle	34.52	Angus
PRKACB	Muscle	40.29	Angus
PRKACB	Muscle	31.22	Angus
PRKACB	Muscle	38.78	Angus
PRKACB	Muscle	36.87	Angus
PRKACB	Muscle	47.83	Angus
PRKACB	Muscle	19.72	Angus
PRKACB	Muscle	14.62	Buffalo
PRKACB	Muscle	14.14	Buffalo
MME	Muscle	37.73	Angus
MME	Muscle	48.14	Angus
MME	Muscle	35.57	Angus
MME	Muscle	31.78	Angus
MME	Muscle	48.82	Angus
MME	Muscle	36.87	Angus
MME	Muscle	47.43	Angus
MME	Muscle	63.86	Angus
MME	Muscle	40.73	Angus
MME	Muscle	33.94	Angus
MME	Muscle	35.37	Angus
MME	Muscle	59.51	Angus
MME	Muscle	54.46	Angus
MME	Muscle	39.35	Angus
MME	Muscle	14.07	Buffalo
MME	Muscle	17.47	Buffalo
FUCA1	Muscle	24.86	Angus
FUCA1	Muscle	22.61	Angus
FUCA1	Muscle	25.66	Angus
FUCA1	Muscle	20.83	Angus
FUCA1	Muscle	24.94	Angus
FUCA1	Muscle	20.3	Angus
FUCA1	Muscle	29.33	Angus
FUCA1	Muscle	29.15	Angus
FUCA1	Muscle	23.65	Angus
FUCA1	Muscle	24.99	Angus
FUCA1	Muscle	17.39	Angus
FUCA1	Muscle	24.21	Angus
FUCA1	Muscle	23.74	Angus
FUCA1	Muscle	25.31	Angus
FUCA1	Muscle	11.88	Buffalo
FUCA1	Muscle	9.15	Buffalo

## Sheet: q-value
Gene name	q-value
ALDH1A1	0
ALG10	0
ANAPC13	0
ANXA3	0
ARL14EP	0
ASAH1	0
ATP6V1D	0
CCNG1	0
CDH11	0
CHP1	0
CLCN4	0
DAB2	0
DAZAP2	0
DHRS7C	0
DNAJC10	0
EPM2A	0
FAR2	0
FRZB	0
FUCA1	0
GEMIN8	0
GLO1	0
GLOD4	0
H3F3A	0
JUP	0
KDELC2	0
LDHA	0
LIMS1	0
MME	0
MSRB2	0
MTUS1	0
OLFML2B	0
PDGFRA	0
PEBP1	0
PLBD1	0
PNPLA2	0
PRDX6	0
PRKACB	0
PRPSAP1	0
QPCT	0
RABEPK	0
RET	0
SESN3	0
SGCE	0
SUMO2	0
TBKBP1	0
TIMP2	0
TIPRL	0
TMA7	0
ZDHHC13	0
