# Supplementary material for: Genomic structural differences between cattle and River Buffalo identified through comparative genomic and transcriptomic analysis
Source: Data Brief. 2018 May 10;19:236–9. doi: 10.1016/j.dib.2018.05.015 (PMC5993156; doi:10.1016/j.dib.2018.05.015)
Supplement: Supplementary file 7 — Supplementary material [file mmc7.xlsx]

## Sheet: Table6_buffalo_up_muscle_A
Supplemental Table 6. Read count and q-values of MEI impacted genes with increased expression in muscle in river buffalo
Gene name	Tissue type	Normalized Read counts	Species
TMOD1	Muscle	311.57	Angus
TMOD1	Muscle	304.63	Angus
TMOD1	Muscle	334.9	Angus
TMOD1	Muscle	293.95	Angus
TMOD1	Muscle	367.34	Angus
TMOD1	Muscle	378.02	Angus
TMOD1	Muscle	323.84	Angus
TMOD1	Muscle	318.31	Angus
TMOD1	Muscle	452.57	Angus
TMOD1	Muscle	360.59	Angus
TMOD1	Muscle	430.9	Angus
TMOD1	Muscle	367.69	Angus
TMOD1	Muscle	548.05	Angus
TMOD1	Muscle	394.62	Angus
TMOD1	Muscle	1300.85	Buffalo
TMOD1	Muscle	1329.57	Buffalo
SSRP1	Muscle	80.96	Angus
SSRP1	Muscle	64.7	Angus
SSRP1	Muscle	65.99	Angus
SSRP1	Muscle	71.27	Angus
SSRP1	Muscle	66.67	Angus
SSRP1	Muscle	64.9	Angus
SSRP1	Muscle	70.7	Angus
SSRP1	Muscle	79.97	Angus
SSRP1	Muscle	68.46	Angus
SSRP1	Muscle	70.23	Angus
SSRP1	Muscle	65.53	Angus
SSRP1	Muscle	64.49	Angus
SSRP1	Muscle	66.11	Angus
SSRP1	Muscle	64.14	Angus
SSRP1	Muscle	116.25	Buffalo
SSRP1	Muscle	110.66	Buffalo
ZFR	Muscle	38.54	Angus
ZFR	Muscle	51.38	Angus
ZFR	Muscle	33.58	Angus
ZFR	Muscle	29.48	Angus
ZFR	Muscle	55.36	Angus
ZFR	Muscle	55.93	Angus
ZFR	Muscle	38.06	Angus
ZFR	Muscle	44.92	Angus
ZFR	Muscle	57.49	Angus
ZFR	Muscle	48.2	Angus
ZFR	Muscle	56.03	Angus
ZFR	Muscle	51.83	Angus
ZFR	Muscle	70.19	Angus
ZFR	Muscle	33.38	Angus
ZFR	Muscle	108.39	Buffalo
ZFR	Muscle	78.54	Buffalo
CAPRIN1	Muscle	140.94	Angus
CAPRIN1	Muscle	122.15	Angus
CAPRIN1	Muscle	142.7	Angus
CAPRIN1	Muscle	150.05	Angus
CAPRIN1	Muscle	147.63	Angus
CAPRIN1	Muscle	141.01	Angus
CAPRIN1	Muscle	142.39	Angus
CAPRIN1	Muscle	122.5	Angus
CAPRIN1	Muscle	150.09	Angus
CAPRIN1	Muscle	119.92	Angus
CAPRIN1	Muscle	131.3	Angus
CAPRIN1	Muscle	149.07	Angus
CAPRIN1	Muscle	181.69	Angus
CAPRIN1	Muscle	103.81	Angus
CAPRIN1	Muscle	231.95	Buffalo
CAPRIN1	Muscle	188.54	Buffalo
PINX1	Muscle	2.05	Angus
PINX1	Muscle	2.48	Angus
PINX1	Muscle	1.3	Angus
PINX1	Muscle	3.65	Angus
PINX1	Muscle	2.03	Angus
PINX1	Muscle	2.62	Angus
PINX1	Muscle	3.13	Angus
PINX1	Muscle	2.48	Angus
PINX1	Muscle	3.75	Angus
PINX1	Muscle	1.95	Angus
PINX1	Muscle	1.96	Angus
PINX1	Muscle	2.69	Angus
PINX1	Muscle	2.57	Angus
PINX1	Muscle	3.29	Angus
PINX1	Muscle	4.75	Buffalo
PINX1	Muscle	5.99	Buffalo
CLGN	Muscle	0.68	Angus
CLGN	Muscle	0.54	Angus
CLGN	Muscle	0.44	Angus
CLGN	Muscle	0.25	Angus
CLGN	Muscle	0.84	Angus
CLGN	Muscle	0.26	Angus
CLGN	Muscle	0.34	Angus
CLGN	Muscle	0.37	Angus
CLGN	Muscle	0.39	Angus
CLGN	Muscle	0.18	Angus
CLGN	Muscle	0.35	Angus
CLGN	Muscle	0.38	Angus
CLGN	Muscle	0.39	Angus
CLGN	Muscle	0.73	Angus
CLGN	Muscle	1.1	Buffalo
CLGN	Muscle	1.16	Buffalo
FMO1	Muscle	0.75	Angus
FMO1	Muscle	0.64	Angus
FMO1	Muscle	0.5	Angus
FMO1	Muscle	0.68	Angus
FMO1	Muscle	0.78	Angus
FMO1	Muscle	0.22	Angus
FMO1	Muscle	0.23	Angus
FMO1	Muscle	0.37	Angus
FMO1	Muscle	1.21	Angus
FMO1	Muscle	1.1	Angus
FMO1	Muscle	0.32	Angus
FMO1	Muscle	0.9	Angus
FMO1	Muscle	0.58	Angus
FMO1	Muscle	0.35	Angus
FMO1	Muscle	3.47	Buffalo
FMO1	Muscle	2.33	Buffalo
GTF3C5	Muscle	9.81	Angus
GTF3C5	Muscle	13.69	Angus
GTF3C5	Muscle	12.79	Angus
GTF3C5	Muscle	10.78	Angus
GTF3C5	Muscle	13.25	Angus
GTF3C5	Muscle	14.84	Angus
GTF3C5	Muscle	9.97	Angus
GTF3C5	Muscle	14.11	Angus
GTF3C5	Muscle	11.46	Angus
GTF3C5	Muscle	13.29	Angus
GTF3C5	Muscle	13.81	Angus
GTF3C5	Muscle	12.73	Angus
GTF3C5	Muscle	10	Angus
GTF3C5	Muscle	18.18	Angus
GTF3C5	Muscle	18.64	Buffalo
GTF3C5	Muscle	19.64	Buffalo
DHX15	Muscle	22.22	Angus
DHX15	Muscle	53.96	Angus
DHX15	Muscle	24.39	Angus
DHX15	Muscle	31.61	Angus
DHX15	Muscle	51.23	Angus
DHX15	Muscle	49.9	Angus
DHX15	Muscle	35.59	Angus
DHX15	Muscle	50.4	Angus
DHX15	Muscle	56	Angus
DHX15	Muscle	43.71	Angus
DHX15	Muscle	47.16	Angus
DHX15	Muscle	51.29	Angus
DHX15	Muscle	61.12	Angus
DHX15	Muscle	41.86	Angus
DHX15	Muscle	101.08	Buffalo
DHX15	Muscle	82.04	Buffalo
HAL	Muscle	0.03	Angus
HAL	Muscle	0.05	Angus
HAL	Muscle	0.06	Angus
HAL	Muscle	0.08	Angus
HAL	Muscle	0.03	Angus
HAL	Muscle	0.05	Angus
HAL	Muscle	0.06	Angus
HAL	Muscle	0.12	Angus
HAL	Muscle	0.03	Angus
HAL	Muscle	0.16	Angus
HAL	Muscle	0.03	Angus
HAL	Muscle	0.06	Angus
HAL	Muscle	0.37	Buffalo
HAL	Muscle	0.67	Buffalo
TSTD2	Muscle	14.14	Angus
TSTD2	Muscle	29.86	Angus
TSTD2	Muscle	16.78	Angus
TSTD2	Muscle	13.79	Angus
TSTD2	Muscle	32.6	Angus
TSTD2	Muscle	27.07	Angus
TSTD2	Muscle	17.6	Angus
TSTD2	Muscle	31.1	Angus
TSTD2	Muscle	29.98	Angus
TSTD2	Muscle	28.29	Angus
TSTD2	Muscle	29.24	Angus
TSTD2	Muscle	30.57	Angus
TSTD2	Muscle	36.29	Angus
TSTD2	Muscle	20.68	Angus
TSTD2	Muscle	451.65	Buffalo
TSTD2	Muscle	527.5	Buffalo
TARSL2	Muscle	0.29	Angus
TARSL2	Muscle	0.45	Angus
TARSL2	Muscle	0.33	Angus
TARSL2	Muscle	0.38	Angus
TARSL2	Muscle	0.94	Angus
TARSL2	Muscle	0.29	Angus
TARSL2	Muscle	0.48	Angus
TARSL2	Muscle	0.47	Angus
TARSL2	Muscle	0.66	Angus
TARSL2	Muscle	0.46	Angus
TARSL2	Muscle	0.29	Angus
TARSL2	Muscle	0.48	Angus
TARSL2	Muscle	0.8	Angus
TARSL2	Muscle	0.7	Angus
TARSL2	Muscle	2.19	Buffalo
TARSL2	Muscle	1.66	Buffalo
KIAA0319	Muscle	0.25	Angus
KIAA0319	Muscle	0.06	Angus
KIAA0319	Muscle	0.47	Angus
KIAA0319	Muscle	0.1	Angus
KIAA0319	Muscle	0.05	Angus
KIAA0319	Muscle	0.05	Angus
KIAA0319	Muscle	0.06	Angus
KIAA0319	Muscle	0.09	Angus
KIAA0319	Muscle	0.03	Angus
KIAA0319	Muscle	0.61	Angus
KIAA0319	Muscle	0.03	Angus
KIAA0319	Muscle	1.46	Buffalo
KIAA0319	Muscle	3.83	Buffalo
TGFA	Muscle	0.03	Angus
TGFA	Muscle	0.05	Angus
TGFA	Muscle	0.08	Angus
TGFA	Muscle	0.02	Angus
TGFA	Muscle	0.11	Angus
TGFA	Muscle	0.09	Angus
TGFA	Muscle	0.06	Angus
TGFA	Muscle	0.26	Angus
TGFA	Muscle	0.37	Buffalo
TGFA	Muscle	1.16	Buffalo
THSD7A	Muscle	1.01	Angus
THSD7A	Muscle	0.67	Angus
THSD7A	Muscle	0.97	Angus
THSD7A	Muscle	0.3	Angus
THSD7A	Muscle	0.78	Angus
THSD7A	Muscle	0.7	Angus
THSD7A	Muscle	0.87	Angus
THSD7A	Muscle	0.87	Angus
THSD7A	Muscle	1.05	Angus
THSD7A	Muscle	0.64	Angus
THSD7A	Muscle	0.58	Angus
THSD7A	Muscle	0.48	Angus
THSD7A	Muscle	0.64	Angus
THSD7A	Muscle	0.41	Angus
THSD7A	Muscle	7.13	Buffalo
THSD7A	Muscle	0.67	Buffalo
BMS1	Muscle	10.95	Angus
BMS1	Muscle	23.08	Angus
BMS1	Muscle	13.09	Angus
BMS1	Muscle	12.77	Angus
BMS1	Muscle	22.32	Angus
BMS1	Muscle	19.86	Angus
BMS1	Muscle	15.59	Angus
BMS1	Muscle	21.67	Angus
BMS1	Muscle	26.79	Angus
BMS1	Muscle	25.02	Angus
BMS1	Muscle	22.6	Angus
BMS1	Muscle	24.97	Angus
BMS1	Muscle	31.11	Angus
BMS1	Muscle	17.83	Angus
BMS1	Muscle	68.54	Buffalo
BMS1	Muscle	74.88	Buffalo
STRN3	Muscle	66.59	Angus
STRN3	Muscle	95.71	Angus
STRN3	Muscle	66.6	Angus
STRN3	Muscle	53.54	Angus
STRN3	Muscle	118.59	Angus
STRN3	Muscle	118.06	Angus
STRN3	Muscle	76.07	Angus
STRN3	Muscle	68.65	Angus
STRN3	Muscle	107.7	Angus
STRN3	Muscle	86.51	Angus
STRN3	Muscle	113.96	Angus
STRN3	Muscle	113.9	Angus
STRN3	Muscle	153.28	Angus
STRN3	Muscle	55.34	Angus
STRN3	Muscle	292.82	Buffalo
STRN3	Muscle	220.82	Buffalo
CCDC102B	Muscle	0.03	Angus
CCDC102B	Muscle	0.17	Angus
CCDC102B	Muscle	0.17	Angus
CCDC102B	Muscle	0.13	Angus
CCDC102B	Muscle	0.06	Angus
CCDC102B	Muscle	0.1	Angus
CCDC102B	Muscle	0.16	Angus
CCDC102B	Muscle	0.03	Angus
CCDC102B	Muscle	0.06	Angus
CCDC102B	Muscle	0.12	Angus
CCDC102B	Muscle	0.13	Angus
CCDC102B	Muscle	0.03	Angus
CCDC102B	Muscle	0.09	Angus
CCDC102B	Muscle	2.19	Buffalo
CCDC102B	Muscle	1.16	Buffalo
ASB5	Muscle	607.47	Angus
ASB5	Muscle	620.65	Angus
ASB5	Muscle	609.92	Angus
ASB5	Muscle	919.32	Angus
ASB5	Muscle	510.97	Angus
ASB5	Muscle	725.67	Angus
ASB5	Muscle	700.89	Angus
ASB5	Muscle	414.38	Angus
ASB5	Muscle	456.93	Angus
ASB5	Muscle	540.94	Angus
ASB5	Muscle	528.33	Angus
ASB5	Muscle	365.29	Angus
ASB5	Muscle	432.56	Angus
ASB5	Muscle	330.77	Angus
ASB5	Muscle	1110.76	Buffalo
ASB5	Muscle	2124.48	Buffalo
HSPD1	Muscle	48.12	Angus
HSPD1	Muscle	61.61	Angus
HSPD1	Muscle	37.79	Angus
HSPD1	Muscle	32.96	Angus
HSPD1	Muscle	60.42	Angus
HSPD1	Muscle	75.57	Angus
HSPD1	Muscle	39.93	Angus
HSPD1	Muscle	54.22	Angus
HSPD1	Muscle	73.09	Angus
HSPD1	Muscle	52.2	Angus
HSPD1	Muscle	52.44	Angus
HSPD1	Muscle	77.51	Angus
HSPD1	Muscle	92	Angus
HSPD1	Muscle	45.73	Angus
HSPD1	Muscle	116.98	Buffalo
HSPD1	Muscle	113.32	Buffalo
NPC1	Muscle	9.94	Angus
NPC1	Muscle	13.94	Angus
NPC1	Muscle	9.66	Angus
NPC1	Muscle	10.14	Angus
NPC1	Muscle	12.47	Angus
NPC1	Muscle	17.88	Angus
NPC1	Muscle	14.38	Angus
NPC1	Muscle	12.32	Angus
NPC1	Muscle	13.78	Angus
NPC1	Muscle	11.82	Angus
NPC1	Muscle	11.76	Angus
NPC1	Muscle	9.46	Angus
NPC1	Muscle	13.8	Angus
NPC1	Muscle	10.75	Angus
NPC1	Muscle	27.42	Buffalo
NPC1	Muscle	50.09	Buffalo
MYPN	Muscle	400.68	Angus
MYPN	Muscle	442.93	Angus
MYPN	Muscle	477.63	Angus
MYPN	Muscle	412.32	Angus
MYPN	Muscle	597.74	Angus
MYPN	Muscle	594.66	Angus
MYPN	Muscle	450.27	Angus
MYPN	Muscle	442.18	Angus
MYPN	Muscle	597.75	Angus
MYPN	Muscle	485.99	Angus
MYPN	Muscle	725.07	Angus
MYPN	Muscle	491.66	Angus
MYPN	Muscle	772.2	Angus
MYPN	Muscle	308.08	Angus
MYPN	Muscle	2594.4	Buffalo
MYPN	Muscle	1747.4	Buffalo
NBN	Muscle	12.22	Angus
NBN	Muscle	32.74	Angus
NBN	Muscle	11.76	Angus
NBN	Muscle	12.6	Angus
NBN	Muscle	29.44	Angus
NBN	Muscle	26.5	Angus
NBN	Muscle	18.65	Angus
NBN	Muscle	29.31	Angus
NBN	Muscle	26.79	Angus
NBN	Muscle	33.02	Angus
NBN	Muscle	20.02	Angus
NBN	Muscle	30.66	Angus
NBN	Muscle	29.21	Angus
NBN	Muscle	16.84	Angus
NBN	Muscle	57.39	Buffalo
NBN	Muscle	47.26	Buffalo
ECEL1	Muscle	0.03	Angus
ECEL1	Muscle	0.02	Angus
ECEL1	Muscle	0.11	Angus
ECEL1	Muscle	0.09	Angus
ECEL1	Muscle	0.06	Angus
ECEL1	Muscle	0.02	Angus
ECEL1	Muscle	0.09	Angus
ECEL1	Muscle	0.03	Angus
ECEL1	Muscle	0.06	Angus
ECEL1	Muscle	0.18	Buffalo
ECEL1	Muscle	0.17	Buffalo
FTH1	Muscle	1739.35	Angus
FTH1	Muscle	1259.94	Angus
FTH1	Muscle	1608.75	Angus
FTH1	Muscle	2004.27	Angus
FTH1	Muscle	1073.23	Angus
FTH1	Muscle	1037.7	Angus
FTH1	Muscle	2244.54	Angus
FTH1	Muscle	1176.35	Angus
FTH1	Muscle	1252.17	Angus
FTH1	Muscle	686.98	Angus
FTH1	Muscle	1083.45	Angus
FTH1	Muscle	1032.46	Angus
FTH1	Muscle	879.83	Angus
FTH1	Muscle	1582.98	Angus
FTH1	Muscle	3195.2	Buffalo
FTH1	Muscle	4230.65	Buffalo
RLIM	Muscle	10.59	Angus
RLIM	Muscle	16.27	Angus
RLIM	Muscle	13.48	Angus
RLIM	Muscle	9.88	Angus
RLIM	Muscle	15.22	Angus
RLIM	Muscle	13.06	Angus
RLIM	Muscle	14.95	Angus
RLIM	Muscle	14.25	Angus
RLIM	Muscle	14.39	Angus
RLIM	Muscle	14.88	Angus
RLIM	Muscle	15.34	Angus
RLIM	Muscle	17.87	Angus
RLIM	Muscle	20.75	Angus
RLIM	Muscle	7.66	Angus
RLIM	Muscle	27.97	Buffalo
RLIM	Muscle	26.62	Buffalo
NEXN	Muscle	129.93	Angus
NEXN	Muscle	250.94	Angus
NEXN	Muscle	98.02	Angus
NEXN	Muscle	112.38	Angus
NEXN	Muscle	218.12	Angus
NEXN	Muscle	330.13	Angus
NEXN	Muscle	140.65	Angus
NEXN	Muscle	192.71	Angus
NEXN	Muscle	350.99	Angus
NEXN	Muscle	211.44	Angus
NEXN	Muscle	205.58	Angus
NEXN	Muscle	300.51	Angus
NEXN	Muscle	258.15	Angus
NEXN	Muscle	111.35	Angus
NEXN	Muscle	3921.21	Buffalo
NEXN	Muscle	2796.25	Buffalo
FMO2	Muscle	0.1	Angus
FMO2	Muscle	0.02	Angus
FMO2	Muscle	0.03	Angus
FMO2	Muscle	0.09	Angus
FMO2	Muscle	0.03	Angus
FMO2	Muscle	0.02	Angus
FMO2	Muscle	0.03	Angus
FMO2	Muscle	0.06	Angus
FMO2	Muscle	0.03	Angus
FMO2	Muscle	0.03	Angus
FMO2	Muscle	0.06	Angus
FMO2	Muscle	0.1	Angus
FMO2	Muscle	0.73	Buffalo
FMO2	Muscle	0.33	Buffalo
KCNJ10	Muscle	0.07	Angus
KCNJ10	Muscle	0.07	Angus
KCNJ10	Muscle	0.06	Angus
KCNJ10	Muscle	0.17	Angus
KCNJ10	Muscle	0.03	Angus
KCNJ10	Muscle	0.16	Angus
KCNJ10	Muscle	0.18	Angus
KCNJ10	Muscle	0.03	Angus
KCNJ10	Muscle	0.03	Angus
KCNJ10	Muscle	0.1	Angus
KCNJ10	Muscle	0.23	Angus
KCNJ10	Muscle	0.2	Angus
KCNJ10	Muscle	0.73	Buffalo
KCNJ10	Muscle	0.67	Buffalo
KLHL32	Muscle	0.16	Angus
KLHL32	Muscle	0.77	Angus
KLHL32	Muscle	0.89	Angus
KLHL32	Muscle	0.81	Angus
KLHL32	Muscle	0.81	Angus
KLHL32	Muscle	1.05	Angus
KLHL32	Muscle	0.82	Angus
KLHL32	Muscle	1	Angus
KLHL32	Muscle	0.55	Angus
KLHL32	Muscle	0.58	Angus
KLHL32	Muscle	0.66	Angus
KLHL32	Muscle	0.8	Angus
KLHL32	Muscle	0.93	Angus
KLHL32	Muscle	0.2	Angus
KLHL32	Muscle	1.46	Buffalo
KLHL32	Muscle	2.66	Buffalo
THEM4	Muscle	4.01	Angus
THEM4	Muscle	5.32	Angus
THEM4	Muscle	4.73	Angus
THEM4	Muscle	3.48	Angus
THEM4	Muscle	4.91	Angus
THEM4	Muscle	4.34	Angus
THEM4	Muscle	2.95	Angus
THEM4	Muscle	5.19	Angus
THEM4	Muscle	5.13	Angus
THEM4	Muscle	5.07	Angus
THEM4	Muscle	2.43	Angus
THEM4	Muscle	7.9	Angus
THEM4	Muscle	5.37	Angus
THEM4	Muscle	4.19	Angus
THEM4	Muscle	35.28	Buffalo
THEM4	Muscle	31.28	Buffalo
PIGF	Muscle	3.1	Angus
PIGF	Muscle	5.35	Angus
PIGF	Muscle	2.66	Angus
PIGF	Muscle	4.54	Angus
PIGF	Muscle	5.69	Angus
PIGF	Muscle	4.37	Angus
PIGF	Muscle	3.41	Angus
PIGF	Muscle	5.71	Angus
PIGF	Muscle	5.24	Angus
PIGF	Muscle	4.09	Angus
PIGF	Muscle	3.7	Angus
PIGF	Muscle	6.65	Angus
PIGF	Muscle	7.37	Angus
PIGF	Muscle	5.74	Angus
PIGF	Muscle	38.02	Buffalo
PIGF	Muscle	46.93	Buffalo
PKD1L3	Muscle	0.2	Angus
PKD1L3	Muscle	0.62	Angus
PKD1L3	Muscle	0.08	Angus
PKD1L3	Muscle	0.34	Angus
PKD1L3	Muscle	0.38	Angus
PKD1L3	Muscle	0.16	Angus
PKD1L3	Muscle	0.05	Angus
PKD1L3	Muscle	0.29	Angus
PKD1L3	Muscle	0.44	Angus
PKD1L3	Muscle	0.46	Angus
PKD1L3	Muscle	0.09	Angus
PKD1L3	Muscle	0.35	Angus
PKD1L3	Muscle	0.35	Angus
PKD1L3	Muscle	0.32	Angus
PKD1L3	Muscle	33.27	Buffalo
PKD1L3	Muscle	23.96	Buffalo
PDE6C	Muscle	0.07	Angus
PDE6C	Muscle	0.02	Angus
PDE6C	Muscle	0.06	Angus
PDE6C	Muscle	0.08	Angus
PDE6C	Muscle	0.03	Angus
PDE6C	Muscle	0.06	Angus
PDE6C	Muscle	0.03	Angus
PDE6C	Muscle	0.19	Angus
PDE6C	Muscle	0.03	Angus
PDE6C	Muscle	1.1	Buffalo
PDE6C	Muscle	1	Buffalo
PTGR1	Muscle	9.68	Angus
PTGR1	Muscle	8.94	Angus
PTGR1	Muscle	9.74	Angus
PTGR1	Muscle	8.15	Angus
PTGR1	Muscle	12.78	Angus
PTGR1	Muscle	7.02	Angus
PTGR1	Muscle	14.08	Angus
PTGR1	Muscle	22.09	Angus
PTGR1	Muscle	16.7	Angus
PTGR1	Muscle	22.54	Angus
PTGR1	Muscle	16.7	Angus
PTGR1	Muscle	47.26	Angus
PTGR1	Muscle	30.27	Angus
PTGR1	Muscle	23.83	Angus
PTGR1	Muscle	127.4	Buffalo
PTGR1	Muscle	197.02	Buffalo
CREB1	Muscle	1.86	Angus
CREB1	Muscle	2.75	Angus
CREB1	Muscle	2.46	Angus
CREB1	Muscle	2.46	Angus
CREB1	Muscle	2.75	Angus
CREB1	Muscle	2.3	Angus
CREB1	Muscle	3.11	Angus
CREB1	Muscle	3.11	Angus
CREB1	Muscle	2.26	Angus
CREB1	Muscle	2.17	Angus
CREB1	Muscle	2.98	Angus
CREB1	Muscle	2.75	Angus
CREB1	Muscle	3.54	Angus
CREB1	Muscle	0.96	Angus
CREB1	Muscle	8.23	Buffalo
CREB1	Muscle	4.49	Buffalo
KIDINS220	Muscle	50.08	Angus
KIDINS220	Muscle	86.07	Angus
KIDINS220	Muscle	55.64	Angus
KIDINS220	Muscle	45.9	Angus
KIDINS220	Muscle	93.65	Angus
KIDINS220	Muscle	79.94	Angus
KIDINS220	Muscle	59.43	Angus
KIDINS220	Muscle	81.47	Angus
KIDINS220	Muscle	86.98	Angus
KIDINS220	Muscle	76.91	Angus
KIDINS220	Muscle	88.94	Angus
KIDINS220	Muscle	75.88	Angus
KIDINS220	Muscle	114.74	Angus
KIDINS220	Muscle	43.55	Angus
KIDINS220	Muscle	148.97	Buffalo
KIDINS220	Muscle	100.51	Buffalo
USP13	Muscle	96.47	Angus
USP13	Muscle	105.19	Angus
USP13	Muscle	135.5	Angus
USP13	Muscle	60.2	Angus
USP13	Muscle	182.45	Angus
USP13	Muscle	169.68	Angus
USP13	Muscle	80.44	Angus
USP13	Muscle	122.24	Angus
USP13	Muscle	159.13	Angus
USP13	Muscle	161.95	Angus
USP13	Muscle	160.19	Angus
USP13	Muscle	137.91	Angus
USP13	Muscle	199.73	Angus
USP13	Muscle	36.32	Angus
USP13	Muscle	609.94	Buffalo
USP13	Muscle	338.13	Buffalo
WDR43	Muscle	15.15	Angus
WDR43	Muscle	33.06	Angus
WDR43	Muscle	12.87	Angus
WDR43	Muscle	14.3	Angus
WDR43	Muscle	30.73	Angus
WDR43	Muscle	29.5	Angus
WDR43	Muscle	17.81	Angus
WDR43	Muscle	28.04	Angus
WDR43	Muscle	32.63	Angus
WDR43	Muscle	28.38	Angus
WDR43	Muscle	28.23	Angus
WDR43	Muscle	34.31	Angus
WDR43	Muscle	36.22	Angus
WDR43	Muscle	20.8	Angus
WDR43	Muscle	80.97	Buffalo
WDR43	Muscle	101.84	Buffalo
EIF4E	Muscle	30.23	Angus
EIF4E	Muscle	59.08	Angus
EIF4E	Muscle	27.38	Angus
EIF4E	Muscle	37.71	Angus
EIF4E	Muscle	44.26	Angus
EIF4E	Muscle	50.92	Angus
EIF4E	Muscle	40.51	Angus
EIF4E	Muscle	45.98	Angus
EIF4E	Muscle	58.2	Angus
EIF4E	Muscle	40.75	Angus
EIF4E	Muscle	54.23	Angus
EIF4E	Muscle	55.61	Angus
EIF4E	Muscle	73.02	Angus
EIF4E	Muscle	36.64	Angus
EIF4E	Muscle	135.26	Buffalo
EIF4E	Muscle	179.88	Buffalo
GART	Muscle	30.56	Angus
GART	Muscle	33.36	Angus
GART	Muscle	28.51	Angus
GART	Muscle	22.61	Angus
GART	Muscle	41.1	Angus
GART	Muscle	40.83	Angus
GART	Muscle	29.74	Angus
GART	Muscle	36.95	Angus
GART	Muscle	41.72	Angus
GART	Muscle	40.93	Angus
GART	Muscle	37.33	Angus
GART	Muscle	40.64	Angus
GART	Muscle	53.79	Angus
GART	Muscle	29.65	Angus
GART	Muscle	75.12	Buffalo
GART	Muscle	66.89	Buffalo
RNF19B	Muscle	25.64	Angus
RNF19B	Muscle	27.36	Angus
RNF19B	Muscle	33.33	Angus
RNF19B	Muscle	32.96	Angus
RNF19B	Muscle	28.19	Angus
RNF19B	Muscle	26.11	Angus
RNF19B	Muscle	35.2	Angus
RNF19B	Muscle	23.78	Angus
RNF19B	Muscle	32.57	Angus
RNF19B	Muscle	20.19	Angus
RNF19B	Muscle	31.03	Angus
RNF19B	Muscle	25.58	Angus
RNF19B	Muscle	19.94	Angus
RNF19B	Muscle	26.21	Angus
RNF19B	Muscle	38.57	Buffalo
RNF19B	Muscle	72.72	Buffalo
MCM9	Muscle	3.13	Angus
MCM9	Muscle	6.02	Angus
MCM9	Muscle	3.63	Angus
MCM9	Muscle	2.72	Angus
MCM9	Muscle	5.53	Angus
MCM9	Muscle	4.44	Angus
MCM9	Muscle	3.52	Angus
MCM9	Muscle	6.43	Angus
MCM9	Muscle	6.28	Angus
MCM9	Muscle	4.67	Angus
MCM9	Muscle	4.83	Angus
MCM9	Muscle	4.6	Angus
MCM9	Muscle	5.98	Angus
MCM9	Muscle	3.67	Angus
MCM9	Muscle	8.96	Buffalo
MCM9	Muscle	9.32	Buffalo
ABHD5	Muscle	13.16	Angus
ABHD5	Muscle	22.21	Angus
ABHD5	Muscle	8.83	Angus
ABHD5	Muscle	11.16	Angus
ABHD5	Muscle	14.44	Angus
ABHD5	Muscle	15.64	Angus
ABHD5	Muscle	11.63	Angus
ABHD5	Muscle	14.59	Angus
ABHD5	Muscle	16.65	Angus
ABHD5	Muscle	13.04	Angus
ABHD5	Muscle	15.14	Angus
ABHD5	Muscle	13.78	Angus
ABHD5	Muscle	14.93	Angus
ABHD5	Muscle	11.18	Angus
ABHD5	Muscle	58.31	Buffalo
ABHD5	Muscle	88.86	Buffalo
E2F7	Muscle	0.07	Angus
E2F7	Muscle	0.15	Angus
E2F7	Muscle	0.06	Angus
E2F7	Muscle	0.34	Angus
E2F7	Muscle	0.03	Angus
E2F7	Muscle	0.07	Angus
E2F7	Muscle	0.32	Angus
E2F7	Muscle	0.28	Angus
E2F7	Muscle	0.27	Angus
E2F7	Muscle	0.14	Angus
E2F7	Muscle	0.8	Angus
E2F7	Muscle	0.39	Angus
E2F7	Muscle	0.15	Angus
E2F7	Muscle	2.19	Buffalo
E2F7	Muscle	1.66	Buffalo
PREPL	Muscle	10.46	Angus
PREPL	Muscle	29.57	Angus
PREPL	Muscle	15.03	Angus
PREPL	Muscle	10.73	Angus
PREPL	Muscle	31.41	Angus
PREPL	Muscle	30.74	Angus
PREPL	Muscle	12.46	Angus
PREPL	Muscle	27.62	Angus
PREPL	Muscle	34.72	Angus
PREPL	Muscle	23.18	Angus
PREPL	Muscle	35.19	Angus
PREPL	Muscle	25.8	Angus
PREPL	Muscle	51.5	Angus
PREPL	Muscle	9.32	Angus
PREPL	Muscle	77.32	Buffalo
PREPL	Muscle	54.58	Buffalo
LMTK2	Muscle	16.65	Angus
LMTK2	Muscle	29.22	Angus
LMTK2	Muscle	19.79	Angus
LMTK2	Muscle	9.8	Angus
LMTK2	Muscle	35.23	Angus
LMTK2	Muscle	38.47	Angus
LMTK2	Muscle	15.61	Angus
LMTK2	Muscle	26.36	Angus
LMTK2	Muscle	32.13	Angus
LMTK2	Muscle	31.86	Angus
LMTK2	Muscle	34.73	Angus
LMTK2	Muscle	34.12	Angus
LMTK2	Muscle	30.21	Angus
LMTK2	Muscle	15.67	Angus
LMTK2	Muscle	62.51	Buffalo
LMTK2	Muscle	62.07	Buffalo
OLR1	Muscle	0.07	Angus
OLR1	Muscle	0.2	Angus
OLR1	Muscle	0.39	Angus
OLR1	Muscle	0.22	Angus
OLR1	Muscle	0.03	Angus
OLR1	Muscle	0.16	Angus
OLR1	Muscle	0.39	Angus
OLR1	Muscle	0.11	Angus
OLR1	Muscle	0.03	Angus
OLR1	Muscle	0.2	Angus
OLR1	Muscle	0.13	Angus
OLR1	Muscle	0.23	Angus
OLR1	Muscle	0.03	Angus
OLR1	Muscle	7.13	Buffalo
OLR1	Muscle	0.5	Buffalo
NUP54	Muscle	11.4	Angus
NUP54	Muscle	15.82	Angus
NUP54	Muscle	10.49	Angus
NUP54	Muscle	16.71	Angus
NUP54	Muscle	13.25	Angus
NUP54	Muscle	12.48	Angus
NUP54	Muscle	15.02	Angus
NUP54	Muscle	13.69	Angus
NUP54	Muscle	13.94	Angus
NUP54	Muscle	16.4	Angus
NUP54	Muscle	12.89	Angus
NUP54	Muscle	13.24	Angus
NUP54	Muscle	16.08	Angus
NUP54	Muscle	10.6	Angus
NUP54	Muscle	17.18	Buffalo
NUP54	Muscle	19.97	Buffalo
FBXL3	Muscle	36	Angus
FBXL3	Muscle	55.81	Angus
FBXL3	Muscle	32.75	Angus
FBXL3	Muscle	27.79	Angus
FBXL3	Muscle	54.51	Angus
FBXL3	Muscle	66.18	Angus
FBXL3	Muscle	39.34	Angus
FBXL3	Muscle	38.92	Angus
FBXL3	Muscle	38.8	Angus
FBXL3	Muscle	50.49	Angus
FBXL3	Muscle	59.38	Angus
FBXL3	Muscle	46.27	Angus
FBXL3	Muscle	59.7	Angus
FBXL3	Muscle	33.61	Angus
FBXL3	Muscle	116.61	Buffalo
FBXL3	Muscle	129.46	Buffalo
CASQ2	Muscle	19.78	Angus
CASQ2	Muscle	33.03	Angus
CASQ2	Muscle	69.04	Angus
CASQ2	Muscle	45.9	Angus
CASQ2	Muscle	107.56	Angus
CASQ2	Muscle	71.61	Angus
CASQ2	Muscle	25.58	Angus
CASQ2	Muscle	66.44	Angus
CASQ2	Muscle	58.7	Angus
CASQ2	Muscle	18.3	Angus
CASQ2	Muscle	43.43	Angus
CASQ2	Muscle	21.97	Angus
CASQ2	Muscle	56.71	Angus
CASQ2	Muscle	23.24	Angus
CASQ2	Muscle	178.21	Buffalo
CASQ2	Muscle	85.7	Buffalo
TDG	Muscle	9.09	Angus
TDG	Muscle	16.29	Angus
TDG	Muscle	7.28	Angus
TDG	Muscle	6.11	Angus
TDG	Muscle	19.19	Angus
TDG	Muscle	17.3	Angus
TDG	Muscle	8.59	Angus
TDG	Muscle	15.64	Angus
TDG	Muscle	21	Angus
TDG	Muscle	17.01	Angus
TDG	Muscle	14.71	Angus
TDG	Muscle	21.42	Angus
TDG	Muscle	22.04	Angus
TDG	Muscle	12.79	Angus
TDG	Muscle	33.45	Buffalo
TDG	Muscle	28.95	Buffalo
YTHDF1	Muscle	73.83	Angus
YTHDF1	Muscle	55.22	Angus
YTHDF1	Muscle	71.95	Angus
YTHDF1	Muscle	58.93	Angus
YTHDF1	Muscle	52.61	Angus
YTHDF1	Muscle	65.67	Angus
YTHDF1	Muscle	67.71	Angus
YTHDF1	Muscle	46.53	Angus
YTHDF1	Muscle	63.28	Angus
YTHDF1	Muscle	56.2	Angus
YTHDF1	Muscle	65.45	Angus
YTHDF1	Muscle	56.05	Angus
YTHDF1	Muscle	45.1	Angus
YTHDF1	Muscle	50.71	Angus
YTHDF1	Muscle	104	Buffalo
YTHDF1	Muscle	92.69	Buffalo
RNF149	Muscle	3.52	Angus
RNF149	Muscle	23.65	Angus
RNF149	Muscle	4.4	Angus
RNF149	Muscle	3.9	Angus
RNF149	Muscle	16.57	Angus
RNF149	Muscle	13.41	Angus
RNF149	Muscle	4.43	Angus
RNF149	Muscle	26.15	Angus
RNF149	Muscle	12.9	Angus
RNF149	Muscle	18.63	Angus
RNF149	Muscle	14.53	Angus
RNF149	Muscle	19.28	Angus
RNF149	Muscle	13.54	Angus
RNF149	Muscle	11.16	Angus
RNF149	Muscle	28.51	Buffalo
RNF149	Muscle	31.78	Buffalo
DDX5	Muscle	79.99	Angus
DDX5	Muscle	269.89	Angus
DDX5	Muscle	61.29	Angus
DDX5	Muscle	101.35	Angus
DDX5	Muscle	208.3	Angus
DDX5	Muscle	195.06	Angus
DDX5	Muscle	96.44	Angus
DDX5	Muscle	252.67	Angus
DDX5	Muscle	251.56	Angus
DDX5	Muscle	172.74	Angus
DDX5	Muscle	178.45	Angus
DDX5	Muscle	264.69	Angus
DDX5	Muscle	219.8	Angus
DDX5	Muscle	157.58	Angus
DDX5	Muscle	311.09	Buffalo
DDX5	Muscle	364.76	Buffalo
PDE6A	Muscle	0.07	Angus
PDE6A	Muscle	0.42	Angus
PDE6A	Muscle	0.06	Angus
PDE6A	Muscle	0.08	Angus
PDE6A	Muscle	0.22	Angus
PDE6A	Muscle	0.06	Angus
PDE6A	Muscle	0.16	Angus
PDE6A	Muscle	0.11	Angus
PDE6A	Muscle	0.22	Angus
PDE6A	Muscle	0.09	Angus
PDE6A	Muscle	0.09	Angus
PDE6A	Muscle	0.16	Angus
PDE6A	Muscle	0.26	Angus
PDE6A	Muscle	0.2	Angus
PDE6A	Muscle	4.94	Buffalo
PDE6A	Muscle	2.5	Buffalo
SYBU	Muscle	1.89	Angus
SYBU	Muscle	2.75	Angus
SYBU	Muscle	1.55	Angus
SYBU	Muscle	1.4	Angus
SYBU	Muscle	4.09	Angus
SYBU	Muscle	2.65	Angus
SYBU	Muscle	2.63	Angus
SYBU	Muscle	2.61	Angus
SYBU	Muscle	2.09	Angus
SYBU	Muscle	2.57	Angus
SYBU	Muscle	3.9	Angus
SYBU	Muscle	4.96	Angus
SYBU	Muscle	1.64	Angus
SYBU	Muscle	2.45	Angus
SYBU	Muscle	56.48	Buffalo
SYBU	Muscle	31.28	Buffalo
GABRD	Muscle	0.1	Angus
GABRD	Muscle	0.02	Angus
GABRD	Muscle	0.22	Angus
GABRD	Muscle	0.08	Angus
GABRD	Muscle	0.09	Angus
GABRD	Muscle	0.19	Angus
GABRD	Muscle	0.02	Angus
GABRD	Muscle	0.29	Angus
GABRD	Muscle	0.06	Angus
GABRD	Muscle	0.06	Angus
GABRD	Muscle	0.26	Angus
GABRD	Muscle	0.15	Angus
GABRD	Muscle	1.28	Buffalo
GABRD	Muscle	0.33	Buffalo
WDR75	Muscle	7.69	Angus
WDR75	Muscle	22.34	Angus
WDR75	Muscle	7.89	Angus
WDR75	Muscle	7.85	Angus
WDR75	Muscle	20.47	Angus
WDR75	Muscle	19.06	Angus
WDR75	Muscle	12.92	Angus
WDR75	Muscle	22.41	Angus
WDR75	Muscle	23.76	Angus
WDR75	Muscle	20.68	Angus
WDR75	Muscle	15.26	Angus
WDR75	Muscle	27.79	Angus
WDR75	Muscle	24.87	Angus
WDR75	Muscle	11.51	Angus
WDR75	Muscle	57.76	Buffalo
WDR75	Muscle	51.42	Buffalo

## Sheet: q-value
Gene name	q-value
TSTD2	0
THEM4	0
PIGF	0
HAL	0
FMO2	0
PKD1L3	0
KCNJ10	0
TMOD1	0
NEXN	0
GABRD	0
ABHD5	0
BMS1	0
PTGR1	0
MYPN	0
SYBU	0
SSRP1	0
EIF4E	0
WDR43	0
FBXL3	0
WDR75	0
NPC1	0
PDE6A	0
STRN3	0
FTH1	0
USP13	0
PDE6C	0
TGFA	0
ECEL1	0
CREB1	0
TARSL2	0
PINX1	0
CLGN	0
KLHL32	0
LMTK2	0
FMO1	0
PREPL	0
GART	0
RNF19B	0
MCM9	0
NUP54	0
TDG	0
YTHDF1	0
RNF149	0
KIAA0319	0
GTF3C5	0
DHX15	0
ASB5	0
HSPD1	0
NBN	0
DDX5	0
RLIM	0
ZFR	0
CAPRIN1	0
CASQ2	0
E2F7	0
CCDC102B	0
KIDINS220	0
THSD7A	0
OLR1	0
