# Supplementary material for: Genomic structural differences between cattle and River Buffalo identified through comparative genomic and transcriptomic analysis
Source: Data Brief. 2018 May 10;19:236–9. doi: 10.1016/j.dib.2018.05.015 (PMC5993156; doi:10.1016/j.dib.2018.05.015)
Supplement: Supplementary file 8 — Supplementary material [file mmc8.xlsx]

## Sheet: genes and read-count
Supplemental Table 7. Read counts and q-values of genes impacted by CNVs in river buffalo
Gene Name	ANOVA-pvalue	Mean normaized read count in Angus	Mean normaized read count in buffalo
LRP1	0.0153407	511.925	274.953
ARL1	0.0138045	163.329	107.9
SORBS3	0.000518797	138.789	70.4181
DYNLT3	0.00130658	64.3263	38.65
LRRC28	0.0241123	49.3386	33.1362
THRB	0.000109648	63.4357	19.561
TRIM7	0.0346237	34.7223	14.4471
GLYAT	0.0310492	129.664	12.89
LOC101903669	0.0274385	903.121	7.28095
TNFRSF10B	0.00189202	13.7686	6.74
LOC100335553	2.56609e-06	19.8739	5.15429
THNSL2	2.19517e-07	10.4904	4.09286
ZNF71	0.0252825	1.01875	0.607143
TH	0.00147767	1.55411	0.450476
MAP6	0.0238909	6.21393	0.409048
LOC101905153	0.0262078	0.766786	0.371905
DCX	0.0105735	2.02357	0.328095
LOC786474	0.0458603	1.84786	0.324762
LOC781965	0.0324461	1.20143	0.111429
LOC101902706	1.24238e-07	0.360893	0.0842857
LOC100849587	0.000283128	1.2775	0.0552381
LOC784409	0.0294691	0.295179	0.0519048
PTH2R	0.00271655	0.121607	0.0161905
LOC783597	0.0151611	0.0230357	0
LOC101907604	0.0349416	0.225	0

## Sheet: q-value
Gene name	q-value
ARL1	0.16
DYNLT3	0
GLYAT	0.07
LRP1	0.03
LRRC28	0
SORBS3	0
THNSL2	0
THRB	0.2
TNFRSF10B	0.03
TRIM7	0
						ß
